# Supplementary material for: Human post-mortem synapse proteome integrity screening for proteomic studies of postsynaptic complexes
Source: Mol Brain. 2014 Nov 28;7:88. doi: 10.1186/s13041-014-0088-4 (PMC4271336; doi:10.1186/s13041-014-0088-4)
Supplement: Additional file 1 — Human Samples. Description of human samples used in this study. [file 13041_2014_88_MOESM1_ESM.xlsx]

## Sheet: Legend
Supplementary Table 1: Human Samples
Sheet #1. Post-mortem cortical samples used to isolate synaptic-enriched fractions and HUman Synapse Proteome Integrity Ratio (HUSPIR). For each sample the following information is given: Brain bank code, Brain Region, Gender, Age, PMI (hours), Brain pH, RIN, Cause of Death, Neuropath Diagnosis and HUSPIR.
Sheet #2. Information on NSB and PM samples used for proteomics. For NSB samples the following information is given: Brain Bank Sample Code, Sample Name for Proteomics, Age, Sex, Precise Neocortical Location, Reason of Surgery. For PM samples the following information is given: Brain Bank Sample Code, Sample Name for Proteomics, Age, Sex, Precise Neocortical Location, Cause of Death, PMI (hours),…

## Sheet: Samples for screening
	SD No	Brain Region	Gender	Age	PMI (h)	Brain pH	RIN	Cause of Death	Neuropath Diagnosis	HUSPIR
Unselected
	001/06	Cortex	M	16	48	6.24		Suspension by a ligature	No significant abnormality.	0.7231
	001/07	Cortex	F	37	47	6.2	6.3	Bronchopneumonia. Multi-systemic failure. Internal bleeding. Liver failure.	No significant abnormality.	1.2333
	002/07	Cortex	F	53	69	6.48	6.5	Bronchopneumonia. Alcoholic liver disease.	Central pontine myelinolysis.	0.6584
	005/06	Cortex	M	73	52	6.2	6.4	Hypertensive heart disease	Hyaline arteriosclerosis.	0.588999
	008/08	Cortex	M	52	23			Pulmonary thromboembolism. Deep vein thrombosis.	Dorsal column degeneration cause unknown.	0.908268
	009/06	Cortex	F	24	89	6.62		Suspension by a ligature	Acute hypoxia.	0.636796
	009/07	Cortex	M	45	68	6.18	7.7	Acute myocardial infarct. Coronary artery thrombosis. Severe coronary artery atheroma.	No significant abnormality.	0.645891
	010/07	Cortex	M	38	48	6.36	7.2	Suspension by a ligature	Brain ischaemia.	0.704395
	010/08	Cortex	M	38	47	6.91		Hypoglycaemia due to insulin overdose.	Hypoglycaemia.	0.470577
	011/07	Cortex	F	31	71	6.4	8	Positional asphyxia. Acute alcoholism.	No significant abnormality.	1.07173
	012/05	Cortex	M	24	117	7.3	6.1	Acute pulmonary oedema.	Acute cerebellar infarct. Old cerebellar haemorrhage (possible old injury). Periventricular gliosis.	0.34712
	013/06	Cortex	F	70	5			Bronchopneumonia	Alzheimer's disease. Dementia with Lewy bodies. Cerebrovascular disease and associated ischaemia.	0.393474
	013/08	Cortex	M	72	113			Multiple injuries. Fall from a height.	Trauma. Right subdural haemorrhage. Right subfalcine hernia. Right tentorial hernia. Contusions and lacertions. Focal subarachnoid haemorrhage. Axial displacement with brain stem haemorrhage. Global ischaemic injury.	0.81975
	014/06	Cortex	M	48	72	6.05		Bronchopneumonia	Acute cerebral hypoxia. Occasional neurofibrillary tangles in locus coeruleus.	0.406298
	014/08	Cortex	M	67	50	6.56		Ruptured abdominal aortic aneurysm and coronary artery thrombosis. Atherosclerosis. Ischaemic heart disease. COPD.	No significant abnormality.	1.69461
	016/07	Cortex	M	38	40	6.23	6.7	Hypertensive heart disease. Metastatic testicular tumour. COPD	One microinfarct in white matter.	1.76442
	017/05	Cortex	M	28	101	7.3	5.5	Multiple injuries. Fall from a height.	Minor changes. No sign of trauma. Recent hypoxia. Pallidal siderosis. Occasional microhaemorrhages.	1.83976
	018/06	Cortex	M	58	67	6.43		Internal bleeding. Rupture of an abdominal aorta aneurysm. Atherosclerosis.	Minor cerebrovascular disease.	1.12244
	018/07	Cortex	M	43	42	6.41	7.2	Combined effects of hypertensive heart disease and ischaemic heart disease	No significant abnormality.	0.848451
	019/06	Cortex	M	20	37	5.55	2.1	Hyperglycaemic coma	No significant abnormality. Previous hypoxic/hyperglycaemic brain injury. Nothing acute.	0.032436
	019/08	Cortex	M	59	69	5.53		Myocardial re-infarction. Small previous infarctions. Coronary arteriosclerosis. General arteriosclerosis.	Hyaline arteriosclerosis (small vessel disease). No other significant abnormality.	0.095643
	021/07	Cortex	M	52	49	6.25	6.3	Combined effects of aortic valve sclerosis and ischaemic heart disease.	Agonal neuronal ischaemic cell change. Basal ganglia mineralisation.	3.4233
	024/07	Cortex	F	58	27	6.04	5.3	Bilateral bronchopneumonia	Motor Neurone disease.	0.800695
	025/07	Cortex	M	55	42	6.41	5.6	Ischaemic heart disease. Severe coronary artery atheroma. Atherosclerosis.	Early Lewy Body disease.	2.1176
	027/07	Cortex	F	41	67	6.45	6.8	Suspension by a ligature	Cerebral hypoxia.	2.04908
	033/07	Cortex	M	70	45	6.28		Ischaemic heart disease. Severe cornary artery disease. Atherosclerosis. COPD. MS	Focal ischaemic injury. Small vessel disease.	3.75935
	039/06	Cortex	F	58	47	6.25	6.8	Haemopericardium. Left ventricle rupture. Acute myocardial infarct. Coronary artery thrombosis.	Hyaline arteriosclerosis. Subacute infarcts.	1.75786
	042/06	Cortex	M	19	51	6.26	7.1	Fatal Amitriptyline poisoning	Acute hypoxia. Pallidal siderosis.	1.05597
Selected
	003/08	Paraietal Cortex	M	50	45	6.59		Myocardial infarct. Severe coronary disease.	No significant abnormality.	1.37158
	006/06	Paraietal Cortex	M	40	48	6.2	5.9	Acute myocardial infarct	Almost normal. Mild recent hypoxia. Mild hepatic encephalopathy.	1.56164
	009/07	Paraietal Cortex	M	45	68	6.18	7.7	Acute myocardial infarct. Coronary artery thrombosis. Severe coronary artery atheroma.	No significant abnormality.	1.78634
	017/07	Paraietal Cortex	M	55	64	6.1	5.8	Ischaemic heart disease. Severe coronary artery atheroma. Atheroslerosis. Hypertensive heart disease	No significant abnormality.	1.40892
	018/07	Paraietal Cortex	M	43	42	6.41	7.2	Combined effects of hypertensive heart disease and ischaemic heart disease	No significant abnormality.	3.6364
	019/07	Paraietal Cortex	M	54	47	6.25	5.9	Ischaemic heart disease. Severe coronary artery atheroma. Hypertension.	No significant abnormality.	4.45908
	020/08	Paraietal Cortex	M	51	48	6.45		Ischaemic heart disease. Coronary arteriosclerosis.	Small vessel disease. No other significant abnormality.	2.43034
	026/08	Paraietal Cortex	M	45	39	6.37		Ischaemic heart disease. Coronary artery thrombosis.	No significant abnormality.	2.68113
	030/06	Paraietal Cortex	M	53	44	6.4		Combined effects of ischaemic heart disease and hypertensive heart disease	Small vessel disease. No other significnt abnormality.	9.74
Brain region analysis
	023/13		M	53	114	6.1		Coronary artery atherosclerosis	No significant abnormality.
	025/13		M	47	42	6.5		Coronary artery atherosclerosis	No significant abnormality.
	032/13		M	61	99	6.2		Coronary artery atherosclerosis	No significant abnormality.
	042/13		F	49	49	6.5		Coronary artery atherosclerosis	No significant abnormality.

## Sheet: Samples for proteomics
Sample Code	Sample Name for Proteomics	Age	Sex	Precise Neocortical Location	Reason of Surgery
1	NSB-01	32	F	Lateral frontal pole (Broadman area 10)	Tumor
2	NSB-02	63	F	Posterior frontal neocortex (Broadman area 6)	Tumor
3	NSB-03	26	M	Superior frontal cortex (Brodman area 6)	Tumor
Sample Code	Sample Name for Proteomics	Age	Sex	Precise Neocortical Location	Cause of Death	PMI (h)	Brain pH	RIN	Neuropathological Diagnosis	HUSPIR
017/07	PM-01	55	M	Frontal Parasaggital (Broadman area 9 and 32) and Inferior frontal region (Brodmann area 11)	Ischaemic heart disease. Severe coronary artery atheroma. Atheroslerosis. Hypertensive heart disease	64	6.1	5.8	No significant abnormality.	1.40892
015/07	PM-02	60	M	Frontal Parasaggital (Broadman area 9 and 32)	Ischaemic heart disease. Coronary arterial atheroma. Hypertension	67	6.54	6.5	No significant abnormality.	2.4233
019/07	PM-03	54	M	Frontal Parasaggital (Broadman area 9 and 32) and Inferior frontal region (Brodmann area 11)	Ischaemic heart disease. Severe coronary artery atheroma. Hypertension.	47	6.25	5.9	No significant abnormality.	4.45908
