# Supplementary material for: Human post-mortem synapse proteome integrity screening for proteomic studies of postsynaptic complexes
Source: Mol Brain. 2014 Nov 28;7:88. doi: 10.1186/s13041-014-0088-4 (PMC4271336; doi:10.1186/s13041-014-0088-4)
Supplement: Additional file 3 — Proteomic Data. List of proteins identified in the human MASC from neurosurgical and post-mortem tissue. [file 13041_2014_88_MOESM3_ESM.xlsx]

## Sheet: Legend
Supplementary Table 2: Proteomic Data
Sheet #1: Proteomic information on all proteins identified.
Sheet #2: Proteomic data on validated proteins identified (highlighted in yellow) as NSB or PM MASC components.
Sheet #3: Thresholds used to validate a protein as identified.

## Sheet: Total dataset
id	Peptide IDs	Oxidation (M) Site IDs	Carbamidomethyl (C) Site IDs	Phospho (STY) Site IDs	Oxidation (M) Site Positions	Carbamidomethyl (C) Site Positions	Phospho (STY) Site Positions	Protein IDs	Majority Protein IDs	Peptide Counts (all)	Peptide Counts (razor+unique)	Peptide Counts (unique)	Protein Names	Gene Names	Protein Descriptions	Uniprot	Phospho Motifs	Proteins	Peptides	Razor Peptides	Unique Peptides	Peptides Pep6-01	Peptides Pep6-02	Peptides Pep6-03	Razor Peptides Pep6-01	Razor Peptides Pep6-02	Razor Peptides Pep6-03	Unique Peptides Pep6-01	Unique Peptides Pep6-02	Unique Peptides Pep6-03	Sequence Coverage [%]	Unique + Razor Sequence Coverage [%]	Unique Sequence Coverage [%]	Mol. Weight [kDa]	Sequence Length	Slice Average	Slice 1	Slice 2	Slice 3	Slice 4	Slice 5	Slice 6	Slice 7	Slice 8	Slice 9	Slice 10	Slice 11	Slice 12	Experiment Pep6-01
1146	428;596;645;942;948;1020;1023;1319;1518;1526;1686;1732;1877;1878;1911;1973;1981;1999;2170;2171;2226;2324;2395;2396;2513;2514;2515;3105;3204;3225;3280;3318;3319;3320;3585;3637;3712;3813;3814;4130;4169;4179;4205;4206;4260;4408;4442;4443;4997;4998;4999;5000;5427;5428;5441;5658;5659;5737;5749	936;937;938;940;941;942;943;1032	307;376;378;683;684	20;23;24	352;439;624;625;649;698;794;910	30;53;254;813;877	133;167;519	IPI00647950;IPI00444727;IPI00940753;IPI00795962	IPI00647950;IPI00444727;IPI00940753	59;55;33;6	59;55;33;6	9;5;0;0	Channel-associated protein of synapse-110;Disks large homolog 2;Postsynaptic density protein PSD-93;cDNA FLJ53314, highly similar to Discs large homolog 2;cDNA FLJ60066, highly similar to Discs large homolog 2;Putative uncharacterized protein DLG2	DLG2	Isoform 2 of Disks large homolog 2;Isoform 1 of Disks large homolog 2;Putative uncharacterized protein DLG2	Q15700-2;Q15700;A8MVF1;Q15700-1;B7Z264;B7Z2T4;C9JS12	CAMK2;PKD;CHK1/2;CHK1;PLK1	4	59	59	9	55	57	51	55	57	51	9	9	9	55.6	55.6	8.3	109.37	975	7.2	47	90	198	173	150	136	62	221	362	255	152	111	765
345	335;336;438;439;440;782;847;882;883;884;940;1024;1104;1314;1385;1386;1417;1418;1429;1504;1505;1518;1528;1733;1911;1974;2168;2169;2370;2398;2443;2704;3162;3163;3226;3516;3526;3715;4135;4163;4164;4202;4203;4204;4208;4440;4441;4874;5269;5270;5281;5282;5438;5756	353;354;355	243;244;245	4;5;6;7	267;455;572	488;605;669	458;461;492;521	IPI00019213;IPI00790650;IPI00619928;IPI00789794;IPI00030769	IPI00019213;IPI00790650;IPI00619928;IPI00789794	54;54;54;54;9	52;52;52;52;8	43;43;43;43;0	Disks large homolog 4;Postsynaptic density protein 95;Synapse-associated protein 90;cDNA FLJ60612, highly similar to Discs large homolog 4;Discs, large homolog 4 (Drosophila), isoform CRA_c;DLG4 protein;cDNA FLJ50577, highly similar to Discs large homolog 4;cDNA FLJ50646, highly similar to Discs large homolog 4;cDNA, FLJ78995, highly similar to Discs large homolog 4;Discs, large homolog 4 (Drosop…	DLG4;PSD95;hCG_40530	Isoform 2 of Disks large homolog 4;85 kDa protein;Isoform 1 of Disks large homolog 4;post-synaptic density protein 95 isoform 2	P78352-2;P78352;B7Z3U2;B9EGL1;P78352-1;B7Z4H2;B7Z647;Q3ZCU5	GSK3;CK1;CK2;CAMK2	5	54	52	43	52	53	49	50	51	47	41	42	38	55.8	52.5	38.7	85.429	767	7.33	34	85	152	130	154	170	325	500	158	167	206	141	740
1111	189;190;338;339;595;797;848;925;943;990;1318;1321;1525;1734;1877;1878;1998;2128;2170;2171;2174;2224;2225;2397;2431;2480;2966;3049;3050;3151;3182;3191;3367;3368;3711;3811;3812;3888;3889;4004;4073;4128;4166;4188;4189;4193;4375;4376;4809;5437;5442;5512;5513;5641	426;427;428;429;430;431;432;433;434;435;436	307;308;309;310	10;11;22;30	191;243;322;392;502;503;507;604;668;784;786	109;111;200;751	383;386;513;632	IPI00552701	IPI00552701	54	50	1	Discs, large homolog 3 (Neuroendocrine-dlg, Drosophila);Discs, large homolog 3 (Neuroendocrine-dlg, Drosophila), isoform CRA_b	DLG3;hCG_15353;RP11-291O7.3-003	Discs, large homolog 3 (Neuroendocrine-dlg, Drosophila), isoform CRA_b	Q5JUW8	CK1;GSK3;PKA;Proline-directed;CK2;FHA KAPP	1	54	50	1	53	50	51	49	46	47	1	1	1	53.2	51.6	3.3	93.605	849	7.31	15	91	97	121	124	109	116	199	315	154	116	75	543
1108	45;335;337;346;347;596;628;629;859;942;947;1012;1021;1025;1320;1502;1518;1527;1877;1878;1911;1975;2170;2171;2265;2412;2414;2513;2514;2515;3051;3179;3225;3514;3515;3635;3710;3890;3891;3892;4104;4105;4106;4131;4165;4510;4511;5440;5739	545;546;547	307;376;377;378;662	12;13;32	564;674;854	275;378;703;755;819	115;158;575	IPI00552376	IPI00552376	49	36	1	Disks large homolog 1;hDlg;Synapse-associated protein 97;cDNA FLJ50502, highly similar to Disks large homolog 1;Presynaptic protein SAP97 variant	DLG1	Isoform 7 of Disks large homolog 1	Q12959-7;Q12959;B4DGU1;Q59FC4	CK1;GSK3;CDK2;CDK1;Proline-directed	1	49	36	1	47	44	42	34	32	31	1	1	0	53.1	45	2.7	101.85	917	7.46	10	37	39	53	109	88	66	131	164	113	67	44	318
878	417;680;763;784;1112;1113;1356;1357;1579;1606;1638;1747;1872;2095;2193;2258;2975;3321;3640;3644;3877;4043;4133;4146;4186;4265;4285;4286;4398;4617;4700;4784;5215;5489	783;784;785;786;787;788;789;790;791;792	121;533;534	16	307;334;508;884;891;908;1331;1339;1342;1372	461;871;1218	886	IPI00297933;IPI00215887;IPI00788944	IPI00297933	34;1;1	34;1;1	32;0;0	Glutamate [NMDA] receptor subunit epsilon-2;N-methyl D-aspartate receptor subtype 2B;N-methyl-D-aspartate receptor subunit 3;Glutamate [NMDA] receptor subunit epsilon 2 variant	GRIN2B;NMDAR2B	Glutamate [NMDA] receptor subunit epsilon-2	Q13224;Q59HA9	CK1;Proline-directed	3	34	34	32	32	32	26	32	32	26	30	30	24	27.8	27.8	26.4	166.37	1484	11.1		3			1	1	1		11	39	75	119	87
43	733;734;994;1089;1162;1218;1457;1605;2200;2269;2688;2777;2932;3268;3412;3953;4267;4325;4522;4692;4693;4764	34;35;36;37;38	65;66;67;68;69;70;71;72;73;74;75;76;77;78;79	2	324;418;551;582;936	401;529;537;542;543;555;562;587;594;652;657;740;746;763;877	886	IPI00941986;IPI00000779;IPI00220635;IPI00220632;IPI00220634;IPI00789795	IPI00941986;IPI00000779;IPI00220635;IPI00220632;IPI00220634;IPI00789795	22;22;21;21;20;20	22;22;21;21;20;20	0;0;0;0;0;0	cDNA FLJ43443 fis, clone OCBBF2031167, highly similar to ADAM 22 (A disintegrin and metalloproteinase domain 22);Disintegrin and metalloproteinase domain-containing protein 22;Metalloproteinase-disintegrin ADAM22-3;Metalloproteinase-like, disintegrin-like, and cysteine-rich protein 2;ADAM22 protein;Putative uncharacterized protein ADAM22;Metalloproteinase-disintegrin	ADAM22;MDC2	cDNA FLJ43443 fis, clone OCBBF2031167, highly similar to ADAM 22;Isoform 1 of Disintegrin and metalloproteinase domain-containing protein 22;Isoform 5 of Disintegrin and metalloproteinase domain-containing protein 22;Isoform 3 of Disintegrin and metallopro	B3KWN4;Q9P0K1-1;Q9P0K1;Q9P0K1-5;Q9P0K1-3;Q9P0K1-4;Q6P667;Q75MS7;Q8IYE7;Q9UKK0	CAMK2;PKA/AKT	6	22	22	0	20	18	9	20	18	9	0	0	0	27.5	27.5	0	105.97	958	8.36	1	11	3	4	6	7	12	70	27	17	30	18	93
1081	231;272;273;695;1107;1108;1694;1695;1723;2223;2235;2419;2637;2725;2902;2903;3745;3746;4038;4083;4121;4158;4330;4367;4384;5278;5295;5631	292;293;294;295	207;208;209;210		723;727;783;806	329;457;765;953		IPI00470731;IPI00647309;IPI00465228	IPI00470731;IPI00647309;IPI00465228	28;26;22	28;26;22	0;0;0	Glutamate [NMDA] receptor subunit zeta-1;N-methyl-D-aspartate receptor subunit NR1;NMDAR1 subunit isoform 4b;Glutamate receptor, ionotropic, N-methyl D-aspartate 1;Putative uncharacterized protein GRIN1	GRIN1;NMDAR1;hNMDAR1-4b;RP11-350O14.1-007;RP11-350O14.1-010	Isoform 5 of Glutamate [NMDA] receptor subunit zeta-1;Putative uncharacterized protein GRIN1;Glutamate receptor, ionotropic, N-methyl D-aspartate 1	Q05586-5;Q05586;Q9UPF8;Q5VSF9;Q5VSF4		3	28	28	0	23	25	24	23	25	24	0	0	0	24.8	24.8	0	107.91	959	10.4	2	5	4	3	1	3	3	16	25	37	78	121	99
560	1168;1434;1677;2143;3497;3524;3531;4047;4048;4099;4226;4448;4449;5109;5248;5768	552;553;554;555;556			48;307;428;429;650			IPI00030882;IPI00219216;IPI00871510;IPI00789563;IPI00156955	IPI00030882;IPI00219216;IPI00871510;IPI00789563	16;15;14;13;3	16;15;14;13;3	11;11;9;9;0	AMPA-selective glutamate receptor 2;GluR-B;GluR-K2;Glutamate receptor 2;Glutamate receptor ionotropic, AMPA 2;cDNA FLJ56411, highly similar to Glutamate receptor 2;Glutamate receptor, ionotropic, AMPA 2 variant;Putative uncharacterized protein GRIA2	GLUR2;GRIA2	Isoform Flop of Glutamate receptor 2;Isoform Flip of Glutamate receptor 2;Isoform 3 of Glutamate receptor 2;glutamate receptor, ionotropic, AMPA 2 isoform 3	P42262-1;P42262;P42262-2;B7Z288;Q59F93;P42262-3;A8MT92		5	16	16	11	15	15	13	15	15	13	10	10	9	20.4	20.4	15.3	98.82	883	10.6			3			6		1	16	14	31	50	43
41	720;1057;1117;1570;1805;2209;2210;2901;3849;4661;4899;4990;5603		64			98		IPI00000357	IPI00000357	13	13	13	Activity-regulated cytoskeleton-associated protein;Activity-regulated gene 3.1 protein homolog;ARC/ARG3.1	ARC;KIAA0278	Activity-regulated cytoskeleton-associated protein	Q7LC44		1	13	13	13	12	13	13	12	13	13	12	13	13	35.4	35.4	35.4	45.315	396	4.67	9	31	27	45	43	7	2	3	3	6	10	6	60
1195	167;814;878;1351;1352;1630;1658;1687;2584;2600;3035;3085;3450;3451;4270;4271;4326;5329;5521	635;1082			251;307			IPI00877169;IPI00215715;IPI00550056;IPI00792729;IPI00876923;IPI00828081	IPI00877169;IPI00215715;IPI00550056	19;17;16;9;5;5	19;17;16;9;5;5	14;12;11;9;0;0	Calcium/calmodulin-dependent protein kinase (CaM kinase) II alpha, isoform CRA_a;Calmodulin-dependent protein kinase II alpha;Calcium/calmodulin-dependent protein kinase type II subunit alpha;Calcium/calmodulin-dependent protein kinase (CaM kinase) II alpha, isoform CRA_b;cDNA FLJ75193, highly similar to Homo sapiens calcium/calmodulin-dependent protein kinase II alpha-B subunit mRNA;Calcium/calm…	CAMK2A;hCG_38614;CAMKA;KIAA0968	calcium/calmodulin-dependent protein kinase II alpha isoform 2;calcium/calmodulin-dependent protein kinase II alpha isoform 1;Isoform B of Calcium/calmodulin-dependent protein kinase type II alpha chain	Q7LDD5;Q9UQM7-1;Q9UQM7;A8K161;Q8IWE0;Q9UQM7-2		6	19	19	14	14	19	6	14	19	6	9	14	3	38.3	38.3	27.2	54.087	478	6.08	2	7	7	7	63	9	1			9	11	9	45
252	255;399;400;1392;1594;1816;1817;2191;2503;2581;2582;2735;2852;2973;3473;3478;3479;3645;3697;4145;5180;5718	179;180;182;183;189;268;277;278;279;280	143;203		420;511;604;614;646;647;668;670;710;735	650;701		IPI00152453;IPI00013683;IPI00640115;IPI00644620;CON__ENSEMBL:ENSBTAP00000025008;IPI00006510	IPI00152453;IPI00013683;IPI00640115;IPI00644620	22;22;19;17;4;4	10;10;8;8;1;1	5;5;3;3;0;0	Melanocortin receptor 1;Melanocyte-stimulating hormone receptor;Melanocortin 1 receptor;cDNA, FLJ95457, highly similar to Homo sapiens tubulin, beta, 4 (TUBB4), mRNA;cDNA FLJ30104 fis, clone BNGH41000169, highly similar to Melanocyte-stimulating hormone receptor;cDNA FLJ14170 fis, clone NT2RP2002105, highly similar to Melanocyte-stimulating hormone receptor;Melanocortin 1 receptor (Alpha melanocy…	MC1R;MSHR;hCG_2039647;TUBB3;hCG_2042771;TUBB4;hCG_1983504	HCG2042771;Tubulin beta-3 chain;HCG1983504, isoform CRA_f;35 kDa protein	Q01726;A8I0M1;B2RBD5;B3KNP6;Q1JUL4;Q1JUL6;Q1JUL8;Q1JUL9;Q1JUM0;Q1JUM2;Q1JUM3;Q1JUM4;Q1JUM5;Q3ZCR3;Q53G92;Q6UR92;Q6UR93;Q6UR94;Q6UR95;Q6UR96;Q6UR97;Q6UR98;Q6UR99;Q6URA0;Q7KZS6;Q86YW1;Q13509;A8K854;Q9BV28		6	22	10	5	22	20	20	10	9	9	5	5	5	25.1	10.7	6.3	88.381	797	5		1	2	4	64	5	1		1				26
840	506;835;928;952;1539;2076;2259;2421;2594;3578;3899;3949;3968;3969;5021;5049;5199	753;754;755			21;314;368			IPI00290755;IPI00795785;IPI00909186	IPI00290755;IPI00795785	17;10;4	17;10;4	17;10;4	Protein FAM81A	FAM81A	hypothetical protein LOC145773;20 kDa protein	Q8TBF8		3	17	17	17	13	17	15	13	17	15	13	17	15	46.5	46.5	46.5	42.391	368	4.34			27	70	4			1	1	5	2	1	25
1053	130;428;596;645;942;948;1020;1023;1319;1518;1526;1583;1686;1728;1732;1877;1878;1911;1973;1999;2170;2171;2227;2395;2396;2513;2514;2515;3105;3204;3225;3318;3319;3320;3712;3813;3814;4130;4169;4179;4205;4206;4408;4442;4443;4924;4999;5000;5427;5428;5441;5658;5659	936;937;938;939;940;941;942;943	307;376;378	20	196;283;416;417;441;490;568;684	98;587;651	311	IPI00444938;IPI00794865;IPI00796686;IPI00942330	IPI00444938;IPI00794865	53;34;18;11	5;2;3;2	4;2;3;2	Channel-associated protein of synapse-110;Disks large homolog 2;Postsynaptic density protein PSD-93;Putative uncharacterized protein DLG2;Putative uncharacterized protein DKFZp781E0954;cDNA FLJ54724, highly similar to Discs large homolog 2	DLG2;DKFZp781E0954	Isoform 3 of Disks large homolog 2;cDNA FLJ54724, highly similar to Discs large homolog 2	Q15700-3;Q15700;A8MUT9;Q5H9Q4;B7Z640;C9IYA8	CAMK2;PKD;CHK1/2;CHK1	4	53	5	4	49	51	44	4	5	4	4	4	4	65.2	10.1	8.1	83.404	749	8.24		2	2	7	6	2	4	16	23	13	8	6	32
397	223;446;460;538;572;644;1229;1302;1609;1722;1727;2275;3998;4141;4253;4431;4750;4860;4861	398;399;400	283;284;285;286;287	9;29	303;596;842	85;502;508;534;853	430;958	IPI00021941;IPI00789415;IPI00646570;IPI00645588;IPI00643627	IPI00021941;IPI00789415	19;14;3;2;1	19;14;3;2;1	5;0;0;0;0	Disks large-associated protein 1;Guanylate kinase-associated protein;PSD-95/SAP90-binding protein 1;SAP90/PSD-95-associated protein 1;cDNA FLJ56525, highly similar to Disks large-associated protein 1;cDNA, FLJ78998, highly similar to Disks large-associated protein 1;Discs, large (Drosophila) homolog-associated protein 1, isoform CRA_h;Discs, large (Drosophila) homolog-associated protein 1, isofor…	DAP1;DLGAP1;GKAP;hCG_38077	Isoform 1 of Disks large-associated protein 1;Putative uncharacterized protein DLGAP1	O14490-1;O14490;B7Z8W9;B7Z9Y4;Q6IS01;A8MWN8	CK2;GSK3;CAMK2	5	19	19	5	15	17	4	15	17	4	3	5	0	22.3	22.3	5.5	108.87	977	8.29	1	5	10	4	8	9	6	26	20	45	17	9	55
548	813;905;1338;1627;1638;1747;2039;2103;2256;3373;3660;3808;3809;3876;4262;4317;4463;4528;4593;4654;4656;4657;5490;5711	536;537;538;539;540;541;542;543;544	121;373;374;375	31	90;306;894;934;942;960;1056;1221;1230	87;460;1098;1217	888	IPI00029768;IPI00902706	IPI00029768;IPI00902706	24;21	22;19	22;19	Glutamate [NMDA] receptor subunit epsilon-1;N-methyl D-aspartate receptor subtype 2A;Glutamate receptor, ionotropic, N-methyl D-aspartate 2A;NMDA receptor subtype 2A gene;N-methyl-D-aspartate receptor subunit 2A variant;cDNA FLJ50741, highly similar to Glutamate (NMDA) receptor subunit epsilon 1;GRIN2A protein	GRIN2A;NMDAR2A;hCG_14641;NR2A	Glutamate [NMDA] receptor subunit epsilon-1;N-methyl-D-aspartate receptor subunit 2A isoform 2 precursor	Q12879;Q547U9;Q59EW6;B4DII7;Q17RZ6		2	24	22	22	22	23	12	20	21	10	20	21	10	19.1	17.7	17.7	165.28	1464	11.2				2	1	2	1		4	14	44	79	55
590	104;256;261;432;724;727;811;1041;1219;1286;1431;1933;1955;1956;2254;3476;4229;4251;4612;4618;4620;4621;4984;5041	578;579;580;581;582;583;584;585	388;389;390;391;392		146;147;588;589;649;672;888;916	144;350;353;585;713		IPI00033086;IPI00221116;IPI00221115;IPI00953102;IPI00941737	IPI00033086;IPI00221116;IPI00221115;IPI00953102;IPI00941737	24;24;23;23;22	24;24;23;23;22	24;24;23;23;22	Disks large-associated protein 2;PSD-95/SAP90-binding protein 2;SAP90/PSD-95-associated protein 2	DAP2;DLGAP2	Isoform 1 of Disks large-associated protein 2;Isoform 3 of Disks large-associated protein 2;Isoform 2 of Disks large-associated protein 2;Putative uncharacterized protein DLGAP2 (Fragment);100 kDa protein	Q9P1A6-1;Q9P1A6;Q9P1A6-3;Q9P1A6-2;C9JQR4		5	24	24	24	17	22	2	17	22	2	17	22	2	28.3	28.3	28.3	117.62	1054	9.68		1	2	2	2	4	3		4	51	12	15	27
50	547;850;1899;1900;2359;3349;3854;3855;3905;4828;4829	43;44			21;100			IPI00000874;IPI00640741;IPI00641244;IPI00011937;IPI00647280;IPI00938009;IPI00639945	IPI00000874;IPI00640741	11;11;5;2;2;2;2	11;11;5;2;2;2;2	10;10;4;2;2;2;2	Natural killer cell-enhancing factor A;Peroxiredoxin-1;Proliferation-associated gene protein;Thioredoxin peroxidase 2;Thioredoxin-dependent peroxide reductase 2;cDNA, FLJ92164, highly similar to Homo sapiens peroxiredoxin 1 (PRDX1), mRNA	PAGA;PAGB;PRDX1;TDPX2	Peroxiredoxin-1;19 kDa protein	Q06830;B2R4P2;B5BU26		7	11	11	10	9	10	10	9	10	10	8	9	9	48.2	48.2	42.7	22.11	199	2.38		44	6	4	1	1							20
431	189;190;338;339;595;797;848;925;943;990;1318;1321;1525;1734;1877;1878;1998;2170;2171;2174;2224;2225;2397;2431;2480;2966;3049;3050;3151;3182;3191;3367;3368;3624;3711;3811;3812;3888;3889;4004;4073;4128;4166;4188;4189;4193;4375;4376;4809;5437;5442;5512;5513;5641	426;427;428;429;430;431;432;433;434;435;436	307;308;309;310	10;11;30	173;225;304;374;484;485;489;586;636;752;754	109;111;182;719	365;368;495	IPI00023343;IPI00647338;IPI00952698	IPI00023343;IPI00647338	54;31;26	1;0;0	1;0;0	Disks large homolog 3;Neuroendocrine-DLG;Synapse-associated protein 102;XLMR;Synapse-associated protein 102 variant;cDNA FLJ50400, highly similar to Discs large homolog 3;cDNA, FLJ79417, highly similar to Discs large homolog 3;Discs, large homolog 3 (Neuroendocrine-dlg, Drosophila);Discs, large homolog 3 (Neuroendocrine-dlg, Drosophila), isoform CRA_a	DLG3;KIAA1232;hCG_15353;RP11-291O7.3-002	Isoform 1 of Disks large homolog 3;Isoform 2 of Disks large homolog 3	Q92796-1;Q92796;Q59FY1;Q92796-2;Q5JUW6	CK1;GSK3;PKA;Proline-directed;FHA KAPP	3	54	1	1	53	50	51	1	1	1	1	1	1	54	2.1	2.1	90.313	817	7.76		1	3	4	5	2	5	7	10	6	5	3	20
1058	159;1850;2472;2732;3544;3567;4175;4192;4681;4889;4890;5793	945			320			IPI00450411;IPI00855765;IPI00477368;IPI00903241;IPI00942532;IPI00385409;IPI00941844;IPI00375174;IPI00432458;IPI00952878;IPI00796073;IPI00183620;IPI00889592;IPI00795284;IPI00797023;IPI00797239	IPI00450411;IPI00855765;IPI00477368;IPI00903241;IPI00942532;IPI00385409;IPI00941844;IPI00375174;IPI00432458;IPI00952878;IPI00796073	12;9;9;9;9;8;8;7;6;6;6;5;4;4;4;3	12;9;9;9;9;8;8;7;6;6;6;5;4;4;4;3	12;9;9;9;9;8;8;7;6;6;6;5;4;4;4;3	Amyloid-beta protein intracellular domain-associated protein 1;Ankyrin repeat and sterile alpha motif domain-containing protein 1B;E2A-PBX1-associated protein;cDNA FLJ54689, highly similar to Homo sapiens E2a-Pbx1-associated protein (EB-1), transcript variant 2, mRNA;cDNA, FLJ78853, highly similar to Homo sapiens E2a-Pbx1-associated protein (EB-1), transcript variant 2, mRNA;cDNA FLJ55962, highly…	ANKS1B	Isoform 3 of Ankyrin repeat and sterile alpha motif domain-containing protein 1B;Isoform 5 of Ankyrin repeat and sterile alpha motif domain-containing protein 1B;Isoform 2 of Ankyrin repeat and sterile alpha motif domain-containing protein 1B;Cajalin 2 (Fr	Q7Z6G8-3;Q7Z6G8;B4DJA1;B7Z9I9;Q7Z6G8-5;Q7Z6G8-2;B4DFP6;Q6V0K8;C9IZV5;Q7Z6G8-4;B1VKB5;Q7Z6G8-1;A8MSN4;B4DH98;Q7Z6G8-8;C9JJG0		16	12	12	12	8	11	4	8	11	4	8	11	4	20	20	20	57.864	510	7.7		2	5	3	13	11				11	16	5	22
882	1169;2144;3496;3531;3709;4047;4048;4662;4873	550;795			437;661			IPI00298700;IPI00219315;IPI00007632;IPI00921875	IPI00298700;IPI00219315	9;8;4;2	6;6;2;2	4;4;0;2	AMPA-selective glutamate receptor 3;GluR-C;GluR-K3;Glutamate receptor 3;Glutamate receptor ionotropic, AMPA 3;GRIA3 protein;Glutamate receptor subunit 3;Glutamate receptor C	GLUR3;GLURC;GRIA3	Isoform Flop of Glutamate receptor 3;Isoform Flip of Glutamate receptor 3	P42263-1;P42263;Q17R51;Q9P0H1;Q9UHA9;P42263-2;Q9P0H2		4	9	6	4	9	8	7	6	5	5	4	3	3	12.3	9.2	6.8	101.16	894	10.6			4						4	1	9	24	18
132	128;799;1543;1847;2042;2285;2737;3060;3104;3183;3551;3684;4027;4551;4822;5339;5776	142;143;144;145	122;123		340;712;716;720	264;599		IPI00006451;IPI00936987;IPI00787942;IPI00938290;IPI00794412	IPI00006451;IPI00936987;IPI00787942	17;17;10;4;2	17;17;10;4;2	17;17;10;4;2	N-ethylmaleimide-sensitive fusion protein;Vesicle-fusing ATPase;Vesicular-fusion protein NSF;cDNA FLJ59316, highly similar to Vesicle-fusing ATPase (EC 3.6.4.6);cDNA FLJ54349, highly similar to Vesicle-fusing ATPase (EC 3.6.4.6);cDNA FLJ54615, highly similar to Vesicle-fusing ATPase (EC 3.6.4.6);cDNA FLJ54381, highly similar to Vesicle-fusing ATPase (EC 3.6.4.6);cDNA FLJ58682, highly similar to V…	NSF	Vesicle-fusing ATPase;cDNA FLJ58682, highly similar to Vesicle-fusing ATPase;similar to N-ethylmaleimide-sensitive factor	P46459;B4DFA2;B4DGR3;B4DH19;B4DSK5;B7Z5J7;B7Z9U2;Q96D47;Q9H3V6;C9JF89		5	17	17	17	9	16	10	9	16	10	9	16	10	30.2	30.2	30.2	82.593	744	6.95		5		4	9	3	22	22	2	2	3	2	17
158	589;609;998;999;1000;1186;1187;1736;1818;2374;2868;2869;3016;3265;3597;3932;3933;4176;4194;4394;4845;5240;5241;5723	0;1;2	1;2;3;4;142		313;377;398	54;315;316;347;376		IPI00007750;IPI00794663;IPI00335314;IPI00794009;IPI00916823;IPI00797717;IPI00917863	IPI00007750;IPI00794663	24;24;11;8;8;8;4	9;9;5;5;5;5;2	9;9;5;5;5;5;2	Alpha-tubulin 1;Testis-specific alpha-tubulin;Tubulin alpha-1 chain;Tubulin alpha-4A chain;Tubulin H2-alpha;cDNA FLJ58687, highly similar to Tubulin alpha-4 chain;Putative uncharacterized protein TUBA4A;Tubulin, alpha 1 (Testis specific), isoform CRA_a	TUBA1;TUBA4A;hCG_2013418	Tubulin alpha-4A chain;Tubulin, alpha 1 (Testis specific), isoform CRA_a	P68366;A8MUB1		7	24	9	9	23	23	23	9	8	8	9	8	8	48.7	16.1	16.1	49.924	448	4.88		1	2	5	41	1				1			19
322	561;736;825;845;954;1587;1613;2650;2651;3533;3703;3862;4543;5158;5159;5245;5620	336;337;338;339;340	231;232		34;98;105;107;418	410;617		IPI00790739;IPI00017855;IPI00909879;IPI00382844	IPI00790739;IPI00017855;IPI00909879	17;17;12;6	17;17;12;6	17;17;12;6	Aconitase 2, mitochondrial;Aconitate hydratase, mitochondrial;Citrate hydro-lyase;cDNA, FLJ95737, highly similar to Homo sapiens aconitase 2, mitochondrial (ACO2), nuclear geneencoding mitochondrial protein, mRNA;cDNA FLJ60429, highly similar to Aconitate hydratase, mitochondrial (EC 4.2.1.3);cDNA FLJ54329, highly similar to Aconitate hydratase, mitochondrial(EC 4.2.1.3);cDNA FLJ52327, highly sim…	ACO2;RP3-347H13.8-002	Aconitase 2, mitochondrial;Aconitate hydratase, mitochondrial;cDNA FLJ50886, highly similar to Aconitate hydratase, mitochondrial	A2A274;Q99798;B2RBW5;B4DEC3;B4DJW1;B4DLY4;B4DZ08;Q71UF1;B4DW08		4	17	17	17	15	11	14	15	11	14	15	11	14	28.6	28.6	28.6	87.819	805	7.58		1				2	22	45		1			22
824	11;82;363;385;563;795;1287;1497;1533;1888;2484;3116;3310;3970;4606;5239	739;740;741;742	506;507;508;509;510		143;161;396;870	267;283;331;397;941		IPI00304577;IPI00953149;IPI00256684;IPI00909810	IPI00304577;IPI00953149;IPI00256684	16;16;16;7	16;16;16;7	12;12;12;5	100 kDa coated vesicle protein A;Adapter-related protein complex 2 alpha-1 subunit;Adaptor protein complex AP-2 subunit alpha-1;Alpha1-adaptin;Alpha-adaptin A;AP-2 complex subunit alpha-1;Clathrin assembly protein complex 2 alpha-A large chain;Plasma membrane adaptor HA2/AP2 adaptin alpha A subunit;cDNA FLJ36998 fis, clone BRACE2007295, highly similar to ALPHA-ADAPTIN A	ADTAA;AP2A1;CLAPA1	Isoform A of AP-2 complex subunit alpha-1;108 kDa protein;Isoform B of AP-2 complex subunit alpha-1	O95782-1;O95782;Q8N9K4;O95782-2		4	16	16	12	16	12	12	16	12	12	12	9	9	18.9	18.9	13.9	107.54	977	8.54			2	2	3	7		5	42	3	7	3	27
135	418;568;1535;2278;2703;2744;2752;3278;3707;3987	150;151			86;141			IPI00006612;IPI00646376;IPI00470905;IPI00871890;IPI00872089;IPI00290738;IPI00871365;IPI00216184;IPI00400849	IPI00006612;IPI00646376;IPI00470905	10;9;8;2;2;2;2;2;2	10;9;8;2;2;2;2;2;2	10;9;8;2;2;2;2;2;2	91 kDa synaptosomal-associated protein;Clathrin coat assembly protein AP180;Clathrin coat-associated protein AP180;Phosphoprotein F1-20;cDNA FLJ56601, highly similar to Clathrin coat assembly protein AP180;cDNA FLJ57108, highly similar to Clathrin coat assembly protein AP180	KIAA0656;SNAP91	Isoform 1 of Clathrin coat assembly protein AP180;Isoform 3 of Clathrin coat assembly protein AP180;Isoform 2 of Clathrin coat assembly protein AP180	O60641-1;O60641;B7Z2C2;B7Z2N2;O60641-3;O60641-2		9	10	10	10	9	8	7	9	8	7	9	8	7	11.8	11.8	11.8	92.501	907	8.46			7	1				3	2	28			15
1007	168;297;328;391;421;1264;1910;1934;2051;2172;3227;3488;3537;3692;3920;4032;4053;4444;5404;5503	891;892	606		395;816	22		IPI00410666;IPI00425566;IPI00425560;IPI00425562	IPI00410666;IPI00425566;IPI00425560;IPI00425562	20;20;20;19	20;20;20;19	20;20;20;19	Protein LAP4;Protein scribble homolog;SCRIB protein	CRIB1;KIAA0147;LAP4;SCRB1;SCRIB;VARTUL	Isoform 3 of Protein scribble homolog;177 kDa protein;Isoform 1 of Protein scribble homolog;Isoform 2 of Protein scribble homolog	Q14160-3;Q14160;Q14160-1;Q14160-2;A0PJK8		4	20	20	20	12	20	13	12	20	13	12	20	13	15.6	15.6	15.6	177.69	1655	9.09		1	6	6	2	8	10	2	4	41	46	2	25
656	459;1433;1755;2023;2303;2354;2394;2457;4328;4497;4976;5315	625	427		1174	890		IPI00470759;IPI00165946;IPI00470764;IPI00953347;IPI00418147;IPI00470761;IPI00945132;IPI00946035;IPI00470765;IPI00939430;IPI00382692;IPI00939506;IPI00945268;IPI00952805;IPI00946188	IPI00470759;IPI00165946;IPI00470764;IPI00953347;IPI00418147;IPI00470761;IPI00945132;IPI00946035;IPI00470765;IPI00939430;IPI00382692;IPI00939506;IPI00945268;IPI00952805	12;12;12;12;12;12;12;12;11;11;11;11;11;10;1	12;12;12;12;12;12;12;12;11;11;11;11;11;10;1	11;11;11;11;11;11;11;11;10;10;10;10;10;9;1	Atrophin-1-interacting protein 3;BAI1-associated protein 1;Membrane-associated guanylate kinase inverted 1;Membrane-associated guanylate kinase, WW and PDZ domain-containing protein 1;Trinucleotide repeat-containing gene 19 protein;WW domain-containing protein 3;cDNA FLJ77527, highly similar to Homo sapiens membrane associated guanylate kinase, WW and PDZ domain containing 1 (MAGI1), transcript v…	AIP3;BAIAP1;BAP1;MAGI1;TNRC19	Isoform 1 of Membrane-associated guanylate kinase, WW and PDZ domain-containing protein 1;Isoform 2 of Membrane-associated guanylate kinase, WW and PDZ domain-containing protein 1;Isoform 6 of Membrane-associated guanylate kinase, WW and PDZ domain-contain	Q96QZ7-1;Q96QZ7;Q96QZ7-2;Q96QZ7-6;C9JB47;Q96QZ7-5;A8K188;Q96QZ7-3;C9IY60;C9J8J4;Q96QZ7-7;C9JYG9;Q96QZ7-4;C9IYW4;C9JJP6;C9JC49		15	12	12	11	9	11	11	9	11	11	8	10	10	11.9	11.9	11.4	164.58	1491	7.41	4	1	4	1	24	4			1	33	8		26
944	783;807;1377;2125;2178;2203;2340;3955;4581;4648;4928;5010;5203;5637	858;859;860;861;862	570;571;572;573;574;575	17	213;676;775;778;790	204;206;209;226;229;273	459	IPI00515115;IPI00329495;IPI00747332;IPI00943221;IPI00456617;IPI00940368;IPI00873424;IPI00455786;IPI00922144;IPI00644747;IPI00883638;IPI00551038;IPI00647060;IPI00744789;IPI00937791;IPI00552818	IPI00515115;IPI00329495;IPI00747332;IPI00943221;IPI00456617;IPI00940368;IPI00873424;IPI00455786;IPI00922144;IPI00644747;IPI00883638;IPI00551038;IPI00647060;IPI00744789	14;14;14;14;14;14;14;14;14;11;10;10;10;9;4;4	14;14;14;14;14;14;14;14;14;11;10;10;10;9;4;4	14;14;14;14;14;14;14;14;14;11;10;10;10;9;4;4	Putative uncharacterized protein ABLIM1;Actin binding LIM protein 1;Actin-binding double zinc finger protein;Actin-binding LIM protein 1;Actin-binding LIM protein family member 1;LIMAB1;Limatin;cDNA FLJ16546 fis, clone PERIC2006443, highly similar to Homo sapiens actin binding LIM protein 1 (ABLIM1), transcript variant 3, mRNA;cDNA FLJ58674, highly similar to Actin-binding LIM protein 1;cDNA FLJ4…	ABLIM1;RP11-317F20.1-005;ABLIM;KIAA0059;LIMAB1;RP11-317F20.1-003;RP11-317F20.1-008;RP11-317F20.1-009;RP11-317F20.1-004	Putative uncharacterized protein ABLIM1;Isoform 1 of Actin-binding LIM protein 1;cDNA FLJ16546 fis, clone PERIC2006443, highly similar to Homo sapiens actin binding LIM protein 1 (ABLIM1), transcript variant 3, mRNA;Putative uncharacterized protein ABLIM1;	A6NCD9;Q5T6N4;O14639-1;O14639;A6NKJ2;B3KVH2;A6NDU2;O14639-2;C9K0X4;A8MSS6;C9JZX7;Q5T6N2;B7Z4H1;Q5JVV3;Q5JVV2;O14639-3;B3KSG3;Q5JVU6;Q5T6N6;B4DQA3;O14639-4	GSK3;CAMK2;PKA/AKT;Proline-directed	16	14	14	14	8	11	11	8	11	11	8	11	11	23.3	23.3	23.3	95.526	846	5.8			14	10	10	19	32	1			4		23
972	455;1152;1702;2061;2236;2400;2442;2793;2888;2977;3463;4002;4003;4576;4669;4970;5232;5233	871;872;873			986;1188;1205			IPI00413880;IPI00376306;IPI00927415;IPI00921930	IPI00413880;IPI00376306;IPI00927415	18;18;15;5	18;18;15;5	18;18;15;5	Atrophin-1-interacting protein 1;Atrophin-1-interacting protein A;Membrane-associated guanylate kinase inverted 2;Membrane-associated guanylate kinase, WW and PDZ domain-containing protein 2;cDNA FLJ61315, highly similar to Membrane-associated guanylate kinase, WW andPDZ domain-containing protein 2	ACVRINP1;AIP1;KIAA0705;MAGI2	Isoform 1 of Membrane-associated guanylate kinase, WW and PDZ domain-containing protein 2;Isoform 2 of Membrane-associated guanylate kinase, WW and PDZ domain-containing protein 2;142 kDa protein	Q86UL8-1;Q86UL8;B7Z4H4;Q86UL8-2		4	18	18	18	11	17	12	11	17	12	11	17	12	16.8	16.8	16.8	158.75	1455	7.64	11	8	3	6	2	6	1	1	2	42	20		26
741	183;340;364;789;2207;3589;3657;4348;4540	675	459		524	462		IPI00217617;IPI00908837;IPI00513759	IPI00217617;IPI00908837;IPI00513759	9;6;5	9;6;5	9;6;5	MAGUK p55 subfamily member 7;cDNA FLJ32798 fis, clone TESTI2002498, highly similar to Homo sapiens membrane protein, palmitoylated 7 (MAGUK p55 subfamily member 7) (MPP7), mRNA;cDNA FLJ50264, highly similar to Homo sapiens membrane protein, palmitoylated 7 (MAGUK p55 subfamily member 7) (MPP7), mRNA	MPP7	MAGUK p55 subfamily member 7;cDNA FLJ50264, highly similar to Homo sapiens membrane protein, palmitoylated 7 (MAGUK p55 subfamily member 7) (MPP7), mRNA;36 kDa protein	Q5T2T1;B3KQ45;B4DWL9		3	9	9	9	6	8	8	6	8	8	6	8	8	20.1	20.1	20.1	65.523	576	5.89			3			39	4						10
973	524;591;1059;1424;1425;2379;3282;3568;4514	874	592;593		393	136;281		IPI00376427;IPI00935147;IPI00922843	IPI00376427;IPI00935147;IPI00922843	9;9;6	9;9;6	9;9;6	Neural cell adhesion molecule 2;cDNA FLJ54289, highly similar to Neural cell adhesion molecule 2;cDNA FLJ53114, highly similar to Neural cell adhesion molecule 2	NCAM2;NCAM21	Neural cell adhesion molecule 2;93 kDa protein;cDNA FLJ53114, highly similar to Neural cell adhesion molecule 2	O15394;B7Z5K2;B7Z841		3	9	9	9	9	7	7	9	7	7	9	7	7	13	13	13	93.045	837	9.97								1	4	23	5		13
1023	98;1143;1252;1326;2129;2205;2318;2714;3659;4404;4492;4929;5301;5669;5674	906;907			93;466			IPI00414676;IPI00555614;IPI00455599;IPI00515119;IPI00640129;IPI00411633;IPI00746291;IPI00514027	IPI00414676	15;6;5;4;3;3;2;2	9;3;3;3;2;2;1;1	8;2;2;3;2;2;1;0	Heat shock 84 kDa;Heat shock protein HSP 90-beta;cDNA FLJ77842;cDNA FLJ53619, highly similar to Heat shock protein HSP 90-beta;cDNA FLJ54023, highly similar to Heat shock protein HSP 90-beta;HSP90AB1 protein;cDNA: FLJ21717 fis, clone COL10322	HSP90AB1;HSP90B;HSPC2;HSPCB	Heat shock protein HSP 90-beta	P08238;A8K3W9;B4DGL0;B4DMA2;Q6PK50;Q9H6X9		8	15	9	8	13	13	13	8	8	8	7	7	7	25.4	14.9	13	83.263	724	7.81			1			1	10	25	4	1	1		13
1136	129;377;566;930;2809;2881;3202;3541;3997	1028	679		1015	234		IPI00645078;IPI00908755;IPI00026119;IPI00641319;IPI00644183;IPI00552452;IPI00646990;IPI00647463;IPI00383182	IPI00645078	9;4;4;2;2;1;1;1;1	9;4;4;2;2;1;1;1;1	9;4;4;2;2;1;1;1;1	Protein A1S9;Ubiquitin-activating enzyme E1;Ubiquitin-like modifier-activating enzyme 1;cDNA FLJ54582, highly similar to Ubiquitin-activating enzyme E1	A1S9T;UBA1;UBE1	Ubiquitin-like modifier-activating enzyme 1	P22314;B4DDE4		9	9	9	9	7	9	5	7	9	5	7	9	5	12	12	12	117.85	1058	9.76								1	7	29			14
1051	2543;3297;3566;3986;4224;4360;4813;5386;5771	931;932;933;934;935	620;621;622		699;775;871;875;1350	712;740;742		IPI00855821;IPI00893903;IPI00442299;IPI00893627;IPI00892553;IPI00942666	IPI00855821;IPI00893903;IPI00442299;IPI00893627	9;9;9;8;1;1	9;9;9;8;1;1	7;7;7;6;1;1	Neurexin I-alpha;Neurexin-1-alpha;NRXN1 protein;NRXN1-alpha	KIAA0578;NRXN1	neurexin 1 isoform alpha2 precursor;166 kDa protein;Isoform 1 of Neurexin-1-alpha;Putative uncharacterized protein NRXN1	Q9ULB1-2;Q9ULB1;A7E294;A7KRL9;B5MCK4;Q9ULB1-1;Q49A31;A8MRS8		6	9	9	7	4	9	6	4	9	6	3	7	5	8	8	6.7	169.91	1547	10.7	1						1			10	21	12	12
1193	387;486;776;973;1328;1337;1763;2101;2102;2490;3983;3988;4142;4592;4610;4947;5097;5636	976;977;1080	720;721;722;723		418;802;1086	157;626;865;867		IPI00872831;IPI00759479;IPI00760993	IPI00872831;IPI00759479;IPI00760993	18;17;12	18;17;12	16;15;10	IQ motif and SEC7 domain-containing protein 2;cDNA FLJ37913 fis, clone CTONG1000062, highly similar to IQ motif and Sec7 domain-containing protein 2;Brefeldin A resistant Arf-guanine nucleotide exchange factor 1;Brefeldin A resistant Arf-guanine nucleotide exchange factor 1b;Brefeldin A resistant Arf-guanine nucleotide exchange factor 1c;IQ motif and Sec7 domain 2	IQSEC2;KIAA0522;BRAG1;RP11-258C19.1-009	Isoform 2 of IQ motif and SEC7 domain-containing protein 2;Isoform 1 of IQ motif and SEC7 domain-containing protein 2;IQ motif and Sec7 domain 2 isoform 2	Q5JU85-2;Q5JU85;Q5JU85-1;B3KT97;C7SDG2;C7SDG0;C7SDG1;C7SDG3;Q5JUX1		3	18	18	16	12	17	2	12	17	2	10	15	2	17.4	17.4	16	162.78	1488	11.1					1				1	13	26	29	24
251	200;257;721;885;1145;1361;1456;1855;2249;2308;2319;2689;2812;3358;3827;4792;4852;5261	274;275;276	199;200;201;202		239;748;825	41;154;332;480		IPI00921118;IPI00759776;IPI00013508;IPI00909239;IPI00936352;IPI00032137;IPI00908458;IPI00908776;IPI00954154;IPI00903019	IPI00921118;IPI00759776;IPI00013508;IPI00909239	18;18;18;18;6;6;6;6;5;1	18;18;18;18;6;6;6;6;5;1	8;8;8;8;0;0;0;0;0;0	Actinin alpha 1 isoform 3;ACTN1 protein;cDNA FLJ59209, highly similar to Alpha-actinin-1;Actinin alpha 1 isoform b;Alpha-actinin cytoskeletal isoform;Alpha-actinin-1;F-actin cross-linking protein;Non-muscle alpha-actinin-1;cDNA FLJ54432, highly similar to Alpha-actinin-1;Alpha-actinin 1;cDNA FLJ40884 fis, clone UTERU2000607, highly similar to Alpha-actinin-1;Actinin 1 smooth muscle variant;Actini…	ACTN1;hCG_22243	Actinin alpha 1 isoform 3;actinin, alpha 1 isoform a;Alpha-actinin-1;actinin, alpha 1 isoform c	B7TY16;A1L0V1;B4DHH3;Q1HE25;P12814;B7Z2W3;Q5ZEZ4;B3KUX9;B3V8S3;B4DFY0;B4DRP5;B7Z565;Q86TX4		10	18	18	8	12	6	12	12	6	12	7	2	6	26.1	26.1	12.5	107.14	930	8.86							1	5	29	2			15
503	548;549;1135;1901;1902;3236;3905;4170							IPI00027350;IPI00909207;IPI00794777;IPI00375401	IPI00027350;IPI00909207	8;8;3;2	7;7;3;2	7;7;3;2	Natural killer cell-enhancing factor B;Peroxiredoxin-2;PRP;Thiol-specific antioxidant protein;Thioredoxin peroxidase 1;Thioredoxin-dependent peroxide reductase 1;cDNA FLJ60461, highly similar to Peroxiredoxin-2 (EC 1.11.1.15)	NKEFB;PRDX2;TDPX1	Peroxiredoxin-2;cDNA FLJ60461, highly similar to Peroxiredoxin-2	P32119;B4DF70		4	8	7	7	6	7	8	5	6	7	5	6	7	35.9	30.3	30.3	21.892	198	2.58		23	1					1		1			6
125	225;544;577;1322;2399;2771;4760;4761;5561	140	119		123	62		IPI00005824;IPI00019997;IPI00793366;IPI00005566	IPI00005824	9;4;2;1	9;4;2;1	9;4;2;1	Mammalian lin-seven protein 1;Protein lin-7 homolog A;Tax interaction protein 33;Vertebrate lin-7 homolog 1	LIN7A;MALS1;VELI1	Lin-7 homolog A	O14910		4	9	9	9	9	7	7	9	7	7	9	7	7	33	33	33	25.996	233	2.71		31	11				1			2			18
378	140;288;1053;1093;1524;2365;3393;3663;4254;4341;4825;4850;5529	380;381;382;383;384;385;386	277		327;474;583;586;642;666;957	20		IPI00021290;IPI00394838;IPI00939422;IPI00935456	IPI00021290;IPI00394838;IPI00939422;IPI00935456	13;12;12;10	13;12;12;10	13;12;12;10	ATP-citrate (pro-S-)-lyase;ATP-citrate synthase;Citrate cleavage enzyme;cDNA FLJ56442, highly similar to ATP-citrate synthase (EC 2.3.3.8);ACLY variant protein;cDNA FLJ37765 fis, clone BRHIP2024742, highly similar to ATP-CITRATE;cDNA FLJ55447, highly similar to ATP-citrate synthase (EC 2.3.3.8)	ACLY;ACLY variant protein	ATP-citrate synthase;cDNA FLJ56442, highly similar to ATP-citrate synthase;ATP citrate lyase isoform 2;cDNA FLJ55447, highly similar to ATP-citrate synthase	P53396;B4DIM0;Q4LE36;Q8N9C4;B4E3P0		4	13	13	13	8	13	8	8	13	8	8	13	8	14.2	14.2	14.2	120.84	1101	9.08	1			1	2	2				30			10
1138	255;404;1393;1594;1816;1817;2503;2583;2735;2852;2974;3408;3474;3645;3697;4145;4748;4749;5717	182;183;184;187;188;189;268;1029	145;675		55;146;239;249;303;305;345;370	285;336		IPI00645452;IPI00909140;IPI00647896;IPI00908770;IPI00953417	IPI00645452;IPI00909140;IPI00647896;IPI00908770;IPI00953417	19;17;17;14;10	3;3;2;3;2	3;3;2;3;2	cDNA FLJ50617, highly similar to Tubulin beta-7 chain;cDNA, FLJ79164, highly similar to Tubulin beta-7 chain;cDNA, FLJ79215, highly similar to Tubulin beta-7 chain;Tubulin beta polypeptide;Tubulin, beta;Tubulin beta chain;Tubulin beta-5 chain;cDNA FLJ56903, highly similar to Tubulin beta-7 chain;Beta 5-tubulin;Beta-tubulin protein;Tubulin, beta, isoform CRA_a;MRNA encoding beta-tubulin. (from clo…	DAAP-285E11.4-003;DADB-118P11.3-003;DAMA-26D6.3-003;DAMC-316D20.4-003;DAQB-47P19.9-003;DASS-191K16.2-003;TUBB;XXbac-BCX111D4.2-003;XXbac-BPG252P9.4-003;OK/SW-cl.56;TUBB5;DAAP-285E11.4-001;DADB-118P11.3-001;DAMA-26D6.3-001;DAMC-316D20.4-001;DAQB-47P19.9-001;DASS-191K16.2-001;hCG_26016;XXbac-BCX111D4.2-001;XXbac-BPG252P9.4-001;XTP3TPATP1;DAAP-285E11.4-002;DADB-118P11.3-002;DAMA-26D6.3-002;DAMC-316D…	Tubulin, beta;cDNA FLJ56903, highly similar to Tubulin beta-7 chain;Tubulin, beta;cDNA FLJ53063, highly similar to Tubulin beta-7 chain;cDNA FLJ53012, highly similar to Tubulin beta-7 chain	B4DQN9;B7ZAF0;B7ZAK1;Q5JP53;P07437;B4DY90;Q5SU16;Q6LC01;B4DXZ5;Q1KSF8;Q5ST81;Q6P602;Q96B85;Q9BUU9;B4DMU8;A4UCU2;B4DMJ5		5	19	3	3	18	19	17	2	3	2	2	3	2	46	10.3	10.3	47.766	426	4.61			3	3	10	2							6
719	3273;3286;5453;5530;5740		450			232		IPI00216308;IPI00847300;IPI00910830;IPI00790304	IPI00216308;IPI00847300;IPI00910830	5;4;4;2	5;4;4;2	5;4;4;2	Outer mitochondrial membrane protein porin 1;Plasmalemmal porin;Porin 31HL;Porin 31HM;Voltage-dependent anion-selective channel protein 1;cDNA FLJ38670 fis, clone HSYRA2000190, highly similar to Voltage-dependent anion-selective channel protein 1;cDNA FLJ57715, highly similar to Voltage-dependent anion-selective channel protein 1	VDAC;VDAC1	Voltage-dependent anion-selective channel protein 1;Similar to Voltage-dependent anion-selective channel protein 1;cDNA FLJ57715, highly similar to Voltage-dependent anion-selective channel protein 1	P21796;B3KTS5;B4DEI3		4	5	5	5	5	4	4	5	4	4	5	4	4	23.7	23.7	23.7	30.772	283	2.89		3	14	1									8
449	3274;3275;3287;5454;5742							IPI00902560;IPI00216026;IPI00455531;IPI00737171;IPI00024145;IPI00917420;IPI00888783;IPI00647902;IPI00647442	IPI00902560;IPI00216026;IPI00455531;IPI00737171;IPI00024145;IPI00917420;IPI00888783	5;5;5;5;5;5;4;2;2	5;5;5;5;5;5;4;2;2	5;5;5;5;5;5;4;2;2	Outer mitochondrial membrane protein porin 2;Voltage-dependent anion-selective channel protein 2;cDNA FLJ60120, highly similar to Voltage-dependent anion-selective channel protein 2;cDNA, FLJ78818, highly similar to Voltage-dependent anion-selective channel protein 2	VDAC2	Isoform 1 of Voltage-dependent anion-selective channel protein 2;Isoform 3 of Voltage-dependent anion-selective channel protein 2;similar to voltage-dependent anion channel 2;similar to voltage-dependent anion channel 2;Isoform 2 of Voltage-dependent anion	P45880-1;P45880;P45880-3;B4DKM5;P45880-2		9	5	5	5	5	5	5	5	5	5	5	5	5	18.1	18.1	18.1	33.371	309	3			16										6
419	982;1381;2645;2879;2928;5604	416	302		332	105		IPI00022774;IPI00915799;IPI00916175	IPI00022774	6;1;1	6;1;1	6;1;1	15S Mg(2+)-ATPase p97 subunit;Transitional endoplasmic reticulum ATPase;Valosin-containing protein;VCP protein;Putative uncharacterized protein DKFZp434K0126	VCP;DKFZp434K0126	Transitional endoplasmic reticulum ATPase	P55072;Q0IIN5;Q96IF9;Q9HAP0;Q9HAP1;Q9NTC4		3	6	6	6	5	4	3	5	4	3	5	4	3	10.3	10.3	10.3	89.321	806	8.47	1							2	16				8
227	1200;1273;1364;1713;2978;4196;4532;4964	254;255			254;646			IPI00011932;IPI00744139;IPI00307820;IPI00647676	IPI00011932	8;2;2;2	8;2;2;2	8;2;2;2	Heat shock 70 kDa protein 12A;cDNA FLJ54655, highly similar to Heat shock 70 kDa protein 12A;cDNA FLJ54654, highly similar to Heat shock 70 kDa protein 12A	HSPA12A;KIAA0417	Heat shock 70 kDa protein 12A	O43301;B7Z2F7;B7Z2M8		4	8	8	8	1	8	7	1	8	7	1	8	7	13.3	13.3	13.3	74.977	675	6.62			1	1		1	18						1
688	149;1129;2141;3234;4851	646			21			IPI00299088;IPI00644120;IPI00642333;IPI00185159;IPI00180292;IPI00647603;IPI00910507;IPI00902640;IPI00909413	IPI00299088;IPI00644120;IPI00642333;IPI00185159;IPI00180292;IPI00647603;IPI00910507;IPI00902640;IPI00909413	5;5;5;5;5;5;5;3;3	5;5;5;5;5;5;5;3;3	5;5;5;5;5;5;5;3;3	Brain-specific angiogenesis inhibitor 1-associated protein 2;Fas ligand-associated factor 3;Insulin receptor substrate p53/p58;Insulin receptor substrate protein of 53 kDa;cDNA FLJ59378, highly similar to Brain-specific angiogenesis inhibitor1-associated protein 2;cDNA FLJ59352, highly similar to Brain-specific angiogenesis inhibitor1-associated protein 2;cDNA FLJ32326 fis, clone PROST2004332, hi…	BAIAP2	Isoform 1 of Brain-specific angiogenesis inhibitor 1-associated protein 2;Isoform 2 of Brain-specific angiogenesis inhibitor 1-associated protein 2;Isoform 6 of Brain-specific angiogenesis inhibitor 1-associated protein 2;Isoform 4 of Brain-specific angiog	Q9UQB8-1;Q9UQB8;Q9UQB8-2;B4DQ43;Q9UQB8-6;Q9UQB8-4;Q9UQB8-5;Q9UQB8-3;B4DMV0;B3KPV9;B4DWA1		9	5	5	5	4	5	5	4	5	5	4	5	5	10.1	10.1	10.1	60.867	552	6.14		2	1		15	4				1	4	1	7
906	656;964;1137;2320;4752;4932;4933		560			474		IPI00917964;IPI00303280;IPI00916455;IPI00917879	IPI00917964;IPI00303280;IPI00916455	7;7;7;2	5;5;5;2	5;5;5;2	Putative uncharacterized protein MPP6;MAGUK p55 subfamily member 6;Veli-associated MAGUK 1;Membrane protein, palmitoylated 6 (MAGUK p55 subfamily member 6), isoform CRA_a	MPP6;VAM1;hCG_38837	Putative uncharacterized protein MPP6;MAGUK p55 subfamily member 6;Putative uncharacterized protein MPP6	B9A001;Q9NZW5;A4D157;B8ZZG1		4	7	5	5	4	6	7	2	4	5	2	4	5	12.7	10.5	10.5	65.913	582	5.31					11	5							3
529	442;1221;2475;2560;2971;3386;3929;4800	519	197;362		106	296;629		IPI00028561;IPI00889664;IPI00029722;IPI00654747	IPI00028561;IPI00889664;IPI00029722	8;6;5;3	8;6;5;3	4;3;1;3	Kinesin heavy chain isoform 5C;Kinesin heavy chain neuron-specific 2;KIF5C protein;Putative uncharacterized protein KIF5C;Putative uncharacterized protein DKFZp566O183;Kinesin heavy chain isoform 5A;Kinesin heavy chain neuron-specific 1;Neuronal kinesin heavy chain;KIF5A protein;KIF5A variant protein;cDNA, FLJ96188, highly similar to Homo sapiens kinesin family member 5A (KIF5A), mRNA;cDNA FLJ533…	KIAA0531;KIF5C;NKHC2;DKFZp566O183;KIF5A;NKHC1	Isoform 1 of Kinesin heavy chain isoform 5C;Isoform 2 of Kinesin heavy chain isoform 5C;Kinesin heavy chain isoform 5A	O60282-1;O60282;A1L179;Q57YV5;Q57YV6;Q6PJC4;Q6PKD1;O60282-2;C9JWB9;Q57Z91;Q9UFW7;Q12840;A5D6Y6;A6H8M5;B0I1S7;B2RCP3;B7Z2M7		4	8	8	4	5	5	6	5	5	6	2	2	3	10.6	10.6	5.6	109.49	957	10										18			6
759	1523;1655;1717;3043;3668;4430;4671;5370		88;89;465;466			169;378;382;660		IPI00514983;IPI00939163;IPI00513743;IPI00218993;IPI00910755;IPI00908988;IPI00794417;IPI00910341	IPI00514983;IPI00939163;IPI00513743;IPI00218993;IPI00910755;IPI00908988	8;8;8;8;6;5;1;1	8;8;8;8;6;5;1;1	7;7;7;7;5;4;1;1	cDNA FLJ52364, highly similar to Heat-shock protein 105 kDa;Heat shock 105kDa/110kDa protein 1, isoform CRA_b;Antigen NY-CO-25;Heat shock 110 kDa protein;Heat shock protein 105 kDa;cDNA FLJ55325, highly similar to Heat-shock protein 105 kDa;cDNA FLJ51707, highly similar to Heat-shock protein 105 kDa;cDNA FLJ52360, highly similar to Heat-shock protein 105 kDa	hCG_32198;HSPH1;HSP105;HSP110;KIAA0201	Heat shock 105kDa/110kDa protein 1, isoform CRA_b;Isoform Alpha of Heat shock protein 105 kDa;Isoform 3 of Heat shock protein 105 kDa;Isoform Beta of Heat shock protein 105 kDa;cDNA FLJ51707, highly similar to Heat-shock protein 105 kDa;cDNA FLJ52360, high	B4DYH1;Q92598-1;Q92598;B4DF68;Q92598-3;Q92598-2;B4DZB4;B4DY72		8	8	8	7	8	5	4	8	5	4	7	4	3	10.6	10.6	9	97.459	860	8.43			1				3	1	18				11
117	2507;4031;5493	104;105;106;107			78;85;87;122			IPI00005585	IPI00005585	3	3	3	Glutaminase-interacting protein 3;Tax interaction protein 1;Tax1-binding protein 3	TAX1BP3;TIP1	Tax1-binding protein 3	O14907		1	3	3	3	2	2	2	2	2	2	2	2	2	38.7	38.7	38.7	13.735	124	1.12	15	2											7
149	221;826;2520;4304;4475;4579;4918;5654	158;159;160;161;162	136;137		228;243;253;692;705	553;733		IPI00007138;IPI00220581;IPI00411461;IPI00942560;IPI00654770;IPI00946931	IPI00007138;IPI00220581	8;7;3;3;2;2	8;7;3;3;2;2	8;7;3;3;2;2	Disks large-associated protein 4;PSD-95/SAP90-binding protein 4;SAP90/PSD-95-associated protein 4	DAP4;DLGAP4;KIAA0964;SAPAP4	Isoform 2 of Disks large-associated protein 4;Isoform 1 of Disks large-associated protein 4	Q9Y2H0-1;Q9Y2H0;Q9Y2H0-2		6	8	8	8	3	8	1	3	8	1	3	8	1	12	12	12	107.57	989	10.3										17	4	2	6
1094	1141;1629;2090;2983;3734;3900;4088;5783	995	652;653		529	280;449		IPI00941961;IPI00940716;IPI00939620;IPI00941355;IPI00940918;IPI00946337;IPI00896380;IPI00892870;IPI00952640;IPI00479708;IPI00385264	IPI00941961;IPI00940716;IPI00939620;IPI00941355;IPI00940918;IPI00946337;IPI00896380;IPI00892870;IPI00952640;IPI00479708;IPI00385264	8;8;8;8;8;8;8;8;8;8;4	8;8;8;8;8;8;8;8;8;8;4	8;8;8;8;8;8;8;8;8;8;4	Ig mu chain C region;Full-length cDNA clone CS0DD006YL02 of Neuroblastoma of Homo sapiens (human);BOT;Ig mu heavy chain disease protein	IGHM	66 kDa protein;Putative uncharacterized protein IGHV3-6 (Fragment);Putative uncharacterized protein IGHV3-6 (Fragment);Putative uncharacterized protein IGHV3-6 (Fragment);Putative uncharacterized protein IGHV3-6 (Fragment);Putative uncharacterized protein	C9J195;C9K069;C9JZJ8;C9JJG5;C9J7C9;P01871-2;P01871;C9IZI6;P01871-1;Q86TT1;P04220		11	8	8	8	5	8	3	5	8	3	5	8	3	16.2	16.2	16.2	65.688	599	7				1	2	5	21				3		8
993	22;260;633;3375;3477;4091;4350;5188;5544	886;887	602;603		130;384	272;504		IPI00396236;IPI00419337;IPI00909740;IPI00788744;IPI00556402	IPI00396236;IPI00419337	9;9;4;4;1	9;9;4;4;1	9;9;4;4;1	Discs large homolog 3;MAGUK p55 subfamily member 3;Protein MPP3	DLG3;MPP3	69 kDa protein;MAGUK p55 subfamily member 3	Q13368		5	9	9	9	4	8	7	4	8	7	4	8	7	20.7	20.7	20.7	68.889	610	6.82						12	25					1	7
484	141;151;2951;3897;4977;5362;5621	479	329		597	190		IPI00026216;IPI00455333	IPI00026216	7;1	7;1	7;1	Puromycin-sensitive aminopeptidase;cDNA FLJ38558 fis, clone HCHON2003327, highly similar to Puromycin-sensitive aminopeptidase;cDNA FLJ39390 fis, clone PLACE6004219, highly similar to Puromycin-sensitive aminopeptidase;cDNA FLJ56052, highly similar to Puromycin-sensitive aminopeptidase (EC 3.4.11.-);cDNA FLJ53310, highly similar to Puromycin-sensitive aminopeptidase (EC 3.4.11.-);cDNA FLJ53354, h…	NPEPPS;PSA	Puromycin-sensitive aminopeptidase	P55786;B3KTP2;B3KU93;B7Z1H4;B7Z1V9;B7Z463;B7Z4B2;B7Z6T6;B7Z899		2	7	7	7	7	6	5	7	6	5	7	6	5	9.4	9.4	9.4	103.28	919	8.77					1			2	23				8
328	551;796;1144;1573;1670;1725;2197;3495;3570;5045	343;344	237		331;335	663		IPI00903226;IPI00220665;IPI00018246;IPI00220663;IPI00220667;IPI00414612;IPI00102864;IPI00917193	IPI00903226;IPI00220665;IPI00018246;IPI00220663;IPI00220667	10;10;10;10;10;1;1;1	10;10;10;10;10;1;1;1	10;10;10;10;10;1;1;1	cDNA FLJ46359 fis, clone TESTI4049786, highly similar to Hexokinase-1 (EC 2.7.1.1);Brain form hexokinase;Hexokinase type I;Hexokinase-1;cDNA FLJ78173, highly similar to Homo sapiens hexokinase 1 (HK1) mRNA;Hexokinase 1;Hexokinase 1 isoform HKI variant;cDNA FLJ56506, highly similar to Hexokinase-1 (EC 2.7.1.1);Hexokinase;cDNA FLJ33948 fis, clone CTONG2018379, highly similar to Hexokinase-1 (EC 2.7…	HK1;RP11-404C6.1-003;HK1-ta;HK1-tb;RP11-404C6.1-016;RP11-404C6.1-004	cDNA FLJ46359 fis, clone TESTI4049786, highly similar to Hexokinase-1;Isoform 3 of Hexokinase-1;Isoform 1 of Hexokinase-1;Isoform 2 of Hexokinase-1;Isoform 4 of Hexokinase-1	B3KXY9;P19367-3;P19367;A8K7J7;B1AR61;P78542;Q59FD4;P19367-1;B4DG62;Q71V75;P19367-2;B1AR63;P19367-4;B1AR62;B3KRA9		8	10	10	10	9	6	6	9	6	6	9	6	6	12	12	12	106.25	952	8.37	2					1			23		1		13
678	1792;1977							IPI00176424;IPI00643159;IPI00002307;IPI00472566;IPI00184861;IPI00181174;IPI00171705;IPI00644794;IPI00240784;IPI00425941	IPI00176424;IPI00643159;IPI00002307;IPI00472566;IPI00184861;IPI00181174;IPI00171705;IPI00644794;IPI00240784;IPI00425941	2;1;1;1;1;1;1;1;1;1	2;1;1;1;1;1;1;1;1;1	2;1;1;1;1;1;1;1;1;1	Neuroligin-2;Neuroligin 4, Y-linked, isoform CRA_c;Putative uncharacterized protein NLGN4Y;Gliotactin homolog;Neuroligin-3;cDNA, FLJ95553, highly similar to Homo sapiens neuroligin 3 (NLGN3), mRNA;HNLX;Neuroligin-4, X-linked;cDNA FLJ77845, highly similar to Homo sapiens neuroligin 4, X-linked (NLGN4X), transcript variant 2, mRNA;cDNA FLJ30909 fis, clone FEBRA2006165, highly similar to Neuroligin-…	KIAA1366;NLGN2;hCG_1988457;NLGN4Y;KIAA1480;NL3;NLGN3;KIAA1260;NLGN4;NLGN4X;UNQ365/PRO701;KIAA0951;DKFZp686F02202	Neuroligin-2;Putative uncharacterized protein NLGN4Y;Isoform 1 of Neuroligin-3;Isoform 2 of Neuroligin-4, X-linked;Isoform 2 of Neuroligin-3;Isoform 1 of Neuroligin-4, X-linked;Isoform 1 of Neuroligin-4, Y-linked;neuroligin 3 isoform 3;Isoform 2 of Neuroli	Q8NFZ4;A6NMU8;Q9NZ94-1;Q9NZ94;B2RBK1;Q8N0W4-2;Q8N0W4;A8K4S1;B3KP11;B4DHI3;Q9NZ94-2;B7Z610;Q86V51;Q8N0W4-1;B3KMT6;Q8NFZ3-1;Q8NFZ3;B7Z3P8;B7Z5Y1;Q4G160;Q8NFZ3-2;Q6MZK0		10	2	2	2	2	1	1	2	1	1	2	1	1	4.4	4.4	4.4	90.819	835	7.08	1		1	1	1	2	1	1	1	2	1	1	2
971	2942;3157;3424							IPI00375676;IPI00893729	IPI00375676;IPI00893729	3;2	3;2	3;2	Ferritin light chain;Ferritin;Ferritin L-chain;Ferritin light polypeptide	FTL;FTL variant	Ferritin light chain;Ferritin (Fragment)	P02792;B1Q387;B1Q3B3;B2R4B9;O00563;Q4FCH6;Q6DMM8;Q6IBT7;Q6S4P3;Q86WI9;Q8WU07;Q96AU9;Q96CU0;B1Q3B4		2	3	3	3	3	2	2	3	2	2	3	2	2	22.9	22.9	22.9	20.019	175	8.56		4	1								6	5	7
746	29;382;1156;1405;1848;2471;3974;4932;4933;5192;5702	678	461		85	489		IPI00218271;IPI00793074;IPI00747682;IPI00910583	IPI00218271;IPI00793074;IPI00747682;IPI00910583	11;11;11;11	11;11;11;11	9;9;9;9	Discs large homolog 2;MAGUK p55 subfamily member 2;Protein MPP2;cDNA FLJ50419, highly similar to MAGUK p55 subfamily member 2;cDNA FLJ56090, highly similar to MAGUK p55 subfamily member 2;cDNA FLJ50493, highly similar to MAGUK p55 subfamily member 2;cDNA FLJ51669, highly similar to MAGUK p55 subfamily member 2;cDNA FLJ52373, highly similar to MAGUK p55 subfamily member 2;cDNA FLJ53089, highly sim…	DLG2;MPP2	cDNA FLJ56090, highly similar to MAGUK p55 subfamily member 2;Isoform 1 of MAGUK p55 subfamily member 2;Isoform 2 of MAGUK p55 subfamily member 2;cDNA FLJ53089, highly similar to MAGUK p55 subfamily member 2	Q14168-3;Q14168;B4DRL7;B7Z3G8;Q14168-1;Q14168-2;B4DGE9;B4DRJ0;B4DZ84;B4DS08		4	11	11	9	9	9	10	9	9	10	7	7	8	18.1	18.1	15.9	66.807	597	5.48			2		21	29							11
890	2422;3173;3205;3625;5209							IPI00299193	IPI00299193	5	5	5	Mitochondrial outer membrane protein 25;Synaptojanin-2-binding protein	OMP25;SYNJ2BP	Synaptojanin-2-binding protein	P57105		1	5	5	5	5	3	5	5	3	5	5	3	5	44.8	44.8	44.8	15.928	145	1.12	24			1									10
1150	2048;2144;3496;4047;4048	550			651			IPI00718977;IPI00954123	IPI00718977	5;2	1;1	1;1	GRIA4 protein;Glutamate receptor, ionotrophic variant;Alternative splicing isoform of ionotrophic glutamate receptor subunit	GRIA4;GluR4c	glutamate receptor, ionotrophic, AMPA 4 isoform 2 precursor	A6QL61;Q1WWK6;Q59GL7;Q6L8Q8		2	5	1	1	5	5	4	1	1	1	1	1	1	6.1	1.6	1.6	99.15	884	11.1									1	1	3	4	2
102	1710;1984;2035							IPI00003971;IPI00219812	IPI00003971	3;1	3;1	3;1	Neuroendocrine-specific protein;Reticulon-1;Reticulon 1 isoform A;RTN1 protein	NSP;RTN1	Isoform RTN1-A of Reticulon-1	Q16799-1;Q16799;Q2L7A7;Q2NKQ5		2	3	3	3	3	2	1	3	2	1	3	2	1	6.7	6.7	6.7	83.617	776	10.1								1	4	1	3	2	6
775	465;1039;1449;1922;1978;3506;3954;4588	703;704	480;481		23;92	102;105		IPI00219434	IPI00219434	8	8	8	Disks large-associated protein 3;PSD-95/SAP90-binding protein 3;SAP90/PSD-95-associated protein 3;DLGAP3 protein;cDNA FLJ59589, highly similar to Disks large-associated protein 3	DAP3;DLGAP3	Disks large-associated protein 3	O95886;A4QMX6;B4DH33		1	8	8	8	6	8	1	6	8	1	6	8	1	11.1	11.1	11.1	106.04	979	9.78					2	3	2	2	1	12	12	6	11
89	1904;1976;2857;5398		106			79		IPI00003833	IPI00003833	4	4	4	Met-induced mitochondrial protein;Mitochondrial carrier homolog 2;cDNA FLJ51849, highly similar to Mitochondrial carrier homolog 2;Mitochondrial carrier homolog 2 variant	HSPC032;MIMP;MTCH2	Mitochondrial carrier homolog 2	Q9Y6C9;B4DHQ0;Q53G34		1	4	4	4	4	3	4	4	3	4	4	3	4	16.5	16.5	16.5	33.331	303	3			11										4
103	1022;1885;2204;2636;2740;3111;3369;5286;5421;5422							IPI00004358;IPI00783313;IPI00943894;IPI00789185	IPI00004358	10;3;3;2	10;3;3;2	7;0;0;1	Glycogen phosphorylase, brain form;Phosphorylase	PYGB	Glycogen phosphorylase, brain form	P11216;B4DSD8;Q59GM9		4	10	10	7	9	4	6	9	4	6	6	3	3	12.7	12.7	10	96.695	843	8.5	1		1					4	19	2	1		12
475	480;2850;3972;5502							IPI00025512;IPI00909453;IPI00924436	IPI00025512;IPI00909453;IPI00924436	4;4;2	4;4;2	4;4;2	28 kDa heat shock protein;Estrogen-regulated 24 kDa protein;Heat shock 27 kDa protein;Heat shock protein beta-1;Stress-responsive protein 27;cDNA FLJ52243, highly similar to Heat-shock protein beta-1;Putative uncharacterized protein HSPB1	HSP27;HSP28;HSPB1	Heat shock protein beta-1;cDNA FLJ52243, highly similar to Heat-shock protein beta-1;Putative uncharacterized protein HSPB1	P04792;B4DL87;C9J3N8;C9JLY6		3	4	4	4	4	4	2	4	4	2	4	4	2	29.3	29.3	29.3	22.782	205	2.85		12	6				1	1					9
1041	356;2625;4318;4509;5479	924	616		1440	1448		IPI00426267;IPI00426269	IPI00426267;IPI00426269	5;5	5;5	5;5	Densin-180;Leucine-rich repeat-containing protein 7;Protein LAP1;LRRC7 protein	KIAA1365;LAP1;LRRC7	Isoform 1 of Leucine-rich repeat-containing protein 7;Isoform 2 of Leucine-rich repeat-containing protein 7	Q96NW7-1;Q96NW7;A1L1C6;Q96NW7-2		2	5	5	5	3	2	3	3	2	3	3	2	3	4.4	4.4	4.4	172.58	1537	8	4							1		4	4	2	5
27	165;2267;4060							IPI00026314;CON__Q3SX14;IPI00647556;IPI00646773;IPI00796316;IPI00513782;IPI00641047;IPI00377087	IPI00026314;CON__Q3SX14;IPI00647556;IPI00646773;IPI00796316;IPI00513782	3;3;3;3;3;2;1;1	3;3;3;3;3;2;1;1	3;3;3;3;3;2;1;1	Actin-depolymerizing factor;AGEL;Brevin;Gelsolin;cDNA FLJ56154, highly similar to Gelsolin;cDNA FLJ56212, highly similar to Gelsolin;cDNA, FLJ96557, Homo sapiens gelsolin (amyloidosis, Finnish type) (GSN), mRNA;Gelsolin (Amyloidosis, Finnish type);Gelsolin (Amyloidosis, Finnish type), isoform CRA_c;cDNA FLJ53332, highly similar to Gelsolin;Gelsolin (Amyloidosis, Finnish type), isoform CRA_b;Putat…	GSN;hCG_27454;RP11-477J21.1-001;RP11-477J21.1-003;DKFZp313L0718;RP11-477J21.1-013;RP11-477J21.1-010;RP11-477J21.1-005	Isoform 1 of Gelsolin;>Q3SX14 TREMBL:Q3SX14 (Bos taurus) Similar to Gelsolin;gelsolin isoform c;Isoform 2 of Gelsolin;cDNA FLJ53327, highly similar to Gelsolin;cDNA FLJ35478 fis, clone SMINT2007796, highly similar to Gelsolin	P06396-1;P06396;B7Z6N2;B7Z9A0;Q5T0I2;Q3SX14;B7Z373;B7Z5V1;Q5T0I1;Q69YR8;P06396-2;A2A418;B7Z4U6;B7Z992;B7Z2X4;Q5T0H8;B3KS49;Q5T0H9		8	3	3	3	2	3	3	2	3	3	2	3	3	5.2	5.2	5.2	85.696	782	7.53				2			3	13		1			6
171	5125;5293;5346;5597		154			636		IPI00008318;IPI00917056;IPI00008290;IPI00215945;IPI00298105;IPI00418427;IPI00916754	IPI00008318;IPI00917056	4;4;1;1;1;1;1	4;4;1;1;1;1;1	4;4;1;1;1;1;1	EPH-like kinase 8;Ephrin type-A receptor 4;Tyrosine-protein kinase receptor SEK;Tyrosine-protein kinase TYRO1;Ephrin receptor;Putative uncharacterized protein EPHA4	EPHA4;HEK8;SEK;TYRO1	Ephrin type-A receptor 4;Putative uncharacterized protein EPHA4	P54764;A8K2P1;B2R601;B7Z6Q8;Q53TA0;Q58F15;Q584H6		7	4	4	4	3	3	3	3	3	3	3	3	3	5.7	5.7	5.7	109.86	986	9.4						1		1		8			3
1180	4495;5128;5273	1064;1065	709		468;745	751		IPI00939304;IPI00793443;IPI00937471	IPI00939304;IPI00793443;IPI00937471	3;3;3	3;3;3	3;3;3	Importin subunit beta-3;Importin-5;Karyopherin beta-3;Ran-binding protein 5;cDNA FLJ43041 fis, clone BRTHA3003339, highly similar to Importin beta-3;cDNA FLJ54573, highly similar to Importin beta-3;IPO5 protein	IPO5;KPNB3;RANBP5	Isoform 3 of Importin-5;Isoform 1 of Importin-5;Isoform 2 of Importin-5	O00410-3;O00410;O00410-1;B3KWG6;B4E0R6;Q9BVS9;O00410-2		3	3	3	3	2	2	3	2	2	3	2	2	3	3.8	3.8	3.8	125.54	1115	10										12			3
573	2958;3371;4081	564;565			187;886			IPI00409684;IPI00031982;IPI00902825	IPI00409684;IPI00031982	3;3;1	3;3;1	3;3;1	Membrane-associated protein HEM-2;Nck-associated protein 1;p125Nap1;cDNA FLJ11291 fis, clone PLACE1009659, highly similar to Nck-associated protein 1	HEM2;KIAA0587;NAP1;NCKAP1	Isoform 2 of Nck-associated protein 1;Isoform 1 of Nck-associated protein 1	Q9Y2A7-2;Q9Y2A7;Q9Y2A7-1;B3KMK7		3	3	3	3	2	3	1	2	3	1	2	3	1	3.4	3.4	3.4	129.52	1134	10.1										6	1		2
711	779;5473							IPI00909515;IPI00215919;IPI00853337;IPI00930263	IPI00909515;IPI00215919;IPI00853337;IPI00930263	2;2;2;1	2;2;2;1	1;1;1;0	cDNA FLJ51495, highly similar to ADP-ribosylation factor 5;ADP-ribosylation factor 5;ADP-ribosylation factor 5, isoform CRA_a;cDNA, FLJ92389, Homo sapiens ADP-ribosylation factor 5 (ARF5), mRNA;Putative uncharacterized protein ARF5;cDNA FLJ61099, highly similar to ADP-ribosylation factor 1	ARF5;hCG_32325;tcag7.6	cDNA FLJ51495, highly similar to ADP-ribosylation factor 5;ADP-ribosylation factor 5;Putative uncharacterized protein ARF5;cDNA FLJ61099, highly similar to ADP-ribosylation factor 1	B4DLJ3;P84085;A4D0Z3;C9J1Z8;B4DEB9		4	2	2	1	2	2	2	2	2	2	1	1	1	8.7	8.7	4.4	25.378	229	2		7											2
323	739;2802;3357;3748;4732		233;234			285;385		IPI00017895;IPI00719611	IPI00017895;IPI00719611	5;4	5;4	5;4	Glycerol-3-phosphate dehydrogenase, mitochondrial;mtGPD;cDNA FLJ78475, highly similar to Homo sapiens glycerol-3-phosphate dehydrogenase 2 (mitochondrial) (GPD2), mRNA;cDNA FLJ57187, highly similar to Glycerol-3-phosphate dehydrogenase, mitochondrial (EC 1.1.99.5);Putative uncharacterized protein GPD2;GPD2 protein	GPD2	Isoform 1 of Glycerol-3-phosphate dehydrogenase, mitochondrial;Isoform 2 of Glycerol-3-phosphate dehydrogenase, mitochondrial	P43304-1;P43304;A8K1Z2;B7Z601;Q53T76;Q8WUQ0;P43304-2		2	5	5	5	3	4	5	3	4	5	3	4	5	9.4	9.4	9.4	80.852	727	6.59						7	10						3
434	1261;2022;3188;3316;4462;5129	329;439;440			122;151;177			IPI00023526;IPI00217943;IPI00748927	IPI00023526;IPI00217943	6;6;2	2;2;1	2;2;1	Ras-related protein Rab-6A;cDNA FLJ51066, highly similar to Ras-related protein Rab-6A;cDNA FLJ52284, highly similar to Ras-related protein Rab-6A;RAB6A, member RAS oncogene family isoform a variant;RAB6A protein;GTP-binding protein RAB6B;GTP-binding protein RAB6A'	RAB6;RAB6A;RAB6B;RAB6A'	Isoform 1 of Ras-related protein Rab-6A;Isoform 2 of Ras-related protein Rab-6A	P20340-1;P20340;B7Z5Z9;B7Z772;Q53ET8;Q6FGX3;Q9UL29;P20340-2;Q9UL30		3	6	2	2	5	5	6	2	2	2	2	2	2	32.7	12.5	12.5	23.593	208	2		7											3
690	589;610;611;1001;1002;1003;1184;1185;1737;2374;2868;2869;3001;3265;3597;3932;3933;4176;4844;4858;5240;5241;5723	0;1;2	1;3;4;443		313;377;398	315;316;347;376		IPI00180675;IPI00179709;IPI00915791;IPI00936821;IPI00218345;IPI00166768;IPI00410402;IPI00784332	IPI00180675;IPI00179709;IPI00915791;IPI00936821;IPI00218345;IPI00166768;IPI00410402	23;18;18;18;16;16;14;7	2;2;2;2;2;1;2;1	1;1;1;1;1;0;1;1	Alpha-tubulin 3;Tubulin alpha-1A chain;Tubulin alpha-3 chain;Tubulin B-alpha-1;Alpha-tubulin;Alpha-tubulin 2;Alpha-tubulin 3C/D;Tubulin alpha-2 chain;Tubulin alpha-3C/D chain;cDNA FLJ77591, highly similar to Homo sapiens tubulin, alpha 2 (TUBA2), transcript variant 1, mRNA;Tubulin, alpha 2;Tubulin, alpha 2, isoform CRA_b;cDNA FLJ53743, highly similar to Tubulin alpha-3 chain;TUBA1C protein;Alpha-…	TUBA1A;TUBA3;TUBA2;TUBA3C;TUBA3D;hCG_19100;TUBA1C;TUBA3E	Tubulin alpha-1A chain;Isoform 1 of Tubulin alpha-3C/D chain;46 kDa protein;cDNA FLJ53743, highly similar to Tubulin alpha-3 chain;Isoform 2 of Tubulin alpha-3C/D chain;TUBA1C protein;Tubulin alpha-3E chain	Q71U36;A8K0B8;Q9UQM3;Q13748-1;Q13748;Q1ZYQ1;B4DQK4;Q13748-2;Q8N532;Q6PEY2		8	23	2	1	23	22	23	2	2	2	1	1	1	47.9	6	3.1	50.135	451	5.5					5	2	1						4
868	30							IPI00296190;IPI00646289;IPI00646889;IPI00939991	IPI00296190;IPI00646289;IPI00646889;IPI00939991	1;1;1;1	1;1;1;1	1;1;1;1	Uncharacterized protein C10orf58;Putative uncharacterized protein C10orf58;cDNA, FLJ96497	C10orf58;PRO2290;PSEC0139;UNQ611/PRO1198	Uncharacterized protein C10orf58;25 kDa protein;Putative uncharacterized protein C10orf58;cDNA, FLJ96497	Q9BRX8;A6NDF1;B2RD81		4	1	1	1	1	1	1	1	1	1	1	1	1	5.2	5.2	5.2	25.764	229	4		3								1			1
374	1648;1895							IPI00021091;IPI00945485;IPI00334395	IPI00021091;IPI00945485;IPI00334395	2;2;1	2;2;1	2;2;1	Epitempin-1;Leucine-rich glioma-inactivated protein 1;Leucine-rich, glioma inactivated 1 variant	EPT;LGI1;UNQ775/PRO1569	Isoform 1 of Leucine-rich glioma-inactivated protein 1;Isoform 3 of Leucine-rich glioma-inactivated protein 1;Isoform 2 of Leucine-rich glioma-inactivated protein 1	O95970-1;O95970;Q59FQ2;O95970-3;O95970-2		3	2	2	2	2	2	1	2	2	1	2	2	1	4.3	4.3	4.3	63.817	557	8.29						4					2	1	4
368	258;1559;2246							IPI00020567;IPI00941730	IPI00020567	3;1	3;1	3;1	CDC42 GTPase-activating protein;GTPase-activating protein rhoOGAP;p50-RhoGAP;Rho GTPase-activating protein 1;Rho-related small GTPase protein activator;Rho-type GTPase-activating protein 1	ARHGAP1;CDC42GAP;RHOGAP1	Rho GTPase-activating protein 1	Q07960		2	3	3	3	1	2	2	1	2	2	1	2	2	9.6	9.6	9.6	50.435	439	5					5								1
164	1083	195;196			739;741			IPI00007921;IPI00916106;IPI00873833;IPI00185612	IPI00007921;IPI00916106;IPI00873833;IPI00185612	1;1;1;1	1;1;1;1	1;1;1;1	Neurexin II-alpha;Neurexin-2-alpha;KIAA0921 splice variant 1;Putative uncharacterized protein NRXN2	KIAA0921;NRXN2	Isoform 1 of Neurexin-2-alpha;KIAA0921 splice variant 1;Putative uncharacterized protein NRXN2;Isoform 2 of Neurexin-2-alpha	Q9P2S2-1;Q9P2S2;Q5W9F7;A6NGC6;Q9P2S2-2		4	1	1	1	1	1	1	1	1	1	1	1	1	0.8	0.8	0.8	184.98	1712	11.2											3	1	1
85	251;950;4015	73			65			IPI00003566;IPI00384726;IPI00394997	IPI00003566;IPI00384726	3;2;1	3;2;1	3;2;1	Homer protein homolog 1;Homer 1 variant;Homer homolog 1 (Drosophila);HOMER1F	HOMER1;SYN47	Isoform 1 of Homer protein homolog 1;Isoform 2 of Homer protein homolog 1	Q86YM7-1;Q86YM7;Q53F18;Q5U5K4;Q86YM6;Q86YM7-2		3	3	3	3	1	2	1	1	2	1	1	2	1	11.3	11.3	11.3	40.276	354	4				5									2
450	360;858;3298;3751							IPI00024175;IPI00218372;IPI00154509;IPI00748423;IPI00219950;IPI00647380;IPI00847750	IPI00024175;IPI00218372;IPI00154509;IPI00748423;IPI00219950;IPI00647380;IPI00847750	4;3;2;2;2;2;2	4;3;2;2;2;2;2	4;3;2;2;2;2;2	Proteasome subunit alpha type-7;Proteasome subunit RC6-1;Proteasome subunit XAPC7;Proteasome subunit alpha type;Proteasome subunit alpha type-7-like;PSMA8 protein;Proteasome (Prosome, macropain) subunit, alpha type, 7	HSPC;PSMA7;PSMA7L;PSMA8;RP5-1005F21.4-006;RP5-1005F21.4-005	Isoform 1 of Proteasome subunit alpha type-7;Isoform 2 of Proteasome subunit alpha type-7;Isoform 1 of Proteasome subunit alpha type-7-like;Isoform 3 of Proteasome subunit alpha type-7-like;Isoform 2 of Proteasome subunit alpha type-7-like;Proteasome (Pros	O14818-1;O14818;Q05DH1;O14818-2;Q8TAA3-1;Q8TAA3;B0YJ75;Q8TAA3-5;Q4G1B8;Q8TAA3-2;B0YJ74;Q5JXJ1;Q5JXJ2		7	4	4	4	1	2	3	1	2	3	1	2	3	20.2	20.2	20.2	27.887	248	2.38		5	3										2
723	2085;4658;4863	664			90			IPI00216461;IPI00894323;IPI00892987	IPI00216461	3;1;1	3;1;1	3;1;1	Acylphosphatase, muscle type isozyme;Acylphosphatase-2;Acylphosphate phosphohydrolase 2;Putative uncharacterized protein ACYP2	ACYP;ACYP2	Acylphosphatase-2	P14621;Q4ZFV7		3	3	3	3	1	2	2	1	2	2	1	2	2	32.3	32.3	32.3	13.891	127	1	5												1
607	1045;1046;3422	596			63			IPI00060715	IPI00060715	3	3	3	BTB/POZ domain-containing protein KCTD12;Pfetin;Predominantly fetal expressed T1 domain;cDNA FLJ46506 fis, clone THYMU3030752, highly similar to BTB/POZ domain-containing protein KCTD12	C13orf2;KCTD12;KIAA1778;PFET1	BTB/POZ domain-containing protein KCTD12	Q96CX2;B3KY04		1	3	3	3	3	1	1	3	1	1	3	1	1	7.7	7.7	7.7	35.7	325	4.12			5	2						1			5
200	302;647;4769							IPI00437697;IPI00010183;IPI00657972;IPI00893818;IPI00746039;IPI00647719;IPI00657895	IPI00437697;IPI00010183;IPI00657972;IPI00893818;IPI00746039;IPI00647719	3;3;3;3;3;2;1	3;3;3;3;3;2;1	3;3;3;3;3;2;1	Protein tweety homolog 1;Tweety homolog 1 (Drosophila)	TTYH1;XXbac-BCX535A19.1-004	Isoform 3 of Protein tweety homolog 1;Isoform 2 of Protein tweety homolog 1;Isoform 1 of Protein tweety homolog 1;Tweety homolog 1;Isoform 5 of Protein tweety homolog 1;Isoform 4 of Protein tweety homolog 1	Q9H313-3;Q9H313;Q9H313-2;Q9H313-1;B0VJY6;Q9H313-5;Q9H313-4		7	3	3	3	2	2	3	2	2	3	2	2	3	7.8	7.8	7.8	49.769	460	4.12				7	1								2
991	557;4219	883			1081			IPI00395663;IPI00641886	IPI00395663;IPI00641886	2;2	2;2	2;2	Ankyrin repeat and SAM domain-containing protein 1A;Odin;cDNA FLJ60812, highly similar to Ankyrin repeat and SAM domain-containing protein 1A;ANKS1A protein	ANKS1;ANKS1A;KIAA0229	Ankyrin repeat and SAM domain-containing protein 1A;ANKS1A protein	Q92625;B4DQW8;Q05CP0;Q49AR9		2	2	2	2	1	2	1	1	2	1	1	2	1	2.3	2.3	2.3	123.11	1134	5					4								1
360	1086							IPI00020042;IPI00738042;IPI00216770	IPI00020042;IPI00738042;IPI00216770	1;1;1	1;1;1	1;1;1	26S protease regulatory subunit 6B;26S proteasome AAA-ATPase subunit RPT3;MB67-interacting protein;MIP224;Proteasome 26S subunit ATPase 4;Tat-binding protein 7;cDNA FLJ78505, highly similar to Homo sapiens proteasome (prosome, macropain) 26S subunit, ATPase, 4 (PSMC4), transcript variant 1, mRNA;cDNA, FLJ93682, Homo sapiens proteasome (prosome, macropain) 26S subunit, ATPase, 4(PSMC4), transcript…	MIP224;PSMC4;TBP7;hCG_43346	Isoform 1 of 26S protease regulatory subunit 6B;similar to proteasome 26S ATPase subunit 4;Isoform 2 of 26S protease regulatory subunit 6B	P43686-1;P43686;A8K2M0;P43686-2		3	1	1	1	1	1	1	1	1	1	1	1	1	3.3	3.3	3.3	47.366	418	4.33				2	1								1
612	1413							IPI00063302	IPI00063302	1	1	1	Distinct subgroup of the Ras family member 2;GTP-binding protein Di-Ras2	DIRAS2	GTP-binding protein Di-Ras2	Q96HU8		1	1	1	1	1	1	1	1	1	1	1	1	1	6	6	6	22.485	199	2		3											1
298	1802;3984							IPI00016613;IPI00744507;IPI00784195;IPI00741317	IPI00016613;IPI00744507;IPI00784195;IPI00741317	2;2;1;1	2;2;1;1	2;2;1;1	cDNA, FLJ92904, highly similar to Homo sapiens casein kinase 2, alpha 1 polypeptide (CSNK2A1), mRNA;Casein kinase II alpha 1 subunit isoform a;CSNK2A1 protein;Casein kinase II subunit alpha;Casein kinase II alpha subunit;HCG21984;Casein kinase 2 alpha isoform	CSNK2A1;CK2A1;hCG_21984	CSNK2A1 protein;Casein kinase II subunit alpha;HCG21984;Casein kinase 2 alpha isoform	B2R6D7;B5BUH5;Q5U5J2;P68400;Q8NEV1;Q2I0Y7		4	2	2	2	2	1	2	2	1	2	2	1	2	7.6	7.6	7.6	45.908	397	4				5									2
119	279;291;405;406;492;771;819;868;887;912;914;919;938;1009;1043;1079;1084;1085;1130;1148;1175;1176;1177;1182;1183;1235;1236;1296;1365;1382;1391;1420;1468;1488;1580;1581;1598;1599;1600;2211;2245;2479;2586;2646;2647;2712;2733;2754;2795;2895;3005;3056;3168;3295;3296;3307;3355;3356;3361;3362;3427;3448;3503;3680;3777;3994;4016;4465;4552;4717;4730;4883;4969;4972;4973;5185;5265;5285;5343;5418;5472	108;109;110;111;112;113;114;115;116;117;118;119;120;121;122;123;124;125;126;127;128;129;130;131;132;133;134;135;136	113;114;115;116		133;185;206;526;674;704;898;992;1047;1090;1124;1127;1138;1269;1295;1301;1338;1361;1424;1429;1468;1630;1671;1735;1845;1924;1927;1950;2200	183;604;1900;2262		IPI00005614;IPI00328230;IPI00333015;IPI00018829;IPI00217047;IPI00217048;IPI00953672;IPI00217044	IPI00005614;IPI00328230;IPI00333015	81;74;74;1;1;1;1;1	81;74;74;1;1;1;1;1	74;67;67;0;0;0;0;0	Beta-II spectrin;Fodrin beta chain;Spectrin beta chain, brain 1;Spectrin, non-erythroid beta chain 1;Spectrin beta non-erythrocytic 1;Spectrin, beta, non-erythrocytic 1, isoform CRA_d;cDNA FLJ55845, highly similar to Spectrin beta chain, brain 1;Spectrin, beta, non-erythrocytic 1, isoform CRA_c;Putative uncharacterized protein SPTBN1;Beta II spectrin-short isoform	SPTB2;SPTBN1;hCG_17370	Isoform Long of Spectrin beta chain, brain 1;Isoform Short of Spectrin beta chain, brain 1;Isoform 2 of Spectrin beta chain, brain 1	Q01082-1;Q01082;B2ZZ89;B4DIF8;Q01082-2;Q53RC4;Q01082-3;B2RP63;Q8WYB3		8	81	81	74	73	59	72	73	59	72	67	54	66	37.1	37.1	34.5	274.61	2364	11.2	1	2			1	6	2	2	2	45	203	210	147
1	589;610;611;1001;1002;1003;1184;1185;1737;2374;2868;2869;3016;3265;3597;3932;3933;4176;4194;4394;4844;5240;5241;5723	0;1;2	1;2;3;4		313;377;398	315;316;347;376		IPI00930688;CON__ENSEMBL:ENSBTAP00000016242;IPI00792677;IPI00793930;IPI00478908;IPI00873427;IPI00795002;IPI00909762;IPI00916391;IPI00015671;IPI00872463;IPI00879904;IPI00879535;IPI00942772;IPI00017454;IPI00853556	IPI00930688;CON__ENSEMBL:ENSBTAP00000016242;IPI00792677;IPI00793930;IPI00478908	24;24;24;19;12;10;8;7;5;3;3;3;3;2;2;2	24;24;24;19;12;10;8;7;5;3;3;3;3;2;2;2	0;0;0;0;0;0;0;0;0;0;0;0;0;0;0;0	Alpha-tubulin ubiquitous;Tubulin alpha-1B chain;Tubulin alpha-ubiquitous chain;Tubulin K-alpha-1;cDNA FLJ78587;cDNA FLJ32131 fis, clone PEBLM2000267, highly similar to Tubulin alpha-ubiquitous chain;cDNA FLJ37398 fis, clone BRAMY2027467, highly similar to Tubulin alpha-ubiquitous chain;cDNA FLJ60097, highly similar to Tubulin alpha-ubiquitous chain;TUBA1B protein	TUBA1B	Tubulin alpha-1B chain;>ENSEMBL:ENSBTAP00000016242 (Bos taurus) similar to alpha-tubulin I isoform 1;cDNA FLJ60097, highly similar to Tubulin alpha-ubiquitous chain;TUBA1B protein;29 kDa protein	P68363;A8JZY9;B3KPS3;B3KT06;B4DDU2;Q8WU19		16	24	24	0	23	23	24	23	23	24	0	0	0	47.9	47.9	0	50.151	451	5.21	7	20	31	36	137	32	5	1		14	13	8	104
387	111;1076;1839;2314;2538;2548;2675;2728;3040;3041;3484;3499;3543;4108;4109;4249;4427;4602;5001;5002;5070;5660	74;75;391;392;393;394	278	8	267;485;640;706;814;1118	60	1249	IPI00021695;IPI00216528;IPI00216527;IPI00216530;IPI00216526;IPI00216529;IPI00795833	IPI00021695;IPI00216528;IPI00216527;IPI00216530;IPI00216526;IPI00216529	22;22;21;21;20;20;1	22;22;21;21;20;20;1	13;13;12;12;12;12;1	Plasma membrane calcium ATPase isoform 1;Plasma membrane calcium pump isoform 1;Plasma membrane calcium-transporting ATPase 1;Plasma membrane calcium-ATPase isoform 1b;PMCA1kb;Plasma membrane calcium ATPase 1 isoform 1a variant;ATP2B1 protein	ATP2B1;PMCA1	Isoform D of Plasma membrane calcium-transporting ATPase 1;Isoform C of Plasma membrane calcium-transporting ATPase 1;Isoform B of Plasma membrane calcium-transporting ATPase 1;Isoform K of Plasma membrane calcium-transporting ATPase 1;Isoform A of Plasma	P20020-1;P20020;P20020-4;P20020-3;Q3L582;P20020-6;A1X4P7;P20020-2;Q59H63;P20020-5;Q58F24	CK1;GSK3;ERK/MAPK;Proline-directed	7	22	22	13	20	16	20	20	16	20	11	8	11	19.6	19.6	11	138.75	1258	10.5							2		4	78	42	25	60
794	224;427;993;1437;2351;2382;2908;3093;3094;3382;3415;3486;3623;5025;5790	715;716;717	490;491		88;114;129	108;140		IPI00220281;IPI00398700	IPI00220281;IPI00398700	15;15	15;15	12;12	Guanine nucleotide-binding protein G(o) subunit alpha;cDNA FLJ31446 fis, clone NT2NE2000909, highly similar to Guanine nucleotide-binding protein G(o) subunit alpha 1;GNAO1 protein;Putative uncharacterized protein DKFZp686O0962	GNAO1;DKFZp686O0962	Isoform Alpha-1 of Guanine nucleotide-binding protein G(o) subunit alpha;Isoform Alpha-2 of Guanine nucleotide-binding protein G(o) subunit alpha	P09471-1;P09471;B3KP89;Q8N6I9;P09471-2;Q6AWC5		2	15	15	12	13	14	14	13	14	14	11	11	11	42.7	42.7	37.9	40.05	354	4.1		1	58	49	4	2	1			4	3	2	39
133	60;96;582;607;608;703;1870;2109;2407;2496;2674;2995;3003;3153;3245;3471;3558;3602;3603;3649;3846;3847;4227;4529;4982;5205;5304	64;146;147;148	93;96;124;125;126;127;128		164;178;615;734	211;249;374;459;463;464;705		IPI00646182;IPI00006482;IPI00414005;IPI00644722	IPI00646182;IPI00006482;IPI00414005	27;27;19;1	11;11;11;1	11;11;11;1	cDNA FLJ55427, highly similar to Sodium/potassium-transporting ATPase alpha-1 chain (EC 3.6.3.9);cDNA FLJ60077, highly similar to Sodium/potassium-transporting ATPase alpha-1 chain (EC 3.6.3.9);Sodium pump subunit alpha-1;Sodium/potassium-transporting ATPase subunit alpha-1;cDNA FLJ53830, highly similar to Sodium/potassium-transporting ATPase alpha-1 chain (EC 3.6.3.9);ATPase, Na+/K+ transporting…	ATP1A1;hCG_37943;RP4-655J12.1-002	Na+/K+ -ATPase alpha 1 subunit isoform c;Isoform Long of Sodium/potassium-transporting ATPase subunit alpha-1;Isoform Short of Sodium/potassium-transporting ATPase subunit alpha-1	B7Z2T5;B7Z3V1;P05023-1;P05023;P05023-2;B7Z1N5;B7Z3U6;Q5TC01		4	27	11	11	27	23	24	11	8	9	11	8	9	27.9	13	13	113	1023	9.08			2			7	11	21	24	21	17	10	41
975	98;361;939;1143;1248;1253;2129;2201;2206;2715;3658;4123;4492;5301;5674;5794	875			596			IPI00382470;IPI00784295;IPI00604607;IPI00910046;IPI00555565;IPI00031523;IPI00555876	IPI00382470;IPI00784295;IPI00604607	16;16;12;3;2;2;2	16;16;12;3;2;2;2	10;10;8;2;0;0;1	Heat shock 86 kDa;Heat shock protein HSP 90-alpha;Renal carcinoma antigen NY-REN-38;Full-length cDNA 5-PRIME end of clone CS0DN005YI08 of Adult brain of Homo sapiens (human);HSP90AA1 protein;Full-length cDNA clone CS0CAP007YF18 of Thymus of Homo sapiens (human);Hsp89-alpha-delta-N	HSP90A;HSP90AA1;HSPC1;HSPCA	Isoform 2 of Heat shock protein HSP 90-alpha;Isoform 1 of Heat shock protein HSP 90-alpha;Hsp89-alpha-delta-N	P07900-2;P07900;Q86SX1;P07900-1;Q2VPJ6;Q86U12;Q8TBA7;O75322;Q96HX7		7	16	16	10	15	13	14	15	13	14	10	8	9	21.8	21.8	12.9	98.16	854	7.8		1	2		4	12	18	57	12	6	6	1	37
579	516;625;1159;1408;1414;1857;1858;1960;2630;3098;3931;5303;5578;5585	569;570	383		277;284	124		IPI00032230;IPI00215716;IPI00922914;IPI00215717;IPI00921919;IPI00643553;IPI00942218;IPI00646111;IPI00641850;IPI00797109;IPI00646549;IPI00647052;IPI00643241;IPI00639855	IPI00032230;IPI00215716;IPI00922914;IPI00215717	14;14;12;8;5;5;3;3;3;2;2;1;1;1	14;14;12;8;5;5;3;3;3;2;2;1;1;1	14;14;12;8;5;5;3;3;3;2;2;1;1;1	4.1B;Band 4.1-like protein 3;Differentially expressed in adenocarcinoma of the lung protein 1;cDNA FLJ77757;cDNA, FLJ95236, highly similar to Homo sapiens differentially expressed in adenocarcinoma of the lung, mRNA;cDNA FLJ46689 fis, clone TRACH3012106, highly similar to Band 4.1-like protein 3;cDNA FLJ37633 fis, clone BRCOC2017652, highly similar to Band 4.1-like protein 3;cDNA FLJ54069, highly…	DAL1;EPB41L3;KIAA0987	Isoform A of Band 4.1-like protein 3;Isoform B of Band 4.1-like protein 3;cDNA FLJ58675, highly similar to Band 4.1-like protein 3;Isoform C of Band 4.1-like protein 3	Q9Y2J2-1;Q9Y2J2;Q9Y2J2-2;A8K968;B2RB02;B3KY28;B3KT50;B7Z2D7;B7Z4I5;B7Z8M8;Q9Y2J2-3		14	14	14	14	13	12	5	13	12	5	13	12	5	17.2	17.2	17.2	120.68	1087	9.05			1	3	2	3	2	3	14	25	4	5	25
1147	1123;1491;1492;2059;2770;4252;5360;5460;5547;5548	1036	685		56	94		IPI00654755;IPI00884107;IPI00796636;IPI00815947	IPI00654755;IPI00884107;IPI00796636	10;7;7;2	10;7;7;2	4;3;3;2	Beta-globin;Hemoglobin beta chain;Hemoglobin subunit beta;LVV-hemorphin-7;Hemoglobin beta globin chain;Beta-globin Tacoma variant;Beta-globin Showa Yakushiji variant;Beta globin;Mutant beta-globin;Hemoglobin beta;Beta globin chain;Mutant hemoglobin beta chain;Hemoglobin beta chain variant Hb.Sinai-Bel Air;Hemoglobin beta chain variant Hb-I_Toulouse;Mutant beta globin;Hemoglobin beta subunit varia…	HBB	Hemoglobin subunit beta;Beta-globin gene from a thalassemia patient;Hemoglobin (Fragment)	P68871;A1YZ08;B2M0Y1;B2M1S6;B2M1S7;B3VL05;B3VL17;B3VL31;B3VL86;C8C504;Q3LR79;Q3Y9I8;Q4JLR8;Q4TWB7;Q4TZM4;Q52MT0;Q6J1Z7;Q6J1Z8;Q6V0K9;Q6VFQ5;Q6VFQ6;Q8IUL9;Q8IZI0;Q9BWU5;Q9BWV6;Q9GZL9;Q9UK54;Q14473;A9YUX2;B3VL12;B5ANL9;O95408;O95412;Q0Z944;Q14484;Q7Z2K5;Q7Z7B3;Q86VF0;Q9BXA2;Q9H1I6;Q9HAR8;Q9UBV6;Q9UP81		4	10	10	4	10	8	5	10	8	5	4	3	2	67.3	67.3	31.3	15.998	147	2.07	36	14	10	3	4	2	1						36
1009	66;3224;3421;5119;5135;5229;5406	4;897			33;77			IPI00410714	IPI00410714	7	7	3	Alpha-globin;Hemoglobin alpha chain;Hemoglobin subunit alpha;Hemoglobin alpha-2 globin mutant;HBA2;Truncated alpha 1 globin variant;Alpha-2 globin;Hemoglobin alpha 2;Hemoglobin alpha 1 globin chain	HBA1;HBA2	Hemoglobin subunit alpha	P69905;Q4ZGM8;Q7Z6G4;Q7Z7B4;Q86YQ5;Q96T46;Q9BX83		1	7	7	3	6	6	7	6	6	7	3	3	3	66.2	66.2	21.8	15.257	142	1.97	38	15	12	3	2	3							31
684	2534;2994;4865;4866;4925							IPI00798127;IPI00792712;IPI00793729;IPI00789107;IPI00719280;IPI00790633;IPI00794925;IPI00795527;IPI00793810;IPI00797400;IPI00796600;IPI00179330;IPI00794211;IPI00796007;IPI00784990;IPI00789823;IPI00456429;IPI00793330;IPI00798155;IPI00654754;IPI00792139;IPI00794205;IPI00418813;IPI00936175;IPI00937730	IPI00798127;IPI00792712;IPI00793729;IPI00789107;IPI00719280;IPI00790633;IPI00794925;IPI00795527;IPI00793810;IPI00797400;IPI00796600;IPI00179330;IPI00794211;IPI00796007;IPI00784990;IPI00789823;IPI00456429;IPI00793330;IPI00798155;IPI00654754;IPI00792139;IPI00794205;IPI00418813	5;5;5;5;5;5;5;5;5;5;5;5;5;5;5;5;5;5;5;5;5;4;4;2;2	5;5;5;5;5;5;5;5;5;5;5;5;5;5;5;5;5;5;5;5;5;4;4;2;2	5;5;5;5;5;5;5;5;5;5;5;5;5;5;5;5;5;5;5;5;5;4;4;2;2	cDNA FLJ75516, highly similar to Xenopus tropicalis ubiquitin C, mRNA;Ubiquitin C variant;Ubiquitin C splice variant;Putative uncharacterized protein;UBC protein;cDNA FLJ32377 fis, clone SKMUS1000014, highly similar to Polyubiquitin 9;Putative uncharacterized protein DKFZp434K0435;Ubiquitin B;Ubiquitin B, isoform CRA_a;40S ribosomal protein S27a;cDNA, FLJ96793, Homo sapiens ribosomal protein S27a…	UBC;DKFZp434K0435;hCG_1998947;UBB;RPS27A;UBA80;UBCEP1;hCG_1987923;UBA52;UBCEP2;hCG_37048	ubiquitin C;39 kDa protein;UBC protein;30 kDa protein;ubiquitin B precursor;25 kDa protein;21 kDa protein;21 kDa protein;19 kDa protein;19 kDa protein;18 kDa protein;ubiquitin and ribosomal protein S27a precursor;18 kDa protein;cDNA FLJ51326, highly simila	A8K674;Q59EM9;Q5PY61;Q66K58;Q96H31;Q96MH4;Q9UFQ0;Q96C32;Q5U5U6;P62979;B2RDW1;Q5RKT7;Q8WYN9;B4DV12;Q5UGI3;P62987;Q3MIH3;P62988;Q49A90;A8CGI2		25	5	5	5	5	5	5	5	5	5	5	5	5	66.4	66.4	66.4	77.028	685	6.93	18	5	4	4	3	2	1	4	4	13	13	12	34
1028	821;1006;1371;1372;1435;1446;2217;2463;2568;2767;3632;3989;4097;4503;4949	910;911	614		344;347	328		IPI00418471;IPI00552689;IPI00465084;IPI00793184;IPI00013164	IPI00418471	15;4;3;1;1	13;4;1;1;1	13;4;1;1;1	Vimentin;Vimentin variant 3;Vimentin variant 4;cDNA FLJ34494 fis, clone HLUNG2005030, highly similar to VIMENTIN;Vimentin variant	VIM	Vimentin	P08670;B0YJC4;B0YJC5;B3KRK8;Q53HU8		5	15	13	13	14	14	13	12	12	11	12	12	11	40.1	37.6	37.6	53.651	466	4.83				17	44	2			1				19
647	2590;2591;2884;3156;4534;5173;5650							IPI00160552;IPI00952730;IPI00554760;IPI00514663	IPI00160552;IPI00952730;IPI00554760	7;7;7;1	7;7;7;1	7;7;7;1	Janusin;Restrictin;Tenascin-R;TNR protein;Putative uncharacterized protein TNR	TNR	Isoform 1 of Tenascin-R;Putative uncharacterized protein TNR;Isoform 2 of Tenascin-R	Q92752-1;Q92752;A1L306;C9J563;Q92752-2		4	7	7	7	7	7	7	7	7	7	7	7	7	7	7	7	149.55	1358	11.4										3	18	21	17
956	955;1106;1297;1673;1882;2720;3253;3521;4476;4682;5226		582;583;584			68;218;525		IPI00873446;IPI00333776;IPI00333777;IPI00883753;IPI00415032;IPI00333778;IPI00924735;IPI00925232;IPI00926383;IPI00926573;IPI00925886	IPI00873446;IPI00333776;IPI00333777;IPI00883753;IPI00415032;IPI00333778;IPI00924735;IPI00925232	11;11;11;11;11;11;10;6;2;2;2	11;11;11;11;11;11;10;6;2;2;2	11;11;11;11;11;11;10;6;2;2;2	Neuronal cell adhesion molecule;Neuronal surface protein Bravo;NgCAM-related cell adhesion molecule;cDNA FLJ61703, highly similar to Neuronal cell adhesion molecule;NRCAM protein;cDNA FLJ35011 fis, clone OCBBF2013149, highly similar to Neuronal cell adhesion molecule;cDNA FLJ61107, highly similar to Neuronal cell adhesion molecule;Putative uncharacterized protein NRCAM	KIAA0343;NRCAM	Isoform 5 of Neuronal cell adhesion molecule;Isoform 1 of Neuronal cell adhesion molecule;Isoform 2 of Neuronal cell adhesion molecule;NRCAM protein;Isoform 4 of Neuronal cell adhesion molecule;Isoform 3 of Neuronal cell adhesion molecule;NRCAM protein;Put	Q92823-5;Q92823;Q92823-1;Q92823-2;B7Z670;Q14BM2;Q92823-4;Q14CA1;Q92823-3;B3KRX0;B4DFP9;Q75ML9;Q4KMQ7;C9JH43		11	11	11	11	11	10	11	11	10	11	11	10	11	10.6	10.6	10.6	144.37	1308	9		2	1	2	2				1	36	1		15
213	687;863;1879;2161;2984;3569;4578;4834;5153;5191;5651	247;248;249;250	178;179;180;181;182		53;58;293;411	113;154;308;402;418		IPI00011107;IPI00953980	IPI00011107;IPI00953980	11;9	11;9	11;9	ICD-M;IDP;Isocitrate dehydrogenase [NADP], mitochondrial;NADP(+)-specific ICDH;Oxalosuccinate decarboxylase;cDNA FLJ50469, highly similar to Isocitrate dehydrogenase;cDNA, FLJ79287, highly similar to Isocitrate dehydrogenase;cDNA FLJ50654, highly similar to Isocitrate dehydrogenase;Isocitrate dehydrogenase 2 (NADP+), mitochondrial variant;Isocitrate dehydrogenase	IDH2	Isocitrate dehydrogenase [NADP], mitochondrial;Isocitrate dehydrogenase	P48735;B4DFL2;B4DSZ6;Q53GL5;Q13584		2	11	11	11	7	6	10	7	6	10	7	6	10	30.1	30.1	30.1	50.909	452	4.16				31	6								14
160	471;532;758;3437;3530;3764;3790;3798;3799;4556;5039;5480;5481	190			174			IPI00007765;IPI00922694	IPI00007765;IPI00922694	13;9	13;9	13;9	75 kDa glucose-regulated protein;Heat shock 70 kDa protein 9;Mortalin;Peptide-binding protein 74;Stress-70 protein, mitochondrial;cDNA FLJ51811, highly similar to Stress-70 protein, mitochondrial;cDNA FLJ51907, highly similar to Stress-70 protein, mitochondrial;Heat shock 70 kDa protein 9B;HSPA9 protein;Catecholamine-regulated protein 40;cDNA FLJ51903, highly similar to Stress-70 protein, mitocho…	GRP75;HSPA9;HSPA9B	Stress-70 protein, mitochondrial;cDNA FLJ51903, highly similar to Stress-70 protein, mitochondrial	P38646;B7Z1V7;B7Z4V2;Q2F839;Q8N1C8;A1XP52;B7Z4T3		2	13	13	13	9	9	12	9	9	12	9	9	12	21.1	21.1	21.1	73.68	679	6.52						22	24						10
437	399;400;635;1206;1394;1594;1815;2503;2525;2735;2852;2974;3395;3462;3475;3645;3697;4145;4748;4749;5717	179;180;181;182;183;184;185;189;441;442;443	143;144;145		1;73;164;257;267;299;300;321;323;363;388	12;303;354		IPI00023598;IPI00926685;IPI00909781	IPI00023598;IPI00926685;IPI00909781	21;20;16	5;5;3	4;4;3	Tubulin 5 beta;Tubulin beta-4 chain;cDNA FLJ55189, highly similar to Tubulin beta-4 chain;cDNA FLJ53341, highly similar to Tubulin beta-4 chain;cDNA FLJ52536, highly similar to Tubulin beta-4 chain	TUBB4;TUBB5	Tubulin beta-4 chain;cDNA FLJ53341, highly similar to Tubulin beta-4 chain;cDNA FLJ52536, highly similar to Tubulin beta-4 chain	P04350;B4DE77;B4DJ43;B4DFH6		3	21	5	4	20	19	19	4	4	4	3	4	4	49.3	15.5	11.3	49.585	444	4.51	2	1	4	3	25	1		1					12
627	17;397;851;1151;1631;2603;3064;3263;3742;4668;4895;5095;5122		406;407;408			237;954;1134		IPI00100160;IPI00604431;IPI00915424;IPI00791537;IPI00374208;IPI00926727;IPI00925352	IPI00100160;IPI00604431	13;12;3;1;1;1;1	13;12;3;1;1;1;1	13;12;3;1;1;1;1	Cullin-associated and neddylation-dissociated protein 1;Cullin-associated NEDD8-dissociated protein 1;p120 CAND1;TBP-interacting protein of 120 kDa A;cDNA FLJ77762, highly similar to Homo sapiens cullin-associated and neddylation-dissociated 1 (CAND1), mRNA;cDNA FLJ10114 fis, clone HEMBA1002770, highly similar to Cullin-associated NEDD8-dissociated protein 1;cDNA FLJ10929 fis, clone OVARC1000479,…	CAND1;KIAA0829;TIP120;TIP120A	Isoform 1 of Cullin-associated NEDD8-dissociated protein 1;Isoform 2 of Cullin-associated NEDD8-dissociated protein 1	Q86VP6-1;Q86VP6;A8K8U1;B3KM30;B3KMG3;Q86VP6-2		7	13	13	13	12	9	10	12	9	10	12	9	10	12.9	12.9	12.9	136.37	1230	9.86				1				1		32	3		16
265	245;526;2446;3301;3457;4848;5089;5449	299;300;301;302	211		374;378;380;382	146		IPI00871851;IPI00014177;IPI00894340;IPI00893645;IPI00893658;IPI00894055;IPI00894199;IPI00893096;IPI00892810;IPI00894322;IPI00894283;IPI00893902;IPI00893477;IPI00892518;IPI00892932;IPI00893734	IPI00871851;IPI00014177;IPI00894340;IPI00893645;IPI00893658;IPI00894055	8;8;8;6;5;5;3;3;3;3;3;2;2;1;1;1	8;8;8;6;5;5;3;3;3;3;3;2;2;1;1;1	8;8;8;6;5;5;3;3;3;3;3;2;2;1;1;1	Neural precursor cell expressed developmentally down-regulated protein 5;Septin-2;Putative uncharacterized protein SEPT2	DIFF6;KIAA0158;NEDD5;SEPT2	Isoform 2 of Septin-2;Isoform 1 of Septin-2;Putative uncharacterized protein SEPT2;Putative uncharacterized protein SEPT2;Putative uncharacterized protein SEPT2;Putative uncharacterized protein SEPT2	Q15019-2;Q15019;Q15019-1;B5MCX3;C9J2Q4;C9JNU4;C9JL64		16	8	8	8	6	6	8	6	6	8	6	6	8	27	27	27	45.46	396	3.74			11	31									12
269	2358;4069;5789							IPI00014424;IPI00396485;IPI00472724;IPI00025447;IPI00940393;IPI00556204;IPI00941522;IPI00382804;IPI00938077	IPI00014424;IPI00396485;IPI00472724;IPI00025447;IPI00940393;IPI00556204;IPI00941522;IPI00382804	3;2;2;2;2;2;2;2;1	3;2;2;2;2;2;2;2;1	3;2;2;2;2;2;2;2;1	Elongation factor 1-alpha 2;Eukaryotic elongation factor 1 A-2;Statin-S1;Elongation factor 1-alpha 1;Elongation factor Tu;Eukaryotic elongation factor 1 A-1;Leukocyte receptor cluster member 7;Elongation factor 1-alpha;Eukaryotic translation elongation factor 1 alpha;cDNA FLJ54032, highly similar to Elongation factor 1-alpha 1;Eukaryotic elongation factor 1 A-like 3;Putative elongation factor 1-a…	EEF1A2;EEF1AL;STN;EEF1A;EEF1A1;EF1A;LENG7;EEF1A1L14;PTI-1;hCG_2033271;RP11-505P4.2-001;EEF1AL3;RP11-505P4.2-015;RP11-505P4.2-003	Elongation factor 1-alpha 2;Elongation factor 1-alpha 1;Putative elongation factor 1-alpha-like 3;Elongation factor 1-alpha;Elongation factor 1-alpha;Eukaryotic translation elongation factor 1 alpha 2 variant (Fragment);27 kDa protein;EEF1A protein (Fragme	Q05639;P68104;A8K9C4;A9X7H1;B4DV42;B4E2C5;Q16577;Q53G85;Q53G89;Q53GA1;Q53GE9;Q53HM9;Q53HQ7;Q53HR1;Q53HR5;Q6IPN6;Q6IPS9;Q6IPT9;Q8IUB0;Q96RE1;Q9H2I7;Q9NZS6;Q5VTE0;Q5JR01;A6PW80;Q2F837;Q504Z0;Q6IQ15;Q6P082;Q6P4C9;Q8TBL1;Q96C29;Q96CD8;Q96EB3;B4DNE0;Q59GP5;Q14222		9	3	3	3	2	2	3	2	2	3	2	2	3	6.9	6.9	6.9	50.47	463	6.58	3	3	2	4	5	3				4	5	4	7
992	1404;1890;2212;2659;3525;4310;4824	884;885	601		129;267	103		IPI00478410;IPI00395769	IPI00478410;IPI00395769	7;7	7;7	7;7	ATP synthase subunit gamma, mitochondrial;F-ATPase gamma subunit;ATP synthase gamma chain;cDNA FLJ59861, highly similar to ATP synthase gamma chain, mitochondrial (EC 3.6.3.14)	ATP5C;ATP5C1;ATP5CL1;hCG_25112;RP11-401E9.1-001	Isoform Liver of ATP synthase subunit gamma, mitochondrial;Isoform Heart of ATP synthase subunit gamma, mitochondrial	P36542-1;P36542;Q6I9V2;Q8TAS0;P36542-2;B4DFE6;B4DL14		2	7	7	7	7	7	6	7	7	6	7	7	6	27.9	27.9	27.9	32.996	298	3			31										12
201	622;1921;2195;2745;3290;5063;5701	231	169;170;171		164	124;176;197		IPI00219675;IPI00010271;IPI00394837;IPI00010270;IPI00877663;IPI00878066;IPI00879948	IPI00219675;IPI00010271;IPI00394837	7;7;7;3;3;3;1	7;7;7;3;3;3;1	3;3;3;0;0;0;0	Cell migration-inducing gene 5 protein;p21-Rac1;Ras-like protein TC25;Ras-related C3 botulinum toxin substrate 1;cDNA FLJ77333, highly similar to Homo sapiens ras-related C3 botulinum toxin substrate 1 (rho family, small GTP binding protein Rac1) (RAC1), transcript variant Rac1b, mRNA;Ras-related C3 botulinum toxin substrate 1 (Rho family, small GTP binding protein Rac1);Ras-related C3 botulinum …	MIG5;RAC1;TC25;hCG_14926;tcag7.839	Isoform B of Ras-related C3 botulinum toxin substrate 1;Isoform A of Ras-related C3 botulinum toxin substrate 1;Ras-related C3 botulinum toxin substrate 1 (Rho family, small GTP binding protein Rac1), isoform CRA_b	P63000-2;P63000;A4D2P0;P63000-1;A4D2P1;A4D2P2		7	7	7	3	7	7	6	7	7	6	3	3	2	28	28	13.7	23.467	211	1.97	1	30											13
722	650;651;956;2799;3628;3698;5314;5693	40;662;663			23;71;223			IPI00216319;IPI00794254;IPI00013890;IPI00411765;IPI00651755;IPI00827595;IPI00879350	IPI00216319;IPI00794254	8;5;2;2;1;1;1	8;5;2;2;1;1;1	6;3;0;0;0;1;1	14-3-3 protein eta;Protein AS1;cDNA, FLJ93036, highly similar to Homo sapiens tyrosine 3-monooxygenase/tryptophan 5-monooxygenaseactivation protein, eta polypeptide (YWHAH), mRNA;Tyrosine 3-monooxygenase/tryptophan 5-monooxygenase activation protein, eta polypeptide;Homo sapiens clone CDABP0046 mRNA sequence	YWHA1;YWHAH;LL22NC03-44A4.1-004	14-3-3 protein eta;Homo sapiens clone CDABP0046 mRNA sequence	Q04917;B2R6N6;A2IDB2;Q9H4N8		7	8	8	6	6	6	8	6	6	8	4	4	6	35.4	35.4	31.3	28.218	246	2.36	1	27	17										16
887	84;820;1213;1968;3540;4751;4823;4906;5046;5277;5434;5445	797	539;540;541;542;543		789	153;203;204;1012;1017		IPI00299059;IPI00783390;IPI00925181;IPI00794030;IPI00927924;IPI00924980	IPI00299059;IPI00783390	12;12;3;2;2;2	12;12;3;2;2;2	12;12;3;2;2;2	Close homolog of L1;Neural cell adhesion molecule L1-like protein;Processed neural cell adhesion molecule L1-like protein;cDNA FLJ44930 fis, clone BRAMY3015549, highly similar to Neural cell adhesion molecule L1-like protein	CALL;CHL1	Isoform 2 of Neural cell adhesion molecule L1-like protein;Isoform 1 of Neural cell adhesion molecule L1-like protein	O00533-2;O00533;O00533-1;B3KX75		6	12	12	12	11	9	11	11	9	11	11	9	11	14.1	14.1	14.1	136.68	1224	10.8										8	34		15
79	284;760;1241;2390;2598;3554;3666;3667;3792;4545;4776;5112;5523	68;69;70			149;197;333			IPI00003362	IPI00003362	13	12	12	78 kDa glucose-regulated protein;Endoplasmic reticulum lumenal Ca(2+)-binding protein grp78;Heat shock 70 kDa protein 5;Immunoglobulin heavy chain-binding protein;cDNA FLJ60062, highly similar to 78 kDa glucose-regulated protein;HSPA5 protein	GRP78;HSPA5	HSPA5 protein	P11021;B4DEF7;Q2KHP4		1	13	12	12	6	10	12	5	9	11	5	9	11	24.4	22	22	72.421	655	6.59						18	26						5
848	1668;1669;2663;3639;4804;4805;5679	766;767			20;89			IPI00291928;IPI00646415	IPI00291928;IPI00646415	7;6	7;6	7;6	Ras-related protein Rab-14	RAB14	Ras-related protein Rab-14;20 kDa protein	P61106		2	7	7	7	6	4	7	6	4	7	6	4	7	39.5	39.5	39.5	23.897	215	2.62		22							1	1			10
1017	1294;1854;1957;2145;2198;2326;4613;4614;4806;4991;5389	902;903	610		6;407	169		IPI00413140;IPI00888758;IPI00816287;IPI00887273;IPI00657691;IPI00033022;IPI00514550;IPI00181352;IPI00218889;IPI00914940;IPI00556437	IPI00413140;IPI00888758;IPI00816287;IPI00887273;IPI00657691	11;11;11;10;10;4;4;4;4;3;2	11;11;11;10;10;4;4;4;4;3;2	7;7;7;6;6;2;2;2;2;1;2	Dynamin-1;cDNA FLJ39310 fis, clone OCBBF2013324, highly similar to Dynamin-1 (EC 3.6.5.5);cDNA FLJ53472, highly similar to Dynamin-1 (EC 3.6.5.5);Dynamin 1 isoform 2 variant;cDNA FLJ60610, highly similar to Dynamin-1 (EC 3.6.5.5);cDNA, FLJ79134, highly similar to Dynamin-1 (EC 3.6.5.5)	DNM;DNM1	Isoform 1 of Dynamin-1;Isoform 4 of Dynamin-1;Isoform 3 of Dynamin-1;Isoform 2 of Dynamin-1;Isoform 5 of Dynamin-1	Q05193-1;Q05193;Q05193-4;Q05193-3;B3KU80;B4DHH5;Q59GI5;Q05193-2;B4DK06;B7ZAC0;Q05193-5		11	11	11	7	8	8	10	8	8	10	4	5	6	15.5	15.5	11.2	97.407	864	8.56				3	2	2	2	14	29	3	4	3	15
958	167;878;1349;1350;1687;2071;3035;3291;3620;3621;4066	635;864;865			252;308;326			IPI00334271;IPI00221305;IPI00219166;IPI00377174;IPI00298090;IPI00219165;IPI00182944;IPI00183066;IPI00926135;IPI00927384;IPI00925937;IPI00925128;IPI00925318	IPI00334271;IPI00221305;IPI00219166;IPI00377174;IPI00298090;IPI00219165;IPI00182944;IPI00183066;IPI00926135	11;10;10;10;10;9;9;7;7;4;1;1;1	7;6;6;6;6;5;5;3;5;2;1;0;0	4;3;3;3;3;2;2;0;3;0;0;0;0	Calcium/calmodulin-dependent protein kinase type II subunit beta;cDNA FLJ58056, highly similar to Calcium/calmodulin-dependent protein kinase type II beta chain (EC 2.7.11.17);Calcium/calmodulin-dependent protein kinase IIB isoform 2 variant;Calcium/calmodulin-dependent protein kinase (CaM kinase) II beta	CAM2;CAMK2B;CAMKB;tcag7.799	Isoform 1 of Calcium/calmodulin-dependent protein kinase type II beta chain;calcium/calmodulin-dependent protein kinase II beta isoform 1;Isoform 5 of Calcium/calmodulin-dependent protein kinase type II beta chain;calcium/calmodulin-dependent protein kinas	Q13554-2;Q13554;A4D2K0;B7Z1Z6;Q53H78;Q13554-1;A4D2J9;Q13554-5;A4D2K5;Q13554-6;Q13554-3;Q13554-4;Q13554-7;C9JPF6		13	11	7	4	8	11	3	4	7	0	1	4	0	24.9	16.8	12	60.386	542	5.68			1		13	16						1	8
1203	469;770;1435;1462;2898;3401;4212;4242;4438;5019	50	725;726		393	227;265		IPI00910602;IPI00923396	IPI00910602;IPI00923396	10;10	8;8	8;8	200 kDa neurofilament protein;Neurofilament heavy polypeptide;Neurofilament triplet H protein;Neurofilament heavy subunit	KIAA0845;NEFH;NFH	Isoform 1 of Neurofilament heavy polypeptide;Isoform 2 of Neurofilament heavy polypeptide	P12036-1;P12036;Q16070;P12036-2		2	10	8	8	4	9	9	3	8	7	3	8	7	11.5	9.6	9.6	112.48	1026	10.3	1				1	1				5	19	4	5
305	2022;3188;3316;3903;4462;5171	329;330			122;177			IPI00016891;IPI00946019;IPI00945534;IPI00946537;IPI00001618;IPI00946870;IPI00946358	IPI00016891;IPI00946019;IPI00945534	6;5;4;2;1;1;1	6;5;4;2;1;1;1	2;2;1;0;0;0;0	Ras-related protein Rab-6B;RAB6B protein;cDNA FLJ57728, highly similar to Ras-related protein Rab-6B	RAB6B	Ras-related protein Rab-6B;cDNA FLJ57728, highly similar to Ras-related protein Rab-6B;14 kDa protein	Q9NRW1;Q6AZ91;B7Z337		7	6	6	2	5	5	6	5	5	6	2	2	2	31.7	31.7	11.5	23.461	208	2.19		23	2		1								10
1184	315;1281;2690;3007;4335;4336;5290;5477	899	609		249	153		IPI00828189;IPI00947458;IPI00922359;IPI00945247	IPI00828189;IPI00947458;IPI00922359	8;8;7;3	8;8;7;3	1;1;1;1	L-isoaspartyl protein carboxyl methyltransferase;Protein L-isoaspartyl/D-aspartyl methyltransferase;Protein-beta-aspartate methyltransferase;Protein-L-isoaspartate(D-aspartate) O-methyltransferase;Protein-L-isoaspartate O-methyltransferase	PCMT1	Isoform 2 of Protein-L-isoaspartate(D-aspartate) O-methyltransferase;protein-L-isoaspartate (D-aspartate) O-methyltransferase 1;Protein-L-isoaspartate O-methyltransferase	P22061-2;P22061;B7Z972		4	8	8	1	7	5	7	7	5	7	1	0	1	33.9	33.9	3.8	30.358	286	2.4		32	9							1			16
366	430;2230;2231;2626;2627;2700	370;371	263;264		44;62	72;83		IPI00020510	IPI00020510	6	6	6	CDGSH iron sulfur domain-containing protein 1;MitoNEET	C10orf70;CISD1;MDS029;ZCD1	CDGSH iron sulfur domain-containing protein 1	Q9NZ45		1	6	6	6	5	6	4	5	6	4	5	6	4	53.7	53.7	53.7	12.199	108	1	20												7
981	376;965;1991;3674;4647;4957	629	430;431;595		287	179;296;402		IPI00384938;IPI00423466;IPI00423463;IPI00784817;IPI00784842;IPI00423464;IPI00930124;IPI00876888;IPI00645363;IPI00816314;IPI00785084;IPI00448925;IPI00892671;IPI00736860;IPI00844239;IPI00442911;IPI00383732	IPI00384938;IPI00423466;IPI00423463;IPI00784817;IPI00784842;IPI00423464;IPI00930124;IPI00876888;IPI00645363;IPI00816314;IPI00785084;IPI00448925;IPI00892671	6;6;6;6;6;6;6;6;6;6;6;6;6;2;2;2;1	6;6;6;6;6;6;6;6;6;6;6;6;6;2;2;2;1	2;2;2;2;2;2;2;2;2;2;2;2;2;1;1;1;1	Putative uncharacterized protein DKFZp686N02209;Putative uncharacterized protein DKFZp686H20196;Putative uncharacterized protein DKFZp686O01196;Anti-RhD monoclonal T125 gamma1 heavy chain;Putative uncharacterized protein DKFZp686G11190;Putative uncharacterized protein DKFZp686K03196;Putative uncharacterized protein DKFZp686C11235;cDNA FLJ78387;Putative uncharacterized protein DKFZp686P15220;Putat…	DKFZp686N02209;DKFZp686H20196;DKFZp686O01196;DKFZp686G11190;DKFZp686K03196;DKFZp686C11235;DKFZp686P15220;DKFZp686I15196;IGHG1;IGH@	Putative uncharacterized protein DKFZp686N02209;Putative uncharacterized protein DKFZp686H20196;Putative uncharacterized protein DKFZp686O01196;Anti-RhD monoclonal T125 gamma1 heavy chain;Putative uncharacterized protein DKFZp686G11190;Putative uncharacter	Q7Z351;Q6N097;Q6N094;Q5EFE5;Q6MZQ6;Q6N095;Q6MZV7;A8K008;Q6N089;Q6N096;P01857;Q6GMX6;Q6PYX1;C9J8G9;A6NNZ4		17	6	6	2	6	5	5	6	5	5	2	2	2	14.5	14.5	6.4	52.851	482	5.58	1		2	1	18	4		2		1	2		17
1153	217;410;900;2332;2495;2749;4311;4358;4794;5420;5539	216;1040;1041;1042;1043;1044;1045	689		30;186;208;406;415;662;713	709		IPI00743142;IPI00465179;IPI00219585;IPI00793665;IPI00797580;IPI00385347;IPI00796852;IPI00791170	IPI00743142;IPI00465179;IPI00219585;IPI00793665	11;10;10;6;2;2;2;1	11;10;10;6;2;2;2;1	9;8;9;6;2;2;2;1	6-phosphofructokinase, muscle type;Phosphofructo-1-kinase isozyme A;Phosphofructokinase 1;Phosphohexokinase;cDNA FLJ56281, highly similar to 6-phosphofructokinase, muscle type (EC 2.7.1.11);cDNA FLJ44241 fis, clone THYMU3008436, highly similar to 6-phosphofructokinase, muscle type (EC 2.7.1.11);PFKM protein;Phosphofructokinase	PFKM;PFKX	Isoform 1 of 6-phosphofructokinase, muscle type;cDNA FLJ44241 fis, clone THYMU3008436, highly similar to 6-phosphofructokinase, muscle type;Isoform 2 of 6-phosphofructokinase, muscle type;Phosphofructokinase	P08237-1;P08237;B4E162;Q6ZTT1;P08237-2;Q96I60;Q7KYX9		8	11	11	9	9	8	10	9	8	10	8	6	8	20.3	20.3	17.9	85.182	780	8.06							8	36		1	3		17
121	1111;3089;3528	138;139			166;168			IPI00005719;IPI00937805;IPI00922662;IPI00917079;IPI00334174;IPI00185217	IPI00005719;IPI00937805;IPI00922662;IPI00917079;IPI00334174;IPI00185217	3;3;3;3;3;3	3;3;3;3;3;3	1;1;1;1;1;1	Ras-related protein Rab-1A;YPT1-related protein;cDNA, FLJ96558, Homo sapiens RAB1A, member RAS oncogene family (RAB1A), mRNA;RAB1A protein;RAB1A, member RAS oncogene family;RAB1A, member RAS oncogene family, isoform CRA_b;cDNA FLJ57768, highly similar to Ras-related protein Rab-1A;GTP binding protein Rab1a	RAB1;RAB1A;hCG_22592	Isoform 1 of Ras-related protein Rab-1A;23 kDa protein;cDNA FLJ57768, highly similar to Ras-related protein Rab-1A;19 kDa protein;Isoform 2 of Ras-related protein Rab-1A;Isoform 3 of Ras-related protein Rab-1A	P62820-1;P62820;Q5U0I6;B7Z8M7;P62820-2;Q96RD8;P62820-3		6	3	3	1	2	2	3	2	2	3	1	1	1	21.5	21.5	8.3	22.677	205	2.17		16	1	1									6
721	653;956;2798;3628;4067;4068;5714	40;661			24;220			IPI00216318;IPI00759832;IPI00640721;IPI00645801	IPI00216318;IPI00759832	7;7;3;3	5;5;2;2	4;4;1;1	14-3-3 protein beta/alpha;14-3-3 protein beta/alpha, N-terminally processed;Protein 1054;Protein kinase C inhibitor protein 1	YWHAB	Isoform Long of 14-3-3 protein beta/alpha;Isoform Short of 14-3-3 protein beta/alpha	P31946-1;P31946;B5BU24;P31946-2		4	7	5	4	6	6	7	4	4	5	3	3	4	32.1	24.8	18.3	28.082	246	2.47		16	14										11
933	23;324;1063;1374;3048;3513;5160;5258	850;851;852	566		1782;2541;2859	2823		IPI00328195;IPI00872127;IPI00939641;IPI00160404	IPI00328195;IPI00872127;IPI00939641	8;8;8;2	8;8;8;2	8;8;8;2	Lysosomal-trafficking regulator 2;Neurobeachin;Protein BCL8B;cDNA FLJ16538 fis, clone OCBBF2033295, highly similar to Protein neurobeachin;Neurobeachin, isoform CRA_e;Putative uncharacterized protein DKFZp686I03263;cDNA FLJ45892 fis, clone OCBBF3023175, highly similar to Protein neurobeachin;cDNA FLJ34150 fis, clone FCBBF3012667, highly similar to Protein neurobeachin;cDNA FLJ53986, highly simila…	BCL8B;KIAA1544;LYST2;NBEA;hCG_2019985;RP11-270C18.1-001;DKFZp686I03263	Isoform 1 of Neurobeachin;neurobeachin;cDNA FLJ34150 fis, clone FCBBF3012667, highly similar to Protein neurobeachin	Q8NFP9-1;Q8NFP9;B3KVG9;Q5T321;Q6N008;B3KXQ8;B3KRF6;B7Z2H9;B7Z4S7;B7Z9H4		4	8	8	8	1	7	6	1	7	6	1	7	6	3.9	3.9	3.9	327.86	2946	10.9	1									5	5	12	1
122	152;509;3288;4420							IPI00005724;IPI00927255;IPI00924801;IPI00926882	IPI00005724;IPI00927255;IPI00924801;IPI00926882	4;3;3;3	4;3;3;3	4;3;3;3	40 kDa erythrocyte membrane protein;LanC-like protein 1;cDNA, FLJ92709, highly similar to Homo sapiens LanC lantibiotic synthetase component C-like 1 (bacterial) (LANCL1), mRNA;LanC lantibiotic synthetase component C-like 1 (Bacterial), isoform CRA_a;Putative uncharacterized protein LANCL1;LANCL1 protein;cDNA FLJ51489, highly similar to LanC-like protein 1	GPR69A;LANCL1;hCG_16716	LanC-like protein 1;cDNA FLJ51489, highly similar to LanC-like protein 1;Putative uncharacterized protein LANCL1;Putative uncharacterized protein LANCL1	O43813;B2R602;Q53TN2;Q6FHH6;B4DGM7;C9JJ44;C9K0D0		4	4	4	4	3	4	4	3	4	4	3	4	4	9.8	9.8	9.8	45.283	399	3.5		1	8	11									4
791	3853;4778							IPI00872375;IPI00220194;IPI00909237	IPI00872375;IPI00220194;IPI00909237	2;2;2	2;2;2	2;2;2	Solute carrier family 2 (Facilitated glucose transporter), member 1 variant;Glucose transporter type 1, erythrocyte/brain;HepG2 glucose transporter;Solute carrier family 2, facilitated glucose transporter member 1;cDNA FLJ77473, highly similar to Homo sapiens solute carrier family 2 (facilitated glucose transporter), member 1 (SLC2A1), mRNA;cDNA FLJ16785 fis, clone NT2RI2015342, highly similar to…	GLUT1;SLC2A1	Solute carrier family 2 (Facilitated glucose transporter), member 1 variant (Fragment);Solute carrier family 2, facilitated glucose transporter member 1;cDNA FLJ55703, highly similar to Solute carrier family 2, facilitated glucose transporter member 1	Q59GX2;P11166;A8K9S6;B3KVN0;B4DDR6;Q0P512;A8MWM7;B4DKW1		3	2	2	2	2	2	1	2	2	1	2	2	1	6.6	6.6	6.6	57.017	517	8.95				3	3					4	5	4	6
1205	82;363;592;1284;1498;1888;3115;3971;5018;5064;5239;5415	1088;1089;1090;1091	507;727;728;729		143;161;395;832	267;330;396;491		IPI00914938;IPI00016621;IPI00914952;IPI00952763;IPI00943035;IPI00902707;IPI00166396;IPI00556111	IPI00914938;IPI00016621;IPI00914952;IPI00952763;IPI00943035	12;11;9;9;7;5;4;3	8;7;5;5;4;4;3;3	8;7;5;5;4;4;3;3	100 kDa coated vesicle protein C;Adapter-related protein complex 2 alpha-2 subunit;Adaptor protein complex AP-2 subunit alpha-2;Alpha2-adaptin;Alpha-adaptin C;AP-2 complex subunit alpha-2;Clathrin assembly protein complex 2 alpha-C large chain;Huntingtin yeast partner J;Huntingtin-interacting protein 9;Huntingtin-interacting protein J;Plasma membrane adaptor HA2/AP2 adaptin alpha C subunit;cDNA F…	ADTAB;AP2A2;CLAPA2;HIP9;HYPJ;KIAA0899;DKFZp564D1864	Isoform 1 of AP-2 complex subunit alpha-2;Isoform 2 of AP-2 complex subunit alpha-2;Isoform 3 of AP-2 complex subunit alpha-2;Putative uncharacterized protein AP2A2;cDNA FLJ57955, highly similar to Adapter-relatedprotein complex 2 alpha- 2 subunit	O94973-1;O94973;B7Z5S9;O94973-2;O94973-3;C9J1S3;B7Z1Q4;Q9UFK5		8	12	8	8	11	9	9	7	6	6	7	6	6	16.2	11	11	103.96	939	7.69	1		1			7		1	15		1		11
231	1359;2415;3376	258	190		137	109		IPI00796337;IPI00216689;IPI00012066;IPI00790627;IPI00791223;IPI00470509;IPI00900327;IPI00788837;IPI00027970;IPI00410587;IPI00550365;IPI00167750;IPI00101278;IPI00410586	IPI00796337;IPI00216689;IPI00012066;IPI00790627;IPI00791223;IPI00470509;IPI00900327;IPI00788837;IPI00027970;IPI00410587;IPI00550365;IPI00167750;IPI00101278;IPI00410586	3;3;3;3;3;3;3;3;2;2;2;2;2;2	2;2;2;2;2;2;2;2;1;1;1;1;1;1	2;2;2;2;2;2;2;2;1;1;1;1;1;1	Poly(RC)-binding protein 2 isoform b variant;Poly(RC) binding protein 2;Poly(RC) binding protein 2, isoform CRA_d;Alpha-CP2;Heterogeneous nuclear ribonucleoprotein E2;Poly(rC)-binding protein 2;cDNA FLJ77432, highly similar to Homo sapiens poly(rC) binding protein 2 (PCBP2), transcript variant 2, mRNA;Poly(RC) binding protein 2, isoform CRA_b;PCBP2 protein;Poly(RC) binding protein 2, isoform CRA_…	hCG_2017557;PCBP2;PCBP3	poly(rC) binding protein 2 isoform a;Poly(rC)-binding protein 2;poly(rC) binding protein 2 isoform b;poly(rC) binding protein 2 isoform e;poly(rC) binding protein 2 isoform f;poly(rC) binding protein 2 isoform c;cDNA FLJ58339, highly similar to Poly(rC)-bi	Q59HD4;Q6IPF4;Q15366;A8K7X6;Q32Q82;Q68Y55;B4DLC0;B4DXP5;B4DRD7;P57721-1;P57721;P57721-4;A8MX33;Q5MJP6;P57721-5;P57721-2;C9JH66;P57721-3		14	3	2	2	3	3	3	2	2	2	2	2	2	12.8	7.4	7.4	38.651	366	3.31		4	6	4	1	1							6
891	92;113;307;1529;1697;2072;2876;3556;4319;5012;5055;5560	799;800;801	544		75;566;828	131		IPI00299402;IPI00909014	IPI00299402;IPI00909014	12;7	12;7	12;7	Pyruvate carboxylase, mitochondrial;Pyruvic carboxylase;cDNA FLJ60715, highly similar to Pyruvate carboxylase, mitochondrial (EC 6.4.1.1)	PC	Pyruvate carboxylase, mitochondrial;cDNA FLJ60715, highly similar to Pyruvate carboxylase, mitochondrial	P11498;B4DN00		2	12	12	12	5	10	6	5	10	6	5	10	6	14	14	14	129.63	1178	10										22	1		5
1118	510;1202;1255;2611;2612;5374							IPI00925052;IPI00554811;IPI00925334;IPI00926054;IPI00607772;IPI00790262;IPI00386354;IPI00926232	IPI00925052;IPI00554811;IPI00925334;IPI00926054;IPI00607772	6;6;5;5;4;2;2;2	6;6;5;5;4;2;2;2	6;6;5;5;4;2;2;2	Putative uncharacterized protein ARPC4;Actin-related protein 2/3 complex subunit 4;Arp2/3 complex 20 kDa subunit	ARPC4;ARC20	Putative uncharacterized protein ARPC4;Actin-related protein 2/3 complex subunit 4;Putative uncharacterized protein ARPC4;Putative uncharacterized protein ARPC4;actin related protein 2/3 complex subunit 4 isoform b	C9JWM7;P59998;C9J0N8;C9JUB3;C9JJ59		8	6	6	6	6	5	4	6	5	4	6	5	4	24.6	24.6	24.6	21.588	187	2.29	2	14							1				6
1071	79;962;1337;2096;2123;3294;3699;3988;4421;4458;5376	975;976;977	633;634	21	274;559;853	246;892	501	IPI00797572;IPI00941736;IPI00457114;IPI00926946;IPI00760711;IPI00926575	IPI00797572;IPI00941736;IPI00457114;IPI00926946;IPI00760711;IPI00926575	11;11;11;11;11;11	9;9;9;9;9;9	9;9;9;9;9;9	cDNA FLJ60491, highly similar to IQ motif and Sec7 domain-containing protein 1;Putative uncharacterized protein IQSEC1;ADP-ribosylation factors guanine nucleotide-exchange protein 100;ADP-ribosylation factors guanine nucleotide-exchange protein 2;Brefeldin-resistant Arf-GEF 2 protein;IQ motif and SEC7 domain-containing protein 1	IQSEC1;ARFGEP100;BRAG2;KIAA0763	IQ motif and Sec7 domain 1 isoform a;Putative uncharacterized protein IQSEC1 (Fragment);Isoform 1 of IQ motif and SEC7 domain-containing protein 1;Putative uncharacterized protein IQSEC1;Isoform 2 of IQ motif and SEC7 domain-containing protein 1;92 kDa pro	B4DGC5;C9JMG9;C9J806;Q6DN90-1;Q6DN90;C9J5Z4;Q6DN90-2	CK1;GSK3;Proline-directed	6	11	9	9	7	11	1	5	9	1	5	9	1	11.5	9.7	9.7	128.32	1160	10.7							1			15	9	10	9
414	729;881;946;1161;1170;1478;3505;4244;4670	412;413	294;295;296;297;298;299;300		128;332	58;350;358;503;656;684;693		IPI00022463;IPI00798430;IPI00792626;IPI00798216;IPI00796467;IPI00789295;IPI00789954;IPI00945828;IPI00877763;IPI00945308;IPI00790648	IPI00022463	9;2;2;2;2;2;2;1;1;1;1	9;2;2;2;2;2;2;1;1;1;1	9;2;2;2;2;2;2;1;1;1;1	Beta-1 metal-binding globulin;Serotransferrin;Siderophilin;TF protein;cDNA FLJ56687, highly similar to Serotransferrin;cDNA FLJ54029, highly similar to Serotransferrin;Transferrin, isoform CRA_c;cDNA FLJ54111, highly similar to Serotransferrin;cDNA FLJ53691, highly similar to Serotransferrin;Transferrin;Transferrin variant	PRO1400;TF;hCG_2023558	Serotransferrin	P02787;A0PJA6;B4DEX9;B4DHZ6;B4DI57;B4E1B2;Q06AH7;Q53H26		11	9	9	9	8	5	3	8	5	3	8	5	3	16.5	16.5	16.5	77.049	698	7.58						1	6	12					8
373	137;434;1220;3833;4054	375;376;377;378;379	276		23;173;181;183;219	212		IPI00657651;IPI00021088;IPI00641902;IPI00218374;IPI00941722;IPI00640445;IPI00221125;IPI00743827;IPI00783784;IPI00395735;IPI00783814;IPI00221124;IPI00947184;IPI00033023;IPI00945937;IPI00647716;IPI00642368	IPI00657651;IPI00021088;IPI00641902;IPI00218374;IPI00941722	5;5;5;4;4;2;1;1;1;1;1;1;1;1;1;1;1	5;5;5;4;4;2;1;1;1;1;1;1;1;1;1;1;1	1;1;1;0;0;1;0;0;0;0;0;0;0;0;0;0;1	KCNAB2 protein;K(+) channel subunit beta-2;Kv-beta-2;Voltage-gated potassium channel subunit beta-2;cDNA FLJ77679, highly similar to Homo sapiens potassium voltage-gated channel, shaker-related subfamily, beta member 2 (KCNAB2), transcript variant 1, mRNA;cDNA, FLJ79460, highly similar to Voltage-gated potassium channel subunitbeta-2;cDNA, FLJ92727, highly similar to Homo sapiens potassium voltag…	KCNAB2;KCNA2B;KCNK2;RP1-233K16.1-010;RP1-233K16.1-007	KCNAB2 protein;Isoform 1 of Voltage-gated potassium channel subunit beta-2;Potassium voltage-gated channel, shaker-related subfamily, beta member 2;Isoform 2 of Voltage-gated potassium channel subunit beta-2;Potassium voltage-gated channel, shaker-related	Q2YD85;Q13303-1;Q13303;A8K1X9;B0AZM0;B2R615;Q5TG81;Q13303-2;B0AZR7;B2R776;Q6FG22;Q6FG44;Q5TG80		17	5	5	1	3	5	3	3	5	3	1	1	1	18.2	18.2	3	43.559	395	3.62			11	4					1				7
83	1590;1591;5148;5150							IPI00003482	IPI00003482	4	4	4	2,4-dienoyl-CoA reductase [NADPH];2,4-dienoyl-CoA reductase, mitochondrial;cDNA FLJ50204, highly similar to 2,4-dienoyl-CoA reductase, mitochondrial (EC 1.3.1.34);2,4-dienoyl-CoA reductase	DECR;DECR1	2,4-dienoyl-CoA reductase, mitochondrial	Q16698;B7Z6B8;Q7LDK6		1	4	4	4	4	4	3	4	4	3	4	4	3	14	14	14	36.067	335	2.83	1		11										5
215	235;4086;5510	251	184		326	329		IPI00011229;IPI00853455;IPI00892793;IPI00852597;IPI00879328;IPI00658053	IPI00011229;IPI00853455;IPI00892793	3;3;2;1;1;1	3;3;2;1;1;1	3;3;2;1;1;1	Cathepsin D;Cathepsin D heavy chain;Cathepsin D light chain	CPSD;CTSD	Cathepsin D;Putative uncharacterized protein CTSD;Putative uncharacterized protein CTSD	P07339;C9JIH9;C9JTL0		6	3	3	3	1	3	2	1	3	2	1	3	2	11.2	11.2	11.2	44.552	412	2.55		5	6										2
1171	223;460;572;644;1229;1302;1609;1722;1727;3998;4431;4750;4859	399;400	283;284;285	9;29	312;558	208;214;569	136;674	IPI00788990;IPI00790084;IPI00789038	IPI00788990;IPI00790084;IPI00789038	13;13;8	1;1;1	1;1;1	Discs, large (Drosophila) homolog-associated protein 1, isoform CRA_e;Putative uncharacterized protein DLGAP1;cDNA FLJ53319, highly similar to Disks large-associated protein 1;cDNA FLJ53320, highly similar to Disks large-associated protein 1;Discs, large (Drosophila) homolog-associated protein 1, isoform CRA_a;cDNA FLJ54702, highly similar to Disks large-associated protein 1	DLGAP1;hCG_38077	Putative uncharacterized protein DLGAP1;Putative uncharacterized protein DLGAP1;32 kDa protein	A8MXQ8;B7Z2I2;B7Z2J5;A8MYR7;B7Z2H2	CK2;GSK3;CAMK2	3	13	1	1	11	12	4	1	1	0	1	1	0	22.8	1.4	1.4	77.142	693	8.6					1	1	1	2	1	2	1	1	3
842	419;2384;2466							IPI00290928;IPI00328744;IPI00922608	IPI00290928	3;1;1	3;1;1	3;1;1	Guanine nucleotide-binding protein subunit alpha-13	GNA13	Guanine nucleotide-binding protein subunit alpha-13	Q14344;B2R977		3	3	3	3	2	3	2	2	3	2	2	3	2	9.3	9.3	9.3	44.049	377	5	3		1	5		1				1	1	1	4
952	2911;3507;5568;5746							IPI00798041;IPI00332511;IPI00442821;IPI00178803;IPI00032462;IPI00930424;IPI00871687;IPI00556132;IPI00789032	IPI00798041;IPI00332511	4;4;1;1;1;1;1;1;1	4;4;1;1;1;1;1;1;1	4;4;1;1;1;1;1;1;1	cDNA FLJ58665, highly similar to Serine/threonine-protein phosphatase 2A 55 kDa regulatory subunit B alpha isoform;Lung cancer-related protein 9;PP2A subunit B isoform alpha;PP2A subunit B isoform B55-alpha;PP2A subunit B isoform PR55-alpha;PP2A subunit B isoform R2-alpha;Serine/threonine-protein phosphatase 2A 55 kDa regulatory subunit B alpha isoform	PPP2R2A	cDNA FLJ58665, highly similar to Serine/threonine-protein phosphatase 2A 55 kDa regulatory subunit B alpha isoform;Serine/threonine-protein phosphatase 2A 55 kDa regulatory subunit B alpha isoform	B4E1T7;Q56VW8;P63151;B2RBU8		9	4	4	4	3	3	4	3	3	4	3	3	4	9.8	9.8	9.8	52.999	457	5					11								3
682	205;730;765;895;1160;1786;2034;3107;3143;3144;3254;3259;3875;3952;4686;5098;5099	637;638;639;640;641;642;643	441		16;773;843;904;909;1148;1267	531		IPI00177884;IPI00941513;IPI00847493;IPI00337790;IPI00796859;IPI00797957	IPI00177884;IPI00941513;IPI00847493;IPI00337790;IPI00796859	17;16;16;14;14;6	17;16;16;14;14;6	2;2;1;1;2;0	Neuronal RasGAP;Ras GTPase-activating protein SynGAP;Synaptic Ras GTPase-activating protein 1	KIAA1938;SYNGAP1	Isoform 1 of Ras GTPase-activating protein SynGAP;147 kDa protein;Isoform 4 of Ras GTPase-activating protein SynGAP;Isoform 2 of Ras GTPase-activating protein SynGAP;Isoform 3 of Ras GTPase-activating protein SynGAP	Q96PV0-1;Q96PV0;Q96PV0-4;Q96PV0-2;Q96PV0-3		6	17	17	2	9	17	5	9	17	5	1	2	1	16.5	16.5	1.9	148.28	1343	9.09	3	1		3	5	12	6	6	12	33	25	16	28
860	1731;2449;3656							IPI00295235;IPI00002897;IPI00026631	IPI00295235	3;1;1	3;1;1	3;1;1	GABA(A) receptor subunit alpha-1;Gamma-aminobutyric acid receptor subunit alpha-1;cDNA FLJ75583, highly similar to Homo sapiens gamma-aminobutyric acid (GABA) A receptor, alpha 1 (GABRA1), mRNA;cDNA FLJ54650, highly similar to Gamma-aminobutyric-acid receptor alpha-1 subunit;Gamma-aminobutyric acid (GABA) A receptor, alpha 1 variant	GABRA1	Gamma-aminobutyric acid receptor subunit alpha-1	P14867;A8K177;B4DHL2;Q53F42		3	3	3	3	2	3	3	2	3	3	2	3	3	8.6	8.6	8.6	51.801	456	10.2	1			1						2	8	5	5
1033	1147;2731;4402;5496	915	615		142	161		IPI00419585;IPI00910407;IPI00939576;IPI00925747;IPI00925411	IPI00419585;IPI00910407;IPI00939576;IPI00925747;IPI00925411	4;3;3;2;2	4;3;3;2;2	4;3;3;2;2	Cyclophilin A;Cyclosporin A-binding protein;Peptidyl-prolyl cis-trans isomerase A;Rotamase A;Peptidyl-prolyl cis-trans isomerase;cDNA FLJ75025, highly similar to Homo sapiens peptidylprolyl isomerase A (cyclophilin A) (PPIA), transcript variant 2, mRNA;Peptidylprolyl isomerase A (Cyclophilin A)	CYPA;PPIA	Peptidyl-prolyl cis-trans isomerase A;cDNA FLJ53060, moderately similar to Peptidyl-prolyl cis-trans isomerase A;cDNA FLJ75025, highly similar to Homo sapiens peptidylprolyl isomerase A (cyclophilin A) (PPIA), transcript variant 2, mRNA;Putative uncharacte	P62937;A8K220;A8K486;B2RE56;Q71V99;B4DM82;Q567Q0;C9J5S7;C9JQJ3		5	4	4	4	3	3	3	3	3	3	3	3	3	29.7	29.7	29.7	18.012	165	1.47	10	9											8
1088	2177;2353	991	346;646		157	107;159		IPI00478231;IPI00552834;IPI00927114;IPI00926710;IPI00643368;IPI00789934	IPI00478231;IPI00552834;IPI00927114;IPI00926710;IPI00643368;IPI00789934	2;1;1;1;1;1	2;1;1;1;1;1	1;0;0;0;0;1	Rho cDNA clone 12;Transforming protein RhoA;cDNA FLJ57740, highly similar to Transforming protein RhoA;ARHA protein;Ras homolog gene family, member C;Putative uncharacterized protein RHOA	ARH12;ARHA;RHO12;RHOA;RHOC;RP11-426L16.4-005;RP11-426L16.4-010	Transforming protein RhoA;Ras homolog gene family, member C;Putative uncharacterized protein RHOA;Putative uncharacterized protein RHOA;Ras homolog gene family, member C;12 kDa protein	P61586;B4DKN9;Q53HM4;Q9BVT0;Q5JR05;C9JX21;C9JNR4;Q5JR07		6	2	2	1	2	2	2	2	2	2	1	1	1	14	14	6.2	21.768	193	3.11		8										1	4
147	4266;5327		133;134			71;215		IPI00941983;IPI00007087;IPI00844514	IPI00941983;IPI00007087;IPI00844514	2;2;2	2;2;2	2;2;2	Putative uncharacterized protein FBXO2;F-box only protein 2	FBXO2;FBX2	Putative uncharacterized protein FBXO2;F-box only protein 2;Putative uncharacterized protein FBXO2	C9JQC5;Q9UK22;A6NNP0		3	2	2	2	2	2	2	2	2	2	2	2	2	9	9	9	33.493	299	3.31			9	4									6
195	1234;1828;2134;3215;4432;5008;5581							IPI00009960;IPI00554469;IPI00470829;IPI00926611;IPI00940432;IPI00925553;IPI00910079;IPI00655644;IPI00917497;IPI00916765;IPI00915803	IPI00009960;IPI00554469;IPI00470829;IPI00926611;IPI00940432;IPI00925553;IPI00910079	7;7;7;7;7;7;6;2;2;1;1	7;7;7;7;7;7;6;2;2;1;1	7;7;7;7;7;7;6;2;2;1;1	Cell proliferation-inducing gene 4/52 protein;Mitochondrial inner membrane protein;Mitofilin;p87/89;cDNA, FLJ92546, highly similar to Homo sapiens inner membrane protein, mitochondrial (mitofilin) (IMMT), mRNA;cDNA FLJ51884, highly similar to Mitochondrial inner membrane protein;cDNA FLJ54290, highly similar to Mitochondrial inner membrane protein;cDNA FLJ59388, highly similar to Mitochondrial in…	HMP;IMMT;PIG4;PIG52	Isoform 1 of Mitochondrial inner membrane protein;Isoform 2 of Mitochondrial inner membrane protein;Isoform 3 of Mitochondrial inner membrane protein;Putative uncharacterized protein IMMT;inner membrane protein, mitochondrial isoform 2;Putative uncharacter	Q16891-1;Q16891;B2R5N6;Q16891-2;B4DKR1;B4DS66;Q16891-3;B4DQY2;B9A067;C9J406;C9JJ24;B4DT20;B8ZZQ7		11	7	7	7	5	5	5	5	5	5	5	5	5	10.7	10.7	10.7	83.677	758	7.64					1		5	16					5
283	987;3679;5044;5514;5656	311;312;313			89;509;519			IPI00015473;IPI00642894;IPI00908330;IPI00908777;IPI00010766;IPI00642667	IPI00015473;IPI00642894;IPI00908330;IPI00908777	5;5;4;4;1;1	5;5;4;4;1;1	5;5;4;4;1;1	Excitatory amino acid transporter 1;Sodium-dependent glutamate/aspartate transporter 1;Solute carrier family 1 member 3;Solute carrier family 1 (Glial high affinity glutamate transporter), member 3;Glutamate transporter variant EAAT1ex9skip;cDNA FLJ58395, highly similar to Excitatory amino acid transporter 1;cDNA FLJ57928, highly similar to Excitatory amino acid transporter 1	EAAT1;GLAST;GLAST1;SLC1A3	Excitatory amino acid transporter 1;solute carrier family 1 (glial high affinity glutamate transporter), member 3 isoform 2;cDNA FLJ58395, highly similar to Excitatory amino acid transporter 1;cDNA FLJ57928, highly similar to Excitatory amino acid transpor	P43003;Q8N169;Q4JCQ8;B4DF14;B4DHC6		6	5	5	5	3	5	4	3	5	4	3	5	4	11.1	11.1	11.1	59.572	542	8.1				3	6			5	8	2	7		10
1207	191;2477;3270;3696							IPI00916402;IPI00479760;IPI00916534	IPI00916402;IPI00479760;IPI00916534	4;3;3	4;3;3	4;3;3	Adaptor-associated kinase 1;AP2-associated protein kinase 1;AAK1 protein	AAK1;KIAA1048	AP2 associated kinase 1;AP2-associated protein kinase 1;AAK1 protein	Q2M2I8;B7ZLC4;Q9BUD9		3	4	4	4	2	4	3	2	4	3	2	4	3	7	7	7	103.88	961	9.25					1	1				10			2
383	310;1421;2389;4080							IPI00021435;IPI00927053;IPI00879409	IPI00021435;IPI00927053	4;3;1	4;3;1	4;3;1	26S protease regulatory subunit 7;26S proteasome AAA-ATPase subunit RPT1;Proteasome 26S subunit ATPase 2;Protein MSS1;cDNA FLJ52010, highly similar to 26S protease regulatory subunit 7;cDNA FLJ52353, highly similar to 26S protease regulatory subunit 7;Putative uncharacterized protein PSMC2	MSS1;PSMC2	26S protease regulatory subunit 7;Putative uncharacterized protein PSMC2	P35998;A4D0Q1;B7Z571;B7Z5E2;Q3LIA5;Q75L23;C9JLS9		3	4	4	4	3	2	2	3	2	2	3	2	2	11.5	11.5	11.5	48.633	433	4.5				4	4								4
609	828;829;3509;5731	598;599;600	247;400		13;17;29	24;56		IPI00062037	IPI00062037	4	4	3	8 kDa dynein light chain b;Dynein light chain 2, cytoplasmic;Dynein light chain LC8-type 2	DLC2;DYNLL2	Dynein light chain 2, cytoplasmic	Q96FJ2		1	4	4	3	3	3	3	3	3	3	2	2	3	46.1	46.1	33.7	10.35	89	1	10												4
63	1047;1993	52			359			IPI00002354	IPI00002354	2	2	2	BTB/POZ domain-containing protein KCTD16;cDNA FLJ77188, highly similar to Homo sapiens potassium channel tetramerisation domain containing 16 (KCTD16), mRNA	KCTD16;KIAA1317	BTB/POZ domain-containing protein KCTD16	Q68DU8;A8K8W2		1	2	2	2	1	2	2	1	2	2	1	2	2	5.6	5.6	5.6	49.137	428	4.33			2	2	5								3
97	429;3099	95;96			60;63			IPI00646240;IPI00794461;IPI00930174;IPI00166293;IPI00930570;IPI00303133;IPI00020101;IPI00419833;IPI00152785;IPI00152906;IPI00220403;IPI00477495;IPI00515061;IPI00003935;IPI00018534;IPI00554798;IPI00815755;IPI00329665;IPI00465363	IPI00646240;IPI00794461;IPI00930174;IPI00166293;IPI00930570;IPI00303133;IPI00020101;IPI00419833;IPI00152785;IPI00152906;IPI00220403;IPI00477495;IPI00515061;IPI00003935;IPI00018534;IPI00554798;IPI00815755;IPI00329665;IPI00465363	2;2;2;2;2;2;2;2;2;2;2;2;2;2;2;2;2;2;1	2;2;2;2;2;2;2;2;2;2;2;2;2;2;2;2;2;2;1	2;2;2;2;2;2;2;2;2;2;2;2;2;2;2;2;2;2;1	Histone H2B;Histone H2B type 1-N;Histone H2B.d;H2B type 12;Histone H2B type 3-B;Histone H2B type 1-H;Histone H2B.j;Histone H2B type 1-C/E/F/G/I;Histone H2B.1 A;Histone H2B.a;Histone H2B.g;Histone H2B.h;Histone H2B.k;Histone H2B.l;HIRA-interacting protein 1;Histone H2B type 1-K;Histone H2B type 1-O;Histone H2B.2;Histone H2B.n;HIRA-interacting protein 2;Histone H2B type 1-D;Histone H2B.1 B;Histone …	H2BFD;HIST1H2BN;HIST3H2BB;H2BFJ;HIST1H2BH;H2BFA;H2BFG;H2BFH;H2BFK;H2BFL;HIST1H2BC;HIST1H2BE;HIST1H2BF;HIST1H2BG;HIST1H2BI;hCG_1640484;hCG_1640985;hCG_1641780;hCG_1787353;hCG_1787365;H2BFT;HIRIP1;HIST1H2BK;H2BFN;HIST1H2BO;H2BFB;HIRIP2;HIST1H2BD;H2BFF;HIST1H2BB;H2BFS;H2BFR;HIST1H2BJ;H2BFQ;HIST2H2BE;H2BFC;HIST1H2BL;H2BFE;HIST1H2BM;HIST2H2BF;HIST1H2BA;TSH2B	Histone H2B;Histone H2B type 1-N;histone cluster 2, H2bf isoform b;Histone H2B type 3-B;Histone H2B;Histone H2B type 1-H;histone cluster 1, H2bg;Histone H2B type 1-K;Histone H2B type 1-O;Histone H2B type 1-D;Histone H2B type 1-B;Histone H2B type F-S;Histon	B4DR52;Q99877;B4DLA9;Q8N257;A4FU05;A8K9J7;Q93079;B2R541;P62807;B2R4S9;O60814;P23527;P58876;P33778;P57053;P06899;Q16778;Q99880;Q99879;Q0D2M2;Q5QNW6;Q96A08;B2R544		19	2	2	2	2	2	2	2	2	2	2	2	2	14.5	14.5	14.5	18.041	166	1.92	5	4	2	1									4
325	652;956;3628;4055;5692	40	235		218	134		IPI00018146;IPI00796727	IPI00018146;IPI00796727	5;3	3;2	3;2	14-3-3 protein tau;14-3-3 protein T-cell;14-3-3 protein theta;Protein HS1;cDNA FLJ52118, highly similar to 14-3-3 protein theta;cDNA FLJ51144, highly similar to 14-3-3 protein theta;cDNA, FLJ79057, highly similar to 14-3-3 protein theta;Putative uncharacterized protein YWHAQ	YWHAQ	14-3-3 protein theta;Putative uncharacterized protein YWHAQ	P27348;B4DMT8;B4DY04;Q53S41;Q53RR5		2	5	3	3	5	4	5	3	2	3	3	2	3	25.3	18	18	27.764	245	2.46		7	6										3
180	1111;3089;3527	204;205			163;165			IPI00008964;IPI00374519;IPI00896425	IPI00008964;IPI00374519;IPI00896425	3;3;3	1;1;1	1;1;1	Ras-related protein Rab-1B;Small GTP-binding protein;Putative Ras-related protein Rab-1C;RAB1B protein	RAB1B;rab1b;RAB1C	Ras-related protein Rab-1B;Putative Ras-related protein Rab-1C;RAB1B protein	Q9H0U4;Q92927;Q92928;Q6FIG4		3	3	1	1	2	2	3	1	1	1	1	1	1	21.9	8.5	8.5	22.171	201	2.5		7				1							3
1101	899;1044;1071;2335;3130;3167		658			100		IPI00889000;IPI00549543;IPI00555661;IPI00644513	IPI00889000;IPI00549543;IPI00555661;IPI00644513	6;6;6;3	6;6;6;3	6;6;6;3	Neurochondrin;cDNA FLJ57843, highly similar to Homo sapiens neurochondrin (NCDN), transcript variant 3, mRNA;Putative uncharacterized protein NCDN	KIAA0607;NCDN	Isoform 3 of Neurochondrin;Isoform 1 of Neurochondrin;Isoform 2 of Neurochondrin;Putative uncharacterized protein NCDN	Q9UBB6-3;Q9UBB6;Q9UBB6-1;Q9UBB6-2;B4DJ92;C9J5H8		4	6	6	6	4	4	6	4	4	6	4	4	6	9.6	9.6	9.6	79.157	731	6.76						5	16						4
335	564;3925;4791	350	241		227	450		IPI00018465;IPI00552072;IPI00952607;IPI00952671	IPI00018465;IPI00552072;IPI00952607;IPI00952671	3;3;3;2	3;3;3;2	3;3;3;2	CCT-eta;HIV-1 Nef-interacting protein;T-complex protein 1 subunit eta;Chaperonin containing TCP1, subunit 7 (Eta) variant;CCT7 protein;cDNA FLJ54832, highly similar to T-complex protein 1 subunit eta;Putative uncharacterized protein CCT7;cDNA FLJ59454, highly similar to T-complex protein 1 subunit eta;Chaperonin containing TCP1, subunit 7 (Eta), isoform CRA_a;cDNA FLJ54074, highly similar to T-co…	CCT7;CCTH;NIP7-1;hCG_1997313	T-complex protein 1 subunit eta;Putative uncharacterized protein CCT7;chaperonin containing TCP1, subunit 7 isoform d;chaperonin containing TCP1, subunit 7 isoform c	Q99832;Q53HV2;Q6IBT3;A8MWI8;B7Z1C9;B8ZZC9;B7Z4T9;B7Z4Z7;B7Z7I4		4	3	3	3	2	2	3	2	2	3	2	2	3	7.4	7.4	7.4	59.366	543	6						8							2
654	3047							IPI00165044;IPI00414183;IPI00441925	IPI00165044;IPI00414183;IPI00441925	1;1;1	1;1;1	1;1;1	Expressed in nerve and epithelium during development;Protein FAM198B;cDNA, FLJ96881;cDNA FLJ61056;AD021 protein;C4orf18 protein;Putative uncharacterized protein DKFZp434L142	AD021;C4orf18;ENED;FAM198B;UNQ2512/PRO6001;DKFZp434L142	Isoform 2 of Protein ENED;Isoform 1 of Protein ENED;Isoform 3 of Protein ENED	Q6UWH4-2;Q6UWH4;Q6UWH4-1;B2RE23;B4E252;Q9NYZ0;Q6UWH4-3		3	1	1	1	1	1	1	1	1	1	1	1	1	2.1	2.1	2.1	58.506	527	7.33	1	2		1	6	3	2	3	3	3	4	2	1
193	243;904;1283;2380;3729;3731;4794	213;214;215;216			39;202;217;672			IPI00009790;IPI00643196;IPI00642664;IPI00645848;IPI00552290;IPI00639981	IPI00009790;IPI00643196	7;6;3;2;2;1	6;5;3;1;2;1	5;5;3;1;2;1	6-phosphofructokinase type C;6-phosphofructokinase, platelet type;Phosphofructo-1-kinase isozyme C;Phosphofructokinase 1;Phosphohexokinase;cDNA FLJ35278 fis, clone PROST2006579, highly similar to 6-phosphofructokinase type C (EC 2.7.1.11);Phosphofructokinase-P;PFKP protein;Phosphofructokinase, platelet;Similar to phosphofructokinase, platelet	PFKF;PFKP;PFK-P;RP11-298E9.2-004	6-phosphofructokinase type C;cDNA FLJ35278 fis, clone PROST2006579, highly similar to 6-phosphofructokinase type C	Q01813;Q5VSR8;B3KS15;O14943;Q49A78;Q5VSR7;Q8WTZ9		6	7	6	5	6	3	7	5	2	6	4	1	5	12.4	11.2	8.8	85.595	784	7.83							3	15					5
1144	59;2533;2727;3999;5264;5517;5619	1035	682		14	62		IPI00646954;IPI00411623;IPI00374054	IPI00646954;IPI00411623;IPI00374054	7;6;6	7;6;6	7;6;6	Protein enabled homolog;Enabled-like protein variant hMenaDv6;cDNA FLJ45654 fis, clone CTONG2012123, moderately similar to Mus musculus enabled homolog (Drosophila) (Enah);cDNA FLJ77490, highly similar to Homo sapiens enabled homolog (Drosophila) (ENAH), transcript variant 2, mRNA	ENAH;MENA	89 kDa protein;Isoform 1 of Protein enabled homolog;Isoform 2 of Protein enabled homolog	Q8N8S7-1;Q8N8S7;D0PQI2;Q6ZSB8;Q8N8S7-2;A8K2B4		3	7	7	7	4	4	6	4	4	6	4	4	6	10.5	10.5	10.5	88.945	817	5.64			14	6	3		2	7	1	6			8
206	536;726;3642	234	173		186	217		IPI00219628;IPI00010466	IPI00219628;IPI00010466	3;3	3;3	3;3	Protein kinase C beta type	PKCB;PRKCB;PRKCB1	Isoform Beta-II of Protein kinase C beta type;Isoform Beta-I of Protein kinase C beta type	P05771-2;P05771;C5IFJ8;P05771-1		2	3	3	3	1	3	2	1	3	2	1	3	2	5.3	5.3	5.3	77.011	673	7.14			1				5					1	1
354	200;721;885;1145;1362;1456;1862;2439;2576;3358;3981;4792;4853;5309	361;362	199;200;202		604;755	48;161;339		IPI00019884	IPI00019884	14	7	7	Alpha-actinin skeletal muscle isoform 2;Alpha-actinin-2;F-actin cross-linking protein;Actinin, alpha 2, isoform CRA_b;cDNA, FLJ96254, highly similar to Homo sapiens actinin, alpha 2 (ACTN2), mRNA;cDNA FLJ51840, highly similar to Alpha-actinin-2;cDNA FLJ50104, highly similar to Alpha-actinin-2;cDNA FLJ55142, highly similar to Alpha-actinin-2;cDNA FLJ54277, highly similar to Alpha-actinin-2;cDNA FL…	ACTN2;hCG_1810883	Alpha-actinin-2	P35609;B1ANE4;B2RCS5;B7Z2N5;B7Z4K1;B7Z4P6;B7Z4P8;B7Z4V1;Q59FD9		1	14	7	7	10	5	9	6	3	5	6	3	5	20	10.5	10.5	103.85	894	8.8								4	16				6
93	4107							IPI00922751;IPI00152505;IPI00607720;IPI00003909;IPI00816836	IPI00922751;IPI00152505;IPI00607720;IPI00003909;IPI00816836	1;1;1;1;1	1;1;1;1;1	1;1;1;1;1	cDNA FLJ56136, highly similar to Solute carrier family 2, facilitated glucosetransporter member 14;cDNA, FLJ79137, highly similar to Solute carrier family 2, facilitated glucosetransporter member 14;Glucose transporter type 14;Solute carrier family 2, facilitated glucose transporter member 14;cDNA FLJ61499, highly similar to Solute carrier family 2, facilitated glucosetransporter member 14;Glucos…	GLUT14;GLUT3;SLC2A14;SLC2A3	cDNA FLJ56136, highly similar to Solute carrier family 2, facilitated glucosetransporter member 14;Isoform 1 of Solute carrier family 2, facilitated glucose transporter member 14;Isoform 2 of Solute carrier family 2, facilitated glucose transporter member	B7Z5J8;B7ZAC3;Q8TDB8-1;Q8TDB8;Q8TDB8-2;B7Z844;P11169;B7Z5A7;B7Z966;Q59F54		5	1	1	1	1	1	1	1	1	1	1	1	1	1.7	1.7	1.7	58.248	535	8.04				3	3	2	2	2	2	3	4	2	8
285	83;207;1279;3086		218			99		IPI00015568	IPI00015568	4	4	4	Chronic myelogenous leukemia-associated protein;Kelch domain-containing protein 7B;Kelch repeat and BTB domain-containing protein 11	CMLAP;KBTBD11;KIAA0711;KLHDC7C	Kelch repeat and BTB domain-containing protein 11	O94819;Q3L1I0		1	4	4	4	3	3	3	3	3	3	3	3	3	8	8	8	65.719	623	5.93				3	1	5	6						5
742	4644							IPI00237884;IPI00217683;IPI00867627;IPI00940222	IPI00237884;IPI00217683;IPI00867627;IPI00940222	1;1;1;1	1;1;1;1	1;1;1;1	A-kinase anchor protein 12;A-kinase anchor protein 250 kDa;Gravin;Myasthenia gravis autoantigen;AKAP12 protein;Putative uncharacterized protein AKAP12;Putative uncharacterized protein DKFZp686M0430	AKAP12;AKAP250;DKFZp686M0430	Isoform 1 of A-kinase anchor protein 12;A kinase (PRKA) anchor protein 12 isoform 2;Isoform 2 of A-kinase anchor protein 12;Isoform 3 of A-kinase anchor protein 12	Q02952-1;Q02952;Q86TJ9;A6NEC7;Q02952-2;Q02952-3;Q5CZB5		4	1	1	1	1	1	1	1	1	1	1	1	1	0.6	0.6	0.6	191.48	1782	10.4				1							3	3	3
538	2950;3109;5048	525	365		555	905		IPI00218397;IPI00947173;IPI00029446;IPI00853090;IPI00744529	IPI00218397;IPI00947173;IPI00029446;IPI00853090	3;3;3;3;1	3;3;3;3;1	3;3;3;3;1	Myotubularin-related protein 5;SET-binding factor 1;SET binding factor 1;SET binding factor 1 isoform a variant;Putative uncharacterized protein DKFZp761D0422;SBF1 protein	MTMR5;SBF1;RP4-579N16.7-002;DKFZp761D0422;RP4-579N16.7-003	Isoform 4 of Myotubularin-related protein 5;SET binding factor 1;Isoform 1 of Myotubularin-related protein 5;SET binding factor 1	O95248-4;O95248;A6PVH0;Q59EX9;Q68CX1;O95248-1;A6PVG8;Q86TK5		5	3	3	3	2	3	2	2	3	2	2	3	2	2.1	2.1	2.1	211.76	1903	11.1											7	1	2
616	1513;2607;4519;5348							IPI00070943;IPI00031424;IPI00456476;IPI00102940;IPI00871913;IPI00885008;IPI00873634;IPI00952892	IPI00070943;IPI00031424	4;2;1;1;1;1;1;1	4;2;1;1;1;1;1;1	4;2;1;1;1;1;1;1	Phosphatidylinositol 4-kinase alpha;cDNA, FLJ95651, highly similar to Homo sapiens phosphatidylinositol 4-kinase, catalytic, alpha polypeptide (PIK4CA), transcript variant 1, mRNA;cDNA FLJ60960, highly similar to Phosphatidylinositol 4-kinase alpha (EC 2.7.1.67);PIK4CA variant protein;Putative uncharacterized protein PI4KA	PI4KA;PIK4;PIK4CA;PIK4CA variant protein	Isoform 1 of Phosphatidylinositol 4-kinase alpha;Isoform 2 of Phosphatidylinositol 4-kinase alpha	P42356-1;P42356;B2RBS0;B4DYG5;Q4LE69;P42356-2;A8MTF1		8	4	4	4	3	2	4	3	2	4	3	2	4	1.9	1.9	1.9	231.32	2044	11.1											9	1	3
348	299;5587	358	250		143	140		IPI00019346;IPI00018364;IPI00009607;IPI00797809	IPI00019346;IPI00018364;IPI00009607;IPI00797809	2;1;1;1	2;1;1;1	2;1;1;1	Ras-related protein Rap-2a;RbBP-30;Ras-related protein Rap-2b;Putative uncharacterized protein DKFZp547A0616;Ras-related protein Rap-2c	RAP2A;RAP2B;DKFZp547A0616;RAP2C	Ras-related protein Rap-2a;Ras-related protein Rap-2b;Ras-related protein Rap-2c;14 kDa protein	P10114;P61225;Q5JQ44;Q9Y3L5		4	2	2	2	1	2	2	1	2	2	1	2	2	14.8	14.8	14.8	20.615	183	2		5											1
154	482;896;5117	166	140;141		228	347;348		IPI00007626	IPI00007626	3	3	3	Hippocampal inward rectifier;HIRK2;HRK1;Inward rectifier K(+) channel Kir2.3;Inward rectifier potassium channel 4;Potassium channel, inwardly rectifying subfamily J member 4;KCNJ4 protein	IRK3;KCNJ4	Inward rectifier potassium channel 4	P48050;Q58F07		1	3	3	3	3	3	0	3	3	0	3	3	0	10.1	10.1	10.1	49.5	445	11.8											2	6	4
330	184							IPI00913961;IPI00102165;IPI00219037;IPI00045109;IPI00291764;IPI00026272;IPI00255316;IPI00216456;IPI00216457;IPI00216730;IPI00031562;IPI00339274;IPI00220855;IPI00081836;IPI00552873;IPI00218448;IPI00018278;IPI00249267;IPI00926183;IPI00141938;IPI00398805	IPI00913961;IPI00102165;IPI00219037;IPI00045109;IPI00291764;IPI00026272;IPI00255316;IPI00216456;IPI00216457;IPI00216730;IPI00031562;IPI00339274;IPI00220855;IPI00081836;IPI00552873;IPI00218448;IPI00018278;IPI00249267;IPI00926183;IPI00141938;IPI00398805	1;1;1;1;1;1;1;1;1;1;1;1;1;1;1;1;1;1;1;1;1	1;1;1;1;1;1;1;1;1;1;1;1;1;1;1;1;1;1;1;1;1	1;1;1;1;1;1;1;1;1;1;1;1;1;1;1;1;1;1;1;1;1	Histone H2A.J;Histone H2A;Histone H2A.x;Histone H2A type 1-A;Histone H2A/r;Histone H2A type 1;Histone H2A/p;Histone H2A type 1-B/E;Histone H2A.2;Histone H2A/a;Histone H2A/m;Histone H2A type 1-D;Histone H2A.3;Histone H2A/g;Histone H2A type 1-C;Histone H2A/l;Histone H2A type 2-A;Histone H2A/o;Histone H2A type 2-B;Histone H2A type 3;Histone H2A type 2-C;Histone H2A/q;Histone H2A-GL101;Histone H2A ty…	H2AFJ;H2AFX;H2AX;H2AFR;HIST1H2AA;H2AFC;H2AFD;H2AFI;H2AFN;H2AFP;HIST1H2AG;HIST1H2AI;HIST1H2AK;HIST1H2AL;HIST1H2AM;hCG_1640463;hCG_1640467;hCG_1641458;hCG_1643754;hCG_1743060;H2AFA;H2AFM;HIST1H2AB;HIST1H2AE;hCG_1640984;hCG_1787383;H2AFG;HIST1H2AD;H2AFL;HIST1H2AC;H2AFO;HIST2H2AA;HIST2H2AA3;HIST2H2AA4;HIST2H2AB;HIST3H2A;H2AFQ;HIST2H2AC;HIST1H2AH;hCG_1640359;H2AFE;HIST1H2AJ;H2AFZ;H2AZ;H2AFV;H2AV;hCG_1…	18 kDa protein;Isoform 2 of Histone H2A.J;Histone H2A.x;Histone H2A type 1-A;Histone H2A type 1;Histone H2A type 1-B/E;Histone H2A type 1-D;Histone H2A type 1-C;Histone H2A type 2-A;Histone H2A type 2-B;Histone H2A type 3;Histone H2A type 2-C;Isoform 1 of	Q9BTM1-2;Q9BTM1;C9JE22;P16104;Q96QV6;P0C0S8;A4FTV9;P04908;B2R5B3;B2R5B6;Q08AJ9;P20671;Q93077;Q6FI13;Q8IUE6;Q7L7L0;Q16777;Q9BTM1-1;Q96KK5;A3KPC7;Q99878;A2RUU6;P0C0S5;Q71UI9;C9J0D1;A6NN01;A8MQC5		21	1	1	1	1	1	1	1	1	1	1	1	1	5	5	5	18.414	181	1.25	3	1											1
729	1268;2557;2823;3076;3264							IPI00748895;IPI00747536;IPI00748330;IPI00216697;IPI00654646;IPI00748074;IPI00374973;IPI00744408;IPI00748439;IPI00744986;IPI00749301;IPI00297532;IPI00744895;IPI00745348;IPI00747552;IPI00744846;IPI00646300	IPI00748895;IPI00747536;IPI00748330;IPI00216697;IPI00654646;IPI00748074;IPI00374973;IPI00744408;IPI00748439;IPI00744986;IPI00749301;IPI00297532;IPI00744895;IPI00745348;IPI00747552;IPI00744846;IPI00646300	5;5;5;5;5;5;5;5;5;5;5;5;5;5;5;5;5	5;5;5;5;5;5;5;5;5;5;5;5;5;5;5;5;5	5;5;5;5;5;5;5;5;5;5;5;5;5;5;5;5;5	Ankyrin-1;Ankyrin-R;Erythrocyte ankyrin;cDNA FLJ44690 fis, clone BRACE3013418, highly similar to Homo sapiens ankyrin 1, erythrocytic (ANK1), transcript variant 2, mRNA;Ankyrin	ANK;ANK1;hANK1	Isoform Er13 of Ankyrin-1;Isoform Er11 of Ankyrin-1;Isoform Br21 of Ankyrin-1;Isoform Er1 of Ankyrin-1;Isoform Er5 of Ankyrin-1;Isoform Er15 of Ankyrin-1;Isoform Er3 of Ankyrin-1;Isoform Er7 of Ankyrin-1;Isoform Er14 of Ankyrin-1;Isoform Er9 of Ankyrin-1;I	P16157-14;P16157;P16157-12;P16157-21;P16157-1;P16157-3;P16157-16;P16157-5;P16157-8;P16157-15;P16157-10;P16157-13;P16157-4;P16157-7;P16157-6;P16157-9;P16157-11;B3KX39;Q9UMG4;P16157-2		17	5	5	5	1	5	0	1	5	0	1	5	0	3.7	3.7	3.7	217.48	1983	11											6		1
1085	620;5629		644			39		IPI00473014;IPI00845388	IPI00473014;IPI00845388	2;2	2;2	2;2	Actin-depolymerizing factor;Destrin;cDNA FLJ52030, highly similar to Destrin;Destrin (Actin depolymerizing factor), isoform CRA_a;cDNA, FLJ78893, highly similar to Destrin	ACTDP;DSN;DSTN;hCG_2019292	Destrin;destrin isoform b	P60981;B4DYA6;B7Z9M9		2	2	2	2	2	1	1	2	1	1	2	1	1	13.3	13.3	13.3	18.506	165	2		4											2
546	735;968;1194;4259;4374;4604	530	368;369;370;371		1174	267;309;416;1048		IPI00029739;IPI00942414;IPI00218999;IPI00515041;IPI00011264;IPI00883722	IPI00029739;IPI00942414;IPI00218999;IPI00515041	6;3;3;3;1;1	6;3;3;3;1;1	6;3;3;3;1;1	Complement factor H;H factor 1;cDNA FLJ75416, highly similar to Homo sapiens complement factor H (CFH), mRNA;HF protein;Putative uncharacterized protein CFH	CFH;HF;HF1;HF2;RP1-177P10.1-002	Isoform 1 of Complement factor H;Isoform 2 of Complement factor H;Putative uncharacterized protein CFH;Complement factor H	P08603-1;P08603;A8K5T0;Q14006;P08603-2;C9JSK2;C9JYL1;A8MPQ4;Q5TFM2		6	6	6	6	3	5	1	3	5	1	3	5	1	6.7	6.7	6.7	139.09	1231	10.9										1	9		4
959	857;2008;4276;4683							IPI00384746;IPI00334276;IPI00793395	IPI00384746;IPI00334276;IPI00793395	4;4;2	2;2;1	2;2;1	Copine VIII;Copine-8;cDNA FLJ25727 fis, clone TST05479;cDNA FLJ37679 fis, clone BRHIP2012922, highly similar to Copine-8;LOC144402 protein	CPNE8	Copine-8;cDNA FLJ25727 fis, clone TST05479;cDNA FLJ37679 fis, clone BRHIP2012922, highly similar to Copine-8	Q86YQ8;Q8N7E6;Q86VY2		3	4	2	2	4	2	4	2	1	2	2	1	2	9	5.9	5.9	63.107	564	5.8					1	4							2
249	4940	267			154			IPI00947328;IPI00013459;IPI00791036;IPI00946352;IPI00556190	IPI00947328;IPI00013459;IPI00791036;IPI00946352;IPI00556190	1;1;1;1;1	1;1;1;1;1	1;1;1;1;1	Complex I-SGDH;NADH dehydrogenase [ubiquinone] 1 beta subcomplex subunit 5, mitochondrial;NADH-ubiquinone oxidoreductase SGDH subunit;cDNA, FLJ94443, highly similar to Homo sapiens NADH dehydrogenase (ubiquinone) 1 beta subcomplex, 5, 16kDa (NDUFB5), mRNA;NDUFB5 protein;NADH dehydrogenase (Ubiquinone) 1 beta subcomplex, 5, 16kDa, isoform CRA_h	NDUFB5;hCG_1787208	Protein;NADH dehydrogenase [ubiquinone] 1 beta subcomplex subunit 5, mitochondrial;22 kDa protein;20 kDa protein;NDUFB5 protein	O43674;B2R9L0;Q05D62;Q561V6		5	1	1	1	1	1	1	1	1	1	1	1	1	7.3	7.3	7.3	23.434	206	1.4	3	2											2
129	4489;5213							IPI00006211;IPI00216174;IPI00443658;IPI00910004;IPI00748221	IPI00006211;IPI00216174;IPI00443658;IPI00910004;IPI00748221	2;1;1;1;1	2;1;1;1;1	2;1;1;1;1	Vesicle-associated membrane protein-associated protein B/C;cDNA FLJ41544 fis, clone CERVX2002430, highly similar to Vesicle-associated membrane protein-associated protein B/C;cDNA FLJ13179 fis, clone NT2RP3003918, highly similar to Vesicle-associated membrane protein-associated protein B/C;VAMP (Vesicle-associated membrane protein)-associated protein B and C;VAMP (Vesicle-associated membrane prot…	UNQ484/PRO983;VAPB;hCG_26693	Isoform 1 of Vesicle-associated membrane protein-associated protein B/C;Putative uncharacterized protein VAPB;cDNA FLJ46565 fis, clone THYMU3040816, moderately similar to Homo sapiens VAMP (vesicle-associated membrane protein)-associated protein B and C;cD	O95292-1;O95292;B3KVU7;Q53XM7;A6NLV9;Q6ZSP7;Q6ZR82;B4DNS4;O95292-2;Q59EZ6		5	2	2	2	2	1	1	2	1	1	2	1	1	10.7	10.7	10.7	27.228	243	2.25		3	1										2
550	147;483;1257							IPI00030275;IPI00646055	IPI00030275;IPI00646055	3;2	3;2	3;2	Heat shock protein 75 kDa, mitochondrial;TNFR-associated protein 1;Tumor necrosis factor type 1 receptor-associated protein;cDNA FLJ58608, highly similar to Heat shock protein 75 kDa, mitochondrial;TNF receptor-associated protein 1 variant;cDNA FLJ33058 fis, clone TRACH1000181, highly similar to Heat shock protein 75 kDa, mitochondrial;TNF receptor-associated protein 1;cDNA FLJ36025 fis, clone TE…	HSP75;TRAP1	Heat shock protein 75 kDa, mitochondrial;57 kDa protein	Q12931;B4DR68;Q53FS6;Q53G55;Q59EK6;Q5CAQ4;Q8N9Z3;Q9BV61		2	3	3	3	0	2	3	0	2	3	0	2	3	5.4	5.4	5.4	80.109	704	6.8						1	4
1063	1619;2187;5373;5623		623			153		IPI00549725;IPI00453476;IPI00218570;IPI00844133;IPI00847670	IPI00549725;IPI00453476	4;4;1;1;1	4;4;1;1;1	4;4;1;1;1	BPG-dependent PGAM 1;Phosphoglycerate mutase 1;Phosphoglycerate mutase isozyme B;cDNA FLJ53048, highly similar to Phosphoglycerate mutase 1 (EC 5.4.2.1);cDNA FLJ51983, highly similar to Phosphoglycerate mutase 1 (EC 5.4.2.1);cDNA FLJ53061, highly similar to Phosphoglycerate mutase 1 (EC 5.4.2.1);HCG2015269, isoform CRA_c;cDNA, FLJ78809, highly similar to Phosphoglycerate mutase 1 (EC 5.4.2.1);Pho…	CDABP0006;PGAM1;PGAMA;hCG_2015269;hCG_25778;RP11-452K12.8-001	Phosphoglycerate mutase 1;29 kDa protein	P18669;B4DJA4;B4DKL5;B4DMJ7;B7Z9E5;Q0D2Q6;Q53G35;Q6FHK8;Q6FHU2;Q6P6D7		5	4	4	4	2	2	3	2	2	3	2	2	3	24	24	24	28.804	254	2.42		7	5										4
148	464;1479;2961;3622	157	135		186	305		IPI00007128;IPI00921946;IPI00922927;IPI00748556	IPI00007128;IPI00921946;IPI00922927	4;4;2;1	4;4;2;1	3;3;1;0	Protein kinase C gamma type;cDNA, FLJ92607, highly similar to Homo sapiens protein kinase C, gamma (PRKCG), mRNA;cDNA FLJ54490, highly similar to Protein kinase C gamma type (EC 2.7.11.13);cDNA FLJ60619, highly similar to Protein kinase C gamma type (EC 2.7.11.13);Protein kinase C, gamma variant;cDNA FLJ50347, highly similar to Protein kinase C gamma type (EC 2.7.11.13);cDNA FLJ52648, highly simi…	PKCG;PRKCG	cDNA FLJ60619, highly similar to Protein kinase C gamma type;cDNA FLJ50347, highly similar to Protein kinase C gamma type;cDNA FLJ52648, highly similar to Protein kinase C gamma type	P05129;B2R5T1;B7Z3V9;B7Z3W6;Q59EZ0;B7Z8Q0;B7Z870		4	4	4	3	2	4	1	2	4	1	2	3	0	7.9	7.9	5.6	79.719	710	7.7							7	2				1	3
568	3489;4921;5075	560;561;562			191;200;201			IPI00031522;IPI00908351	IPI00031522;IPI00908351	3;3	3;3	3;3	78 kDa gastrin-binding protein;Long chain 3-hydroxyacyl-CoA dehydrogenase;Long-chain enoyl-CoA hydratase;TP-alpha;Trifunctional enzyme subunit alpha, mitochondrial;cDNA FLJ53969, highly similar to Trifunctional enzyme subunit alpha, mitochondrial;cDNA FLJ54509, highly similar to Trifunctional enzyme subunit alpha, mitochondrial;Putative uncharacterized protein HADHA;Trifunctional protein alpha-su…	HADH;HADHA	Trifunctional enzyme subunit alpha, mitochondrial;cDNA FLJ52806, highly similar to Trifunctional enzyme subunit alpha, mitochondrial	P40939;B4DDZ5;B4DRH6;Q53T69;Q53TA2;Q9UQC5;B4DYP2		2	3	3	3	1	3	3	1	3	3	1	3	3	6.6	6.6	6.6	82.999	763	7.5							6		2				1
1175	1417;1418;1911;1974;2398;2443;3226;3636;3715;5438;5738	355		26;36	257		19;25	IPI00790551;IPI00798304	IPI00790551;IPI00798304	11;9	2;2	2;2	Putative uncharacterized protein DLG4	DLG4	Putative uncharacterized protein DLG4;Putative uncharacterized protein DLG4	C9JYG3;C9JWP9	Proline-directed;NEK6;FHA2 Rad53p	2	11	2	2	11	11	11	2	2	2	2	2	2	65.1	18.5	18.5	30.116	281	8.56								12	4	1		1	6
662	4591		428			125		IPI00168061;IPI00940688	IPI00168061;IPI00940688	1;1	1;1	1;1	Putative zinc finger and BTB domain-containing protein 8B;Putative uncharacterized protein ZBTB8B	ZBTB8B	Putative zinc finger and BTB domain-containing protein 8B;Putative uncharacterized protein ZBTB8B	Q8NAP8;C9JVL8		2	1	1	1	1	1	0	1	1	0	1	1	0	1.6	1.6	1.6	55.562	512	4.67			2					1					1
496	118;1861;2086;3054;4445;5108	495			311			IPI00027107	IPI00027107	6	6	6	Elongation factor Tu, mitochondrial;P43	TUFM	Tu translation elongation factor, mitochondrial precursor	P49411		1	6	6	6	3	6	5	3	6	5	3	6	5	14.7	14.7	14.7	49.874	455	4.5				12	3				1				4
1202	167;878;1688;3085;3291;3620;3621;4036;4736	864;1085;1086;1087	724		252;308;444;455	451		IPI00908444;IPI00334344;IPI00915383;IPI00915327;IPI00915393;IPI00915309;IPI00296678;IPI00556423;IPI00646849;IPI00216378;IPI00172450;IPI00172452;IPI00336118;IPI00640362;IPI00903230	IPI00908444;IPI00334344;IPI00915383;IPI00915327;IPI00915393;IPI00915309;IPI00296678;IPI00556423;IPI00646849;IPI00216378;IPI00172450;IPI00172452;IPI00336118;IPI00640362;IPI00903230	9;8;8;8;8;8;8;8;8;7;7;7;7;7;6	3;2;2;2;2;2;2;2;2;2;1;1;1;1;2	3;2;2;2;2;2;2;2;2;2;1;1;1;1;2	Calcium/calmodulin-dependent protein kinase type II subunit gamma;Calcium/calmodulin-dependent protein kinase II;Calcium/calmodulin-dependent protein kinase (CaM kinase) II gamma;Calcium/calmodulin-dependent protein kinase (CaM kinase) II gamma, isoform CRA_n;cDNA FLJ16043 fis, clone BRCAN2028355, highly similar to Calcium/calmodulin-dependent protein kinasetype II gamma chain (EC 2.7.11.17);cDNA…	CAMK2G;CAMKG;hCG_20541;RP11-574K11.6-004;RP11-574K11.6-002;RP11-574K11.6-003	Isoform 6 of Calcium/calmodulin-dependent protein kinase type II gamma chain;Isoform 1 of Calcium/calmodulin-dependent protein kinase type II gamma chain;Isoform 8 of Calcium/calmodulin-dependent protein kinase type II gamma chain;Isoform 2 of Calcium/calm	Q13555-6;Q13555;Q13555-1;Q13555-8;Q13280;Q13555-2;Q13555-9;Q13555-7;Q13555-5;Q13555-3;Q5SWX3;B3KY86;Q13555-4;A8K6N9;O00561;Q5SWX4;Q8WU40;B3KTH7		15	9	3	3	8	9	2	2	3	0	2	3	0	19.9	8.7	8.7	65.241	588	5.75					2	6							2
346	3510;5731	356;357	246;247		13;17	24;56		IPI00019329	IPI00019329	2	1	1	8 kDa dynein light chain;Dynein light chain 1, cytoplasmic;Dynein light chain LC8-type 1;Protein inhibitor of neuronal nitric oxide synthase;cDNA, FLJ92051, Homo sapiens dynein, cytoplasmic, light polypeptide 1 (DNCL1),mRNA;DNCL1 protein;Dynein, light chain, LC8-type 1;Dynein, light chain, LC8-type 1, isoform CRA_a	DLC1;DNCL1;DNCLC1;DYNLL1;HDLC1;hCG_27767	Dynein light chain 1, cytoplasmic	P63167;Q6FGH9		1	2	1	1	2	2	1	1	1	1	1	1	1	37.1	24.7	24.7	10.366	89	1	3												1
921	121;157;1903	837			454			IPI00305486;IPI00386245;IPI00220791	IPI00305486;IPI00386245	3;2;1	3;2;1	3;2;1	Amphiphysin;cDNA FLJ77228, highly similar to Homo sapiens amphiphysin (Stiff-Man syndrome with breast cancer 128kDa autoantigen) (AMPH), transcript variant 1, mRNA;Amphiphysin I variant NT2	AMPH;AMPH1	Isoform 1 of Amphiphysin;Isoform 2 of Amphiphysin	P49418-1;P49418;A4D1X9;A8K5Y2;Q9UQI4;P49418-2;A4D1X8;Q8NFL3;Q9UQI2		3	3	3	3	3	2	3	3	2	3	3	2	3	6.5	6.5	6.5	76.256	695	6.82			1	2	2				6				4
726	3428	665			74			IPI00477313;IPI00216592;IPI00909232;IPI00759596;IPI00868835;IPI00910718;IPI00910666	IPI00477313;IPI00216592;IPI00909232;IPI00759596;IPI00868835;IPI00910718;IPI00910666	1;1;1;1;1;1;1	1;1;1;1;1;1;1	1;1;1;1;1;1;1	Heterogeneous nuclear ribonucleoproteins C1/C2;cDNA FLJ75154, highly similar to Homo sapiens heterogeneous nuclear ribonucleoprotein C (C1/C2), mRNA;cDNA, FLJ92712, highly similar to Homo sapiens heterogeneous nuclear ribonucleoprotein C (C1/C2) (HNRPC), transcript variant 1, mRNA;cDNA, FLJ92657, highly similar to Homo sapiens heterogeneous nuclear ribonucleoprotein C (C1/C2) (HNRPC), transcript …	HNRNPC;HNRPC	Isoform C2 of Heterogeneous nuclear ribonucleoproteins C1/C2;Isoform C1 of Heterogeneous nuclear ribonucleoproteins C1/C2;cDNA FLJ53542, highly similar to Heterogeneous nuclear ribonucleoproteins C;Isoform 4 of Heterogeneous nuclear ribonucleoproteins C1/C	P07910-1;P07910;A8K9A4;B2R603;P07910-2;B2R5W2;B3KX96;B4DY08;P07910-4;B4DSU6;B4DMJ1		7	1	1	1	1	1	1	1	1	1	1	1	1	5.2	5.2	5.2	33.67	306	3.33			2	1									1
712	94;3388	653			149			IPI00215983;IPI00796435;IPI00788926;IPI00798267	IPI00215983;IPI00796435;IPI00788926;IPI00798267	2;1;1;1	2;1;1;1	2;1;1;1	Carbonate dehydratase I;Carbonic anhydrase 1;Carbonic anhydrase B;Carbonic anhydrase I	CA1	Carbonic anhydrase 1;22 kDa protein;16 kDa protein;14 kDa protein	P00915		4	2	2	2	1	2	0	1	2	0	1	2	0	10.7	10.7	10.7	28.87	261	3			4										2
543	2601;5316;5559		366			67		IPI00103509;IPI00894154;IPI00029561;IPI00893440;IPI00894261;IPI00555877;IPI00894559;IPI00893311;IPI00893990;IPI00893727;IPI00937896	IPI00103509;IPI00894154;IPI00029561;IPI00893440	3;3;3;2;1;1;1;1;1;1;1	3;3;3;2;1;1;1;1;1;1;1	3;3;3;2;1;1;1;1;1;1;1	NADH dehydrogenase ubiquinone 1 alpha subcomplex;Complex I-42kD;NADH dehydrogenase [ubiquinone] 1 alpha subcomplex subunit 10, mitochondrial;NADH-ubiquinone oxidoreductase 42 kDa subunit;cDNA FLJ76144, highly similar to Homo sapiens NADH dehydrogenase (ubiquinone) 1 alpha subcomplex, 10, 42kDa (NDUFA10), mRNA;Putative uncharacterized protein NDUFA10;NADH dehydrogenase	NDUFA10	NADH dehydrogenase ubiquinone 1 alpha subcomplex;45 kDa protein;NADH dehydrogenase [ubiquinone] 1 alpha subcomplex subunit 10, mitochondrial;Putative uncharacterized protein NDUFA10	Q8WXC9;O95299;A8K413;Q53QE8;Q53SW4;Q7Z518;C9JGP9		11	3	3	3	3	0	2	3	0	2	3	0	2	8.4	8.4	8.4	48.562	429	4.29			2	4				1					3
257	1849							IPI00013892;IPI00015228;IPI00908336;IPI00216718;IPI00910648;IPI00853301;IPI00853361;IPI00556147	IPI00013892;IPI00015228;IPI00908336;IPI00216718;IPI00910648;IPI00853301;IPI00853361;IPI00556147	1;1;1;1;1;1;1;1	1;1;1;1;1;1;1;1	1;1;1;1;1;1;1;1	ARF nucleotide-binding site opener 3;Cytohesin-3;General receptor of phosphoinositides 1;PH, SEC7 and coiled-coil domain-containing protein 3;ARF exchange factor;ARF nucleotide-binding site opener;Cytohesin-2;PH, SEC7 and coiled-coil domain-containing protein 2;cDNA, FLJ94328, highly similar to Homo sapiens pleckstrin homology, Sec7 and coiled-coil domains 3 (PSCD3), mRNA;cDNA FLJ56345, highly si…	ARNO3;CYTH3;GRP1;PSCD3;ARNO;CYTH2;PSCD2;PSCD2L	Isoform 1 of Cytohesin-3;Isoform 1 of Cytohesin-2;47 kDa protein;Isoform 2 of Cytohesin-3;Isoform 2 of Cytohesin-2;Putative uncharacterized protein CYTH2;Putative uncharacterized protein CYTH2;Pleckstrin homology, Sec7 and coiled/coil domains 2 isoform 2 v	O43739-1;O43739;Q99418-1;Q99418;O43739-2;A4D2N8;B2R9C3;B7Z2V9;Q75ML1;Q96HS5;Q99418-2;Q15795;C9JZM6;C9J4D9;Q59F87		8	1	1	1	1	1	1	1	1	1	1	1	1	3.5	3.5	3.5	46.348	400	4				3									1
812	5399							IPI00743698;IPI00843944;IPI00939451;IPI00304030;IPI00221067	IPI00743698;IPI00843944;IPI00939451;IPI00304030;IPI00221067	1;1;1;1;1	1;1;1;1;1	1;1;1;1;1	Receptor-type tyrosine-protein phosphatase alpha;cDNA FLJ56484, highly similar to Receptor-type tyrosine-protein phosphatase alpha (EC 3.1.3.48);cDNA FLJ61314, highly similar to Receptor-type tyrosine-protein phosphatase alpha (EC 3.1.3.48);cDNA FLJ55517, highly similar to Receptor-type tyrosine-protein phosphatasealpha (EC 3.1.3.48);Protein tyrosine phosphatase, receptor type, A isoform 2 variant	PTPA;PTPRA;PTPRL2	cDNA FLJ56484, highly similar to Receptor-type tyrosine-protein phosphatase alpha;Isoform 3 of Receptor-type tyrosine-protein phosphatase alpha;90 kDa protein;Isoform 4 of Receptor-type tyrosine-protein phosphatase alpha;Isoform 2 of Receptor-type tyrosine	P18433-1;P18433;B7Z2A4;P18433-3;P18433-4;B7Z4F4;B7Z4Q5;Q59EV9;P18433-2		5	1	1	1	1	1	1	1	1	1	1	1	1	1.4	1.4	1.4	91.92	813	8.67						1				2			1
282	1577	310			64			IPI00015423;IPI00415014	IPI00015423;IPI00415014	1;1	1;1	1;1	Autophagy-related protein LC3 A;Autophagy-related ubiquitin-like modifier LC3 A;MAP1 light chain 3-like protein 1;MAP1A/MAP1B light chain 3 A;Microtubule-associated protein 1 light chain 3 alpha;Microtubule-associated proteins 1A/1B light chain 3A	MAP1LC3A	Isoform 2 of Microtubule-associated proteins 1A/1B light chain 3A;Isoform 1 of Microtubule-associated proteins 1A/1B light chain 3A	Q9H492-2;Q9H492;Q9H492-1		2	1	1	1	1	1	1	1	1	1	1	1	1	11.2	11.2	11.2	14.493	125	1	3												1
915	5663	828			220			IPI00884192;IPI00304814;IPI00745335	IPI00884192;IPI00304814;IPI00745335	1;1;1	1;1;1	1;1;1	Glutathione peroxidase 4;Phospholipid hydroperoxide glutathione peroxidase, mitochondrial;Glutathione peroxidase;GPX4 protein	GPX4	glutathione peroxidase 4 isoform C precursor;Isoform Mitochondrial of Phospholipid hydroperoxide glutathione peroxidase, mitochondrial;Isoform Cytoplasmic of Phospholipid hydroperoxide glutathione peroxidase, mitochondrial	P36969-1;P36969;Q6PI42;Q6PJX4;P36969-2		3	1	1	1	1	1	1	1	1	1	1	1	1	5.1	5.1	5.1	27.051	234	2		3											1
407	1244							IPI00022300;IPI00910039	IPI00022300;IPI00910039	1;1	1;1	1;1	Methyltransferase-like protein 7A;Protein AAM-B;cDNA FLJ52156, moderately similar to Mus musculus methyltransferase like 7A (Mettl7a), mRNA	METTL7A;PRO0066;UNQ1902/PRO4348	Methyltransferase-like protein 7A;cDNA FLJ52156, moderately similar to Mus musculus methyltransferase like 7A (Mettl7a), mRNA	Q9H8H3;B4DDW1		2	1	1	1	1	1	1	1	1	1	1	1	1	6.1	6.1	6.1	28.319	244	2		3											1
583	3090;3308;4867;5748		384			184		IPI00032808	IPI00032808	4	1	1	Ras-related protein Rab-3D;cDNA, FLJ94098, highly similar to Homo sapiens RAB3D, member RAS oncogene family (RAB3D), mRNA	GOV;RAB16;RAB3D	Ras-related protein Rab-3D	O95716;B2R8W8		1	4	1	1	4	4	4	1	1	1	1	1	1	13.2	5	5	24.267	219	2		3											1
427	622;1921;2831;5063;5701	422	169;171		145	157;178		IPI00023138;IPI00790187	IPI00023138	5;1	1;1	1;1	p21-Rac3;Ras-related C3 botulinum toxin substrate 3	RAC3	Ras-related C3 botulinum toxin substrate 3	P60763		2	5	1	1	5	5	5	1	1	1	1	1	1	22.9	7.3	7.3	21.379	192	2		3											1
588	718;1423;4352;4691		385;386			187;248		IPI00032995	IPI00032995	4	4	4	LanC-like protein 2;Testis-specific adriamycin sensitivity protein;cDNA FLJ38538 fis, clone HCHON2001407, highly similar to LanC-like protein 2;cDNA FLJ56802, highly similar to LanC-like protein 2	GPR69B;LANCL2;TASP	LanC-like protein 2	Q9NS86;B3KTN5;B4DWZ7;Q6NSL4		1	4	4	4	3	1	4	3	1	4	3	1	4	11.3	11.3	11.3	50.854	450	4				8									3
974	5351							IPI00376798;IPI00746438;IPI00647674;IPI00647168;IPI00878431	IPI00376798;IPI00746438;IPI00647674;IPI00647168;IPI00878431	1;1;1;1;1	1;1;1;1;1	1;1;1;1;1	60S ribosomal protein L11;CLL-associated antigen KW-12;Cell growth-inhibiting protein 34;cDNA, FLJ92077, Homo sapiens ribosomal protein L11 (RPL11), mRNA;Ribosomal protein L11;Ribosomal protein L11, isoform CRA_b	RPL11;hCG_1739238;RP11-223J15.3-001;RP11-223J15.3-005;RP11-223J15.3-004	Isoform 1 of 60S ribosomal protein L11;Isoform 2 of 60S ribosomal protein L11;Ribosomal protein L11;Ribosomal protein L11;15 kDa protein	P62913-1;P62913;Q08ES8;Q5VVD0;P62913-2;Q5VVC8;Q5VVC9		5	1	1	1	1	1	1	1	1	1	1	1	1	7.9	7.9	7.9	20.252	178	2		3											1
559	110;2143;3496;4049;4226;5123	550;551			431;653			IPI00030880;IPI00219124	IPI00030880;IPI00219124	6;6	3;3	3;3	AMPA-selective glutamate receptor 1;GluR-A;GluR-K1;Glutamate receptor 1;Glutamate receptor ionotropic, AMPA 1;cDNA FLJ77765, highly similar to Human glutamate receptor subunit (GluH1) mRNA;cDNA FLJ59511, highly similar to Glutamate receptor 1;cDNA FLJ50390, highly similar to Glutamate receptor 1;cDNA, FLJ78833, highly similar to Glutamate receptor 1;cDNA FLJ52587, highly similar to Glutamate rece…	GLUH1;GLUR1;GRIA1	cDNA FLJ50390, highly similar to Glutamate receptor 1;Isoform Flip of Glutamate receptor 1	P42261-1;P42261;A8K0K0;B7Z2S0;B7Z2W8;B7Z9G9;P42261-2;B7Z1W1;B7Z2J3;B7Z3F6;Q59GL5		2	6	3	3	4	5	4	1	2	1	1	2	1	8.3	5	5	102.96	916	11.8											1	4	1
754	45;335;337;346;347;596;628;629;942;947;1012;1021;1025;1320;1502;1518;1527;1877;1878;1911;1975;2170;2171;2412;2414;2513;2514;2515;3051;3179;3225;3514;3515;3584;3635;3710;3890;3891;3892;4104;4105;4106;4131;4165;4510;4511;5440;5739	546;547	307;376;377;378	12;13;32	564;863	275;378;764;828	115;158;575	IPI00218729;IPI00552511	IPI00218729;IPI00552511	48;48	1;1	1;1	Disks large homolog 1;hDlg;Synapse-associated protein 97	DLG1	Isoform 2 of Disks large homolog 1;Isoform 4 of Disks large homolog 1	Q12959-2;Q12959;Q12959-4	CK1;GSK3;CDK2;CDK1;Proline-directed	2	48	1	1	45	43	42	0	1	1	0	1	1	51.6	3	3	103.32	926	9.5								1		3
945	1779		576			809		IPI00329497	IPI00329497	1	1	1	Bifunctional heparan sulfate N-deacetylase/N-sulfotransferase 3;Glucosaminyl N-deacetylase/N-sulfotransferase 3;Heparan sulfate N-deacetylase 3;Heparan sulfate N-sulfotransferase 3;N-heparan sulfate sulfotransferase 3	HSST3;NDST3;UNQ2544/PRO4998	Isoform 1 of Bifunctional heparan sulfate N-deacetylase/N-sulfotransferase 3	O95803-1;O95803		1	1	1	1	0	1	1	0	1	1	0	1	1	1.3	1.3	1.3	100.9	873	7.67							2		1
861	242;2107;4019							IPI00295240;IPI00942789;IPI00643101;IPI00853465;IPI00103063;IPI00939330;IPI00892745;IPI00894007;IPI00894203;IPI00894086;IPI00795961;IPI00894115	IPI00295240;IPI00942789;IPI00643101	3;3;3;1;1;1;1;1;1;1;1;1	3;3;3;1;1;1;1;1;1;1;1;1	3;3;3;1;1;1;1;1;1;1;1;1	Cysteine desulfurase, mitochondrial;cDNA, FLJ92597, highly similar to Homo sapiens NFS1 nitrogen fixation 1 (S. cerevisiae) (NFS1), mRNA;cDNA FLJ57224, highly similar to Cysteine desulfurase, mitochondrial (EC 2.8.1.7);NFS1 nitrogen fixation 1 isoform a variant;cDNA FLJ57225, highly similar to Cysteine desulfurase, mitochondrial (EC 2.8.1.7);cDNA FLJ60737, highly similar to Cysteine desulfurase, …	HUSSY-08;NFS1;NIFS;hCG_38220;RP1-309K20.1-003	Isoform Mitochondrial of Cysteine desulfurase, mitochondrial;cDNA FLJ57225, highly similar to Cysteine desulfurase, mitochondrial;Isoform Cytoplasmic of Cysteine desulfurase, mitochondrial	Q9Y697-1;Q9Y697;B2R5S3;B4DXH0;Q53FP3;B4DXK9;Q9Y697-2;B4DNL7;Q5QP19		12	3	3	3	0	3	3	0	3	3	0	3	3	7.4	7.4	7.4	50.195	457	4				7
56	2787;5333							IPI00001639;IPI00922792	IPI00001639;IPI00922792	2;1	2;1	2;1	Importin subunit beta-1;Importin-90;Karyopherin subunit beta-1;Nuclear factor p97;Pore targeting complex 97 kDa subunit;cDNA, FLJ95650, highly similar to Homo sapiens karyopherin (importin) beta 1 (KPNB1), mRNA;cDNA FLJ50715, highly similar to Importin beta-1 subunit;cDNA, FLJ79320, highly similar to Importin beta-1 subunit;cDNA FLJ50625, highly similar to Importin beta-1 subunit	KPNB1;NTF97	Importin subunit beta-1;cDNA FLJ50625, highly similar to Importin beta-1 subunit	Q14974;B2RBR9;B7Z752;B7ZAV6;Q53XN2;B7Z5M1		2	2	2	2	2	1	1	2	1	1	2	1	1	3.1	3.1	3.1	97.169	876	8.6								2	3				3
700	4399							IPI00184119;IPI00639806;IPI00872067;IPI00760699	IPI00184119;IPI00639806;IPI00872067;IPI00760699	1;1;1;1	1;1;1;1	1;1;1;1	DnaJ homolog subfamily C member 6;Putative tyrosine-protein phosphatase auxilin;cDNA FLJ53346, highly similar to tyrosine-protein phosphatase auxilin (EC 3.1.3.48)	DNAJC6;KIAA0473	Isoform 2 of Putative tyrosine-protein phosphatase auxilin;Isoform 1 of Putative tyrosine-protein phosphatase auxilin;100 kDa protein;Isoform 3 of Putative tyrosine-protein phosphatase auxilin	O75061-2;O75061;O75061-1;B7Z3V8;O75061-3		4	1	1	1	1	0	1	1	0	1	1	0	1	1.2	1.2	1.2	105.67	970	6.5				1					1				1
765	3323		472			52		IPI00872940;IPI00219156;IPI00794745	IPI00872940;IPI00219156;IPI00794745	1;1;1	1;1;1	1;1;1	60S ribosomal protein L30	RPL30	Putative uncharacterized protein RPL30 (Fragment);60S ribosomal protein L30;6 kDa protein	A8MYX5;P62888		3	1	1	1	1	1	1	1	1	1	1	1	1	10.4	10.4	10.4	12.893	115	3.33	2							1					1
1167	65;169;831;2157;2375;2468;3916;4518	1052;1053;1054	699		990;1129;1181	1158		IPI00783987;IPI00887739;IPI00942927;CON__Q2UVX4;IPI00739237	IPI00783987;IPI00887739	8;7;3;1;1	8;7;3;1;1	8;7;3;1;1	C3 and PZP-like alpha-2-macroglobulin domain-containing protein 1;C3a anaphylatoxin;Complement C3;Complement C3 alpha chain;Complement C3 beta chain;Complement C3b alpha' chain;Complement C3c alpha' chain fragment 1;Complement C3c alpha' chain fragment 2;Complement C3d fragment;Complement C3dg fragment;Complement C3f fragment;Complement C3g fragment	C3;CPAMD1	Complement C3 (Fragment);similar to complement component C3, partial	P01024;A7E236		5	8	8	8	3	7	0	3	7	0	3	7	0	7.3	7.3	7.3	187.15	1663	9.44	1						1			14	2		4
1143	589;637;2868;2869;3016;3597;3932;3933;4176;4858;5240;5241	0;1;1034	1;443		91;401;422	371;400		IPI00791613;IPI00646909;IPI00952875;IPI00792478	IPI00791613;IPI00646909;IPI00952875;IPI00792478	12;12;11;11	1;1;1;0	1;1;1;0	Putative uncharacterized protein TUBA8;Alpha-tubulin 8;Tubulin alpha chain-like 2;Tubulin alpha-8 chain;Putative uncharacterized protein DKFZp686L04275;cDNA FLJ32385 fis, clone SKMUS1000110, highly similar to Tubulin alpha-8 chain;Tubulin, alpha 8, isoform CRA_b	TUBA8;TUBAL2;DKFZp686L04275;hCG_21536	Putative uncharacterized protein TUBA8;Tubulin alpha-8 chain;Putative uncharacterized protein DKFZp686L04275 (Fragment);Tubulin, alpha 8, isoform CRA_b	C9J2C0;Q9NY65;Q7Z3M3;B3KPW9		4	12	1	1	12	12	12	1	1	1	1	1	1	27.4	3.2	3.2	51.984	467	5					4								1
486	3141							IPI00026262;IPI00220356;IPI00941179	IPI00026262;IPI00220356;IPI00941179	1;1;1	1;1;1	1;1;1	p120GAP;Ras GTPase-activating protein 1;Ras p21 protein activator;KCNK4 protein;cDNA FLJ53191, highly similar to Ras GTPase-activating protein 1;cDNA FLJ59756, highly similar to Ras GTPase-activating protein 1;RAS p21 protein activator 1 isoform 1 variant;Putative uncharacterized protein DKFZp434N071;RASA1 protein;cDNA FLJ61389, highly similar to Ras GTPase-activating protein 1	RASA;RASA1;KCNK4;DKFZp434N071	Isoform 1 of Ras GTPase-activating protein 1;Isoform 2 of Ras GTPase-activating protein 1;cDNA FLJ61389, highly similar to Ras GTPase-activating protein 1	P20936-1;P20936;A3KMH3;B4DTL2;B4DTX4;Q59GK3;Q68CU6;P20936-2;Q05CU5;Q7Z4M2;B4DTL8		3	1	1	1	1	1	1	1	1	1	1	1	1	1.3	1.3	1.3	116.4	1047	10										3			1
996	3352	888			97			IPI00397358;IPI00420117;IPI00746004;IPI00930154;IPI00847956;IPI00514399	IPI00397358;IPI00420117;IPI00746004;IPI00930154;IPI00847956;IPI00514399	1;1;1;1;1;1	1;1;1;1;1;1	1;1;1;1;1;1	40S ribosomal protein S27;Metallopan-stimulin 1;Ribosomal protein S27;40S ribosomal protein S27-like;Putative uncharacterized protein RPS27	MPS1;RPS27;LOC392748;tcag7.1276;hCG_1746747;hCG_1996850;hCG_2001249;RP11-422P24.3-001;RPS27L;RP11-422P24.3-002	Ribosomal protein S27;Putative uncharacterized protein RPS27L;40S ribosomal protein S27-like protein;9 kDa protein;Similar to 40S ribosomal protein S27;Putative uncharacterized protein RPS27	P42677;A4D1G5;Q5T4L6;C9JLI6;Q71UM5;Q5T4L4		6	1	1	1	1	1	0	1	1	0	1	1	0	8.8	8.8	8.8	16.878	148	1	2												1
448	1165;1327;5060							IPI00024107;IPI00218467;IPI00218468	IPI00024107;IPI00218467;IPI00218468	3;3;2	3;3;2	3;3;2	Alpha-synuclein;Non-A beta component of AD amyloid;Non-A4 component of amyloid precursor;Putative uncharacterized protein SNCA;Alpha synuclein	NACP;PARK1;SNCA	Isoform 1 of Alpha-synuclein;Isoform 2-4 of Alpha-synuclein;Isoform 2-5 of Alpha-synuclein	P37840-1;P37840;P37840-2;Q4W5L2;Q6QBS3;P37840-3		3	3	3	3	3	0	0	3	0	0	3	0	0	35	35	35	14.46	140	1	4												4
717	223;460;572;644;841;1229;1302;1609;1722;1727;3998;4431;4750;4860;4861	399;400	283;284;285;287	9;29	294;540	200;206;232;551	128;656	IPI00216228;IPI00216229;IPI00646060	IPI00216228;IPI00216229	15;14;1	1;1;1	1;1;1	Disks large-associated protein 1;Guanylate kinase-associated protein;PSD-95/SAP90-binding protein 1;SAP90/PSD-95-associated protein 1	DAP1;DLGAP1;GKAP	Isoform 2 of Disks large-associated protein 1;Isoform 3 of Disks large-associated protein 1	O14490-2;O14490;O14490-3	CK2;GSK3;CAMK2	3	15	1	1	12	13	4	0	1	0	0	1	0	27.6	3.3	3.3	75.26	675	10									1	1	1
658	2066;4798;4943	626;627;628			579;756;765			IPI00908318;IPI00738813;IPI00166807;IPI00942506;IPI00902977;IPI00298348;IPI00747160;IPI00924486;IPI00791002	IPI00908318;IPI00738813;IPI00166807;IPI00942506;IPI00902977	3;3;3;3;2;1;1;1;1	3;3;3;3;2;1;1;1;1	3;3;3;3;2;1;1;1;1	Oxidation resistance protein 1	Nbla00307;OXR1	cDNA FLJ56044, highly similar to Oxidation resistance protein 1;oxidation resistance 1 isoform 2;Isoform 3 of Oxidation resistance protein 1;Isoform 1 of Oxidation resistance protein 1;cDNA FLJ45656 fis, clone CTONG2014206, highly similar to Oxidation resi	B7Z402;Q8N573-3;Q8N573;Q8N573-1;B3KXL1		9	3	3	3	1	3	0	1	3	0	1	3	0	4.6	4.6	4.6	97.969	874	10										6			2
523	50;188;1676;5110	515;516	355		1065;1294	1284		IPI00028448	IPI00028448	4	4	4	Brain-specific angiogenesis inhibitor 3;cDNA FLJ75576, highly similar to Homo sapiens brain-specific angiogenesis inhibitor 3 (BAI3), mRNA;cDNA FLJ51797, highly similar to Brain-specific angiogenesis inhibitor 3;cDNA FLJ50157, highly similar to Brain-specific angiogenesis inhibitor 3;cDNA, FLJ79073, highly similar to Brain-specific angiogenesis inhibitor 3	BAI3;KIAA0550	Brain-specific angiogenesis inhibitor 3	O60242;A8K0Y1;B7Z1K0;B7Z356;B7ZA59		1	4	4	4	2	3	0	2	3	0	2	3	0	3.1	3.1	3.1	171.49	1522	11.6											4	5	4
272	5169		213			199		IPI00014589;IPI00216472	IPI00014589;IPI00216472	1;1	1;1	1;1	Clathrin light chain B	CLTB	Isoform Brain of Clathrin light chain B;Isoform Non-brain of Clathrin light chain B	P09497-1;P09497;P09497-2		2	1	1	1	1	0	0	1	0	0	1	0	0	4.4	4.4	4.4	25.19	229	5.5			1					1					2
985	3757							IPI00385631;IPI00789160;IPI00790964;IPI00847913;IPI00953044	IPI00385631;IPI00789160;IPI00790964;IPI00847913;IPI00953044	1;1;1;1;1	1;1;1;1;1	1;1;1;1;1	Zinc finger ZZ-type and EF-hand domain-containing protein 1;Putative uncharacterized protein ZZEF1	KIAA0399;ZZEF1	Isoform 1 of Zinc finger ZZ-type and EF-hand domain-containing protein 1;312 kDa protein;Isoform 2 of Zinc finger ZZ-type and EF-hand domain-containing protein 1;Isoform 3 of Zinc finger ZZ-type and EF-hand domain-containing protein 1;Putative uncharacteri	O43149-1;O43149;O43149-2;O43149-3;C9J6T4		5	1	1	1	0	1	0	0	1	0	0	1	0	0.4	0.4	0.4	331.07	2961	7.5							1	1
874	579;1402;1406;4481;4926		531			1262		IPI00746807;IPI00929479;IPI00297188;IPI00940590;IPI00929545;IPI00853397;IPI00853588;IPI00853506;IPI00853453;IPI00386361	IPI00746807;IPI00929479;IPI00297188;IPI00940590;IPI00929545;IPI00853397;IPI00853588;IPI00853506;IPI00853453	5;5;5;5;5;5;5;5;3;2	5;5;5;5;5;5;5;5;3;2	5;5;5;5;5;5;5;5;3;2	Brain-specific angiogenesis inhibitor 2;cDNA FLJ55343, highly similar to Brain-specific angiogenesis inhibitor 2;cDNA FLJ53350, highly similar to Brain-specific angiogenesis inhibitor 2	BAI2;RP11-73M7.7-010;RP11-73M7.7-006;RP11-73M7.7-009;RP11-73M7.7-008;RP11-73M7.7-007	Isoform 1 of Brain-specific angiogenesis inhibitor 2;Isoform 2 of Brain-specific angiogenesis inhibitor 2;Isoform 3 of Brain-specific angiogenesis inhibitor 2;Brain-specific angiogenesis inhibitor 2;Isoform 4 of Brain-specific angiogenesis inhibitor 2;Brai	O60241-1;O60241;O60241-2;O60241-3;A2A3C2;O60241-4;A2A3C6;B4DG14;A2A3C3;B4DKC3;A2A3C1;A2A3C4		10	5	5	5	0	5	2	0	5	2	0	5	2	4.8	4.8	4.8	172.65	1585	8					2	5				1	2	2
1000	4209;4701;5757	890			975			IPI00398364;IPI00398365;IPI00910052	IPI00398364;IPI00398365	3;3;1	3;3;1	3;3;1	Liprin-alpha-3;Protein tyrosine phosphatase receptor type f polypeptide-interacting protein alpha-3	KIAA0654;PPFIA3	Isoform 1 of Liprin-alpha-3;Isoform 2 of Liprin-alpha-3	O75145-1;O75145;Q3MJA0;O75145-2		3	3	3	3	1	3	0	1	3	0	1	3	0	4	4	4	133.49	1194	9.75								1		2	1		1
234	5450	259			687			IPI00012213;IPI00791181	IPI00012213;IPI00791181	1;1	1;1	1;1	CARD-containing MAGUK protein 2;Caspase recruitment domain-containing protein 14;CARD14 isoform 3	CARD14;CARMA2	Caspase recruitment domain-containing protein 14;CARD14 isoform 3	Q9BXL6;B8QQJ3		2	1	1	1	1	1	1	1	1	1	1	1	1	0.8	0.8	0.8	113.3	1004	7.17		1	3	1	2	3	4	1	3	2	2	2	4
696	3688		444			46		IPI00183118;IPI00220510;IPI00220508;IPI00220505;IPI00220507;IPI00220506;IPI00220509;IPI00827718	IPI00183118;IPI00220510;IPI00220508;IPI00220505;IPI00220507;IPI00220506;IPI00220509;IPI00827718	1;1;1;1;1;1;1;1	1;1;1;1;1;1;1;1	1;1;1;1;1;1;1;1	Cdc25C-associated protein kinase 1;C-TAK1;ELKL motif kinase 2;MAP/microtubule affinity-regulating kinase 3;Protein kinase STK10;Ser/Thr protein kinase PAR-1;Serine/threonine-protein kinase p78;cDNA FLJ58507, highly similar to MAP/microtubule affinity-regulating kinase 3 (EC 2.7.11.1);Full-length cDNA clone CS0DE006YM09 of Placenta of Homo sapiens (human);MAP/microtubule affinity-regulating kinase…	CTAK1;EMK2;MARK3	Isoform 1 of MAP/microtubule affinity-regulating kinase 3;Isoform 7 of MAP/microtubule affinity-regulating kinase 3;Isoform 5 of MAP/microtubule affinity-regulating kinase 3;Isoform 2 of MAP/microtubule affinity-regulating kinase 3;Isoform 4 of MAP/microtu	P27448-1;P27448;P27448-7;P27448-5;B4DKN1;Q86U11;P27448-2;P27448-4;P27448-3;P27448-6;Q59FB8;Q86TT8		8	1	1	1	0	0	1	0	0	1	0	0	1	2.6	2.6	2.6	87.004	776	7		1										1
1142	272;273;695;1107;1108;1723;2223;2235;2419;2637;2725;2902;2903;3745;3746;4038;4083;4158;4330;4367;4384;4590;5278;5295;5631	292;293;294;295	208;209;210		723;727;783;806	329;457;765		IPI00646891	IPI00646891	25	1	0	Glutamate receptor, ionotropic, N-methyl D-aspartate 1;NMDAR1 subunit isoform 3b	GRIN1;RP11-350O14.1-008;hNMDAR1-3b	Glutamate receptor, ionotropic, N-methyl D-aspartate 1	Q5VSF5;Q9UPF9		1	25	1	0	20	22	21	1	0	0	0	0	0	25.1	2.9	0	106.01	943	12												1	1
883	5190		538			84		IPI00298828;IPI00910625	IPI00298828;IPI00910625	1;1	1;1	1;1	Activated protein C-binding protein;Anticardiolipin cofactor;APC inhibitor;Apolipoprotein H;Beta-2-glycoprotein 1;Beta-2-glycoprotein I;cDNA FLJ51265, moderately similar to Beta-2-glycoprotein 1 (Beta-2-glycoprotein I)	APOH;B2G1	Beta-2-glycoprotein 1;cDNA FLJ51265, moderately similar to Beta-2-glycoprotein 1	P02749;B4DPN0		2	1	1	1	1	1	1	1	1	1	1	1	1	4.1	4.1	4.1	38.298	345	5					3								1
836	4214							IPI00290085;IPI00658202	IPI00290085;IPI00658202	1;1	1;1	1;1	Cadherin-2;CDw325;Neural cadherin;cDNA FLJ53252, highly similar to Cadherin-2;Putative uncharacterized protein CDH2	CDH2;CDHN;NCAD	Cadherin-2;Putative uncharacterized protein CDH2	P19022;B0YIY6;A8MWK3		2	1	1	1	1	0	0	1	0	0	1	0	0	2	2	2	99.808	906	9									1				1
289	2986;4308							IPI00015836	IPI00015836	2	2	2	Adapter protein containing PH domain, PTB domain and leucine zipper motif 1;DCC-interacting protein 13-alpha;cDNA FLJ51723, highly similar to DCC-interacting protein 13 alpha	APPL;APPL1;DIP13A;KIAA1428	DCC-interacting protein 13-alpha	Q9UKG1;B4DQX8		1	2	2	2	1	2	2	1	2	2	1	2	2	3.5	3.5	3.5	79.663	709	7.67							2	4					1
226	1662							IPI00879223;IPI00011770	IPI00879223;IPI00011770	1;1	1;1	1;1	Complex I-MLRQ;NADH dehydrogenase [ubiquinone] 1 alpha subcomplex subunit 4;NADH-ubiquinone oxidoreductase MLRQ subunit	NDUFA4	hypothetical protein XP_002342432;NADH dehydrogenase [ubiquinone] 1 alpha subcomplex subunit 4	O00483		2	1	1	1	1	0	0	1	0	0	1	0	0	10	10	10	11.387	100	1	1												1
444	1704							IPI00395366;IPI00023942;IPI00936713	IPI00395366;IPI00023942;IPI00936713	1;1;1	1;1;1	1;1;1	Syndecan-3;Syndecan	KIAA0468;SDC3	Syndecan-3;Syndecan-3 (SYND3). Isoform 2;Putative uncharacterized protein SDC3	O75056;B4DIN4;C9IYC9		3	1	1	1	1	0	0	1	0	0	1	0	0	5.7	5.7	5.7	45.496	442	11											1		1
513	2948							IPI00847793;IPI00027547	IPI00847793;IPI00027547	1;1	1;1	1;1	Dermcidin isoform 2;DCD-1;Dermcidin;Preproteolysin;Survival-promoting peptide;Proteolysis inducing factor	DCD;AIDD;DSEP;hCG_1820620;PIF	Dermcidin isoform 2;Dermcidin	A5JHP3;P81605;Q53YJ2		2	1	1	1	1	0	0	1	0	0	1	0	0	11.6	11.6	11.6	12.414	121	1	1												1
173	2619							IPI00816452;IPI00941711;IPI00069126;IPI00816461;IPI00008455;IPI00844172;IPI00642722	IPI00816452;IPI00941711;IPI00069126;IPI00816461;IPI00008455;IPI00844172;IPI00642722	1;1;1;1;1;1;1	1;1;1;1;1;1;1	1;1;1;1;1;1;1	Myosin-VI;Unconventional myosin-6;Myosin	KIAA0389;MYO6	Isoform 3 of Myosin-VI;149 kDa protein;Isoform 1 of Myosin-VI;Isoform 4 of Myosin-VI;Isoform 2 of Myosin-VI;Myosin;Isoform 5 of Myosin-VI	Q9UM54-3;Q9UM54;Q9UM54-1;Q9UM54-4;Q9UM54-2;Q14784;Q9UM54-5		7	1	1	1	1	1	0	1	1	0	1	1	0	1.2	1.2	1.2	149.87	1295	10.5										1	1		1
362	1217;5728							IPI00020153	IPI00020153	2	2	2	Protein bassoon;Zinc finger protein 231	BSN;KIAA0434;ZNF231	Protein bassoon	Q9UPA5		1	2	2	2	2	1	0	2	1	0	2	1	0	0.8	0.8	0.8	416.46	3926	11										1	3	1	2
107	4371	98			395			IPI00004944;IPI00924515;IPI00926117;IPI00926168;IPI00746904;IPI00925919;IPI00924717	IPI00004944;IPI00924515;IPI00926117;IPI00926168;IPI00746904;IPI00925919;IPI00924717	1;1;1;1;1;1;1	1;1;1;1;1;1;1	1;1;1;1;1;1;1	Sodium-driven chloride bicarbonate exchanger;Solute carrier family 4 member 10;cDNA FLJ58098, highly similar to Sodium-driven chloride bicarbonate exchanger;Putative uncharacterized protein SLC4A10	NCBE;SLC4A10	Isoform 1 of Sodium-driven chloride bicarbonate exchanger;Putative uncharacterized protein SLC4A10;Putative uncharacterized protein SLC4A10;Putative uncharacterized protein SLC4A10;Isoform 2 of Sodium-driven chloride bicarbonate exchanger;119 kDa protein;P	Q6U841-1;Q6U841;B7Z1R0;C9JRS6;C9JZZ4;C9J240;C9JV56;Q6U841-2;C9JT13;Q53SB3		7	1	1	1	1	0	0	1	0	0	1	0	0	1.5	1.5	1.5	125.94	1118	11											1		1
859	632							IPI00295081;IPI00299830	IPI00295081;IPI00299830	1;1	1;1	1;1	Gamma-1-tubulin;Gamma-tubulin complex component 1;Tubulin gamma-1 chain;Gamma-2-tubulin;Tubulin gamma-2 chain	TUBG;TUBG1;TUBG2	Tubulin gamma-1 chain;Tubulin gamma-2 chain	P23258;Q9NRH3		2	1	1	1	1	1	0	1	1	0	1	1	0	2	2	2	51.169	451	4.5				1	1								1
299	2643							IPI00016676	IPI00016676	1	1	1	Mitochondrial 20 kDa outer membrane protein;Mitochondrial import receptor subunit TOM20 homolog;Outer mitochondrial membrane receptor Tom20	KIAA0016;TOMM20	Mitochondrial import receptor subunit TOM20 homolog	Q15388		1	1	1	1	1	1	0	1	1	0	1	1	0	9	9	9	16.298	145	1	2												1
838	1445;1551;2192;2527;5356							IPI00793673;IPI00290553;IPI00158280;IPI00915423;IPI00298308;IPI00878818;IPI00445969;IPI00878398;IPI00945327;IPI00793502;IPI00792950	IPI00793673;IPI00290553;IPI00158280;IPI00915423	5;5;4;3;1;1;1;1;1;1;1	5;5;4;3;1;1;1;1;1;1;1	5;5;4;3;1;1;1;1;1;1;1	Putative uncharacterized protein ALDH1L1;Formyltetrahydrofolate dehydrogenase isoform a variant;Aldehyde dehydrogenase 1 family, member L1 variant;10-formyltetrahydrofolate dehydrogenase;Aldehyde dehydrogenase family 1 member L1;Aldehyde dehydrogenase 1 family, member L1, isoform CRA_a;ALDH1L1 protein;cDNA FLJ53469, highly similar to 10-formyltetrahydrofolate dehydrogenase (EC 1.5.1.6)	ALDH1L1;FTHFD;hCG_39268	Formyltetrahydrofolate dehydrogenase isoform a variant;10-formyltetrahydrofolate dehydrogenase;Aldehyde dehydrogenase 1 family, member L1, isoform CRA_a;cDNA FLJ53469, highly similar to 10-formyltetrahydrofolate dehydrogenase	C9IZ36;Q53H87;Q53HP5;Q59G10;O75891;Q8TBP8;B4DG36		11	5	5	5	3	2	3	3	2	3	3	2	3	6.6	6.6	6.6	99.752	912	8.9								1	9				3
755	2789		464			147		IPI00218733;IPI00789078	IPI00218733;IPI00789078	1;1	1;1	1;1	Superoxide dismutase [Cu-Zn]	SOD1	Superoxide dismutase [Cu-Zn];Superoxide dismutase	P00441;A8MST3		2	1	1	1	1	1	1	1	1	1	1	1	1	6.5	6.5	6.5	15.936	154	1.67	1	2											1
418	3170		301			37		IPI00216247;IPI00022694;IPI00853509	IPI00216247;IPI00022694;IPI00853509	1;1;1	1;1;1	1;1;1	26S proteasome non-ATPase regulatory subunit 4;26S proteasome regulatory subunit RPN10;26S proteasome regulatory subunit S5A;Antisecretory factor 1;Multiubiquitin chain-binding protein;Proteasome (Prosome, macropain) 26S subunit, non-ATPase, 4;Proteasome (Prosome, macropain) 26S subunit, non-ATPase, 4, isoform CRA_b	MCB1;PSMD4;hCG_1741224;RP11-126K1.1-002;RP11-126K1.1-014	Proteasome (Prosome, macropain) 26S subunit, non-ATPase, 4, isoform CRA_b;Isoform Rpn10A of 26S proteasome non-ATPase regulatory subunit 4;Proteasome (Prosome, macropain) 26S subunit, non-ATPase, 4	P55036-2;P55036;Q5VWC4;P55036-1;A6PVX3		3	1	1	1	1	0	0	1	0	0	1	0	0	3.9	3.9	3.9	41.079	380	3.5		1			1								2
412	9							IPI00940791;IPI00855916;IPI00022432;IPI00646384	IPI00940791;IPI00855916;IPI00022432;IPI00646384	1;1;1;1	1;1;1;1	1;1;1;1	Transthyretin;ATTR;Prealbumin;TBPA;TTR;Transthyretin amyloidosis variant F33V;Transthyretin amyloidosis variant D38V	PALB;TTR;transthyretin/ TTR	20 kDa protein;Transthyretin;Transthyretin;13 kDa protein	A6XGL1;P02766;A6XMH1;Q53WY6;Q8TDB1;Q8TDB2		4	1	1	1	1	0	0	1	0	0	1	0	0	7	7	7	20.145	185	1	1												1
1129	1340;2488		676			381		IPI00641920	IPI00641920	2	2	2	Neuronal calcium-binding protein 2;N-terminal EF-hand calcium-binding protein 2;Synaptotagmin-interacting protein 2	EFCBP2;NECAB2	N-terminal EF-hand calcium-binding protein 2	Q7Z6G3		1	2	2	2	2	0	0	2	0	0	2	0	0	7.8	7.8	7.8	43.193	386	4				2									2
239	522							IPI00797230;IPI00012772;IPI00909884	IPI00797230;IPI00012772;IPI00909884	1;1;1	1;1;1	1;1;1	60S ribosomal protein L8;cDNA FLJ53750, highly similar to 60S ribosomal protein L8	RPL8	32 kDa protein;60S ribosomal protein L8;cDNA FLJ53750, highly similar to 60S ribosomal protein L8	P62917;B4DVG7		3	1	1	1	1	0	0	1	0	0	1	0	0	5.5	5.5	5.5	31.75	291	3			1										1
997	3945							IPI00790503;IPI00479307;IPI00397526	IPI00790503;IPI00479307;IPI00397526	1;1;1	1;1;1	1;1;1	Cellular myosin heavy chain, type B;Myosin heavy chain 10;Myosin heavy chain, non-muscle IIb;Myosin-10;Non-muscle myosin heavy chain B;Non-muscle myosin heavy chain IIb;MYH10 protein;MYH10 variant protein;Myosin, heavy chain 10, non-muscle;Nonmuscle myosin II heavy chain-B;Nonmuscle myosin heavy chain IIB	MYH10;MYH10 variant protein	Isoform 3 of Myosin-10;Isoform 2 of Myosin-10;Isoform 1 of Myosin-10	P35580-3;P35580;B2RWP9;Q4LE45;P35580-2;Q149N4;Q15753;Q9UE82;P35580-1;Q6PK16;Q9BWG0;Q9UMG3		3	1	1	1	1	0	0	1	0	0	1	0	0	0.8	0.8	0.8	231.37	1997	11											1		1
141	3068		130			42		IPI00007047	IPI00007047	1	1	1	Calgranulin-A;Calprotectin L1L subunit;Cystic fibrosis antigen;Leukocyte L1 complex light chain;Migration inhibitory factor-related protein 8;Protein S100-A8;S100 calcium-binding protein A8;Urinary stone protein band A	CAGA;CFAG;MRP8;S100A8	Protein S100-A8	P05109		1	1	1	1	1	0	0	1	0	0	1	0	0	11.8	11.8	11.8	10.834	93	1	1												1
176	1052							IPI00008586;IPI00651663	IPI00008586;IPI00651663	1;1	1;1	1;1	Acidic leucine-rich EGF-like domain-containing brain protein;Chondroitin sulfate proteoglycan 5;Neuroglycan C;cDNA FLJ54649, highly similar to Chondroitin sulfate proteoglycan 5	CALEB;CSPG5;NGC	Isoform 1 of Chondroitin sulfate proteoglycan 5;Isoform 2 of Chondroitin sulfate proteoglycan 5	O95196-1;O95196;B7Z2E0;O95196-2		2	1	1	1	1	1	0	1	1	0	1	1	0	2.3	2.3	2.3	60.016	566	8.67								2		1			2
240	2552;3845							IPI00012835;IPI00554626	IPI00012835;IPI00554626	2;2	2;2	2;2	C-terminal-binding protein 1;C-terminal binding protein 1;C-terminal binding protein 1, isoform CRA_b;Putative uncharacterized protein DKFZp434B0914	CTBP;CTBP1;hCG_1981976;DKFZp434B0914	C-terminal-binding protein 1;C-terminal binding protein 1 isoform 2	Q13363;Q4KMQ8;Q4W5N3;Q7Z2Q5;Q9NSY3		2	2	2	2	1	1	1	1	1	1	1	1	1	5.2	5.2	5.2	47.535	440	4.25				3	1								2
1019	2287							IPI00413451;IPI00749398	IPI00413451;IPI00749398	1;1	1;1	1;1	Cytoplasmic antiproteinase;Peptidase inhibitor 6;Placental thrombin inhibitor;Serpin B6;MSTP057	PI6;PTI;SERPINB6	Putative uncharacterized protein DKFZp686I04222;Serpin B6	B2RBA8;Q59F97;Q7Z2Y7;P35237;Q8IXH2;Q9UDI7		2	1	1	1	1	1	0	1	1	0	1	1	0	3.7	3.7	3.7	46.37	409	4				2									1
699	2989;3944;5602	648;649			117;137			IPI00219840;IPI00183781	IPI00219840;IPI00183781	3;3	3;3	3;3	Adapter-related protein complex 2 sigma subunit;Adaptor protein complex AP-2 subunit sigma;AP-2 complex subunit sigma;Clathrin assembly protein 2 small chain;Clathrin coat assembly protein AP17;Clathrin coat-associated protein AP17;HA2 17 kDa subunit;Plasma membrane adaptor AP-2 17 kDa protein;Sigma2-adaptin	AP17;AP2S1;CLAPS2	Isoform 1 of AP-2 complex subunit sigma;Isoform 2 of AP-2 complex subunit sigma	P53680-1;P53680;P53680-2		2	3	3	3	2	1	1	2	1	1	2	1	1	25.4	25.4	25.4	17.018	142	1	4												2
601	5130		394			287		IPI00045917;IPI00641620;IPI00925252;IPI00790008	IPI00045917;IPI00641620;IPI00925252;IPI00790008	1;1;1;1	1;1;1;1	1;1;1;1	Protein cereblon;cDNA FLJ52785, highly similar to Protein cereblon	AD-006;CRBN	Isoform 1 of Protein cereblon;Isoform 2 of Protein cereblon;43 kDa protein;23 kDa protein	Q96SW2-1;Q96SW2;Q96SW2-2;B4DW89		4	1	1	1	1	0	1	1	0	1	1	0	1	2.7	2.7	2.7	50.545	442	6				1	1				1				2
308	3106;3542;4942							IPI00017292;IPI00927799;IPI00219893;IPI00788993	IPI00017292;IPI00927799;IPI00219893	3;3;3;1	3;3;3;1	3;3;3;1	Beta-catenin;Catenin beta-1;cDNA FLJ57878, highly similar to Beta-catenin;cDNA FLJ59415, highly similar to Beta-catenin;cDNA FLJ59565, highly similar to Beta-catenin	CTNNB;CTNNB1;OK/SW-cl.35;PRO2286	Isoform 1 of Catenin beta-1;cDNA FLJ57878, highly similar to Beta-catenin;cDNA FLJ59565, highly similar to Beta-catenin	P35222-1;P35222;A8K1L7;B5BU28;B2ZRG2;B4DGU4;B4DSW9;B4DL06		4	3	3	3	1	1	1	1	1	1	1	1	1	4.9	4.9	4.9	85.496	781	8.25								3	1				1
118	3895							IPI00005592;IPI00789728;IPI00556275	IPI00005592;IPI00789728;IPI00556275	1;1;1	1;1;1	1;1;1	63 kDa Cam-PDE;Calcium/calmodulin-dependent 3',5'-cyclic nucleotide phosphodiesterase 1B;cDNA FLJ44951 fis, clone BRAWH2002333, highly similar to Calcium/calmodulin-dependent 3',5'-cyclicnucleotide phosphodiesterase 1B (EC 3.1.4.17);cDNA FLJ53347, highly similar to Calcium/calmodulin-dependent 3',5'-cyclicnucleotide phosphodiesterase 1B (EC 3.1.4.17);Calmodulin-stimulated phosphodiesterase PDE1B1…	PDE1B;PDE1B1;PDES1B;DKFZp686L23131	Calcium/calmodulin-dependent 3',5'-cyclic nucleotide phosphodiesterase 1B;phosphodiesterase 1B isoform 2;Phosphodiesterase 1B, calmodulin-dependent variant (Fragment)	Q01064;B3KX78;B4DK72;O15307;Q16713;Q7Z364;Q96KP3;Q59GA9		3	1	1	1	1	0	0	1	0	0	1	0	0	2.4	2.4	2.4	61.379	536	6						1							1
731	3566;3922;4224	669			629			IPI00414249;IPI00216728;IPI00941097;IPI00854729;IPI00892927	IPI00414249;IPI00216728;IPI00941097;IPI00854729	3;3;3;2;1	1;1;1;1;0	1;1;1;1;0	Neurexin III-alpha;Neurexin-3-alpha;Putative uncharacterized protein NRXN3;Neurexin 3-alpha	C14orf60;KIAA0743;NRXN3	Isoform 1 of Neurexin-3-alpha;Neurexin 3-alpha;98 kDa protein;Isoform 3 of Neurexin-3-alpha	Q9Y4C0-1;Q9Y4C0;C9JJR0;Q8IUE3;Q9Y4C0-3		5	3	1	1	2	2	2	1	0	1	1	0	1	1.9	0.7	0.7	180.6	1643	10.7										1	2		2
807	2290;5121	728			422			IPI00646015;IPI00220710;IPI00921986;IPI00748985;IPI00945736;IPI00639932	IPI00646015;IPI00220710;IPI00921986;IPI00748985;IPI00945736;IPI00639932	2;2;2;2;1;1	2;2;2;2;1;1	2;2;2;2;1;1	Acyl-CoA thioester hydrolase 9;Acyl-coenzyme A thioesterase 9, mitochondrial;ACOT9 protein;CGI16-iso	ACOT9;CGI-16	acyl-Coenzyme A thioesterase 2, mitochondrial isoform a;Isoform 1 of Acyl-coenzyme A thioesterase 9, mitochondrial;Isoform 2 of Acyl-coenzyme A thioesterase 9, mitochondrial;Isoform 3 of Acyl-coenzyme A thioesterase 9, mitochondrial;Putative uncharacterize	Q9Y305-1;Q9Y305;Q96EA2;Q9Y305-2;Q9Y305-3;C9JMV6;Q9H2R8		6	2	2	2	1	1	1	1	1	1	1	1	1	5.1	5.1	5.1	50.85	448	4				3									1
422	70;1116;3101;4747		303			160		IPI00022891;IPI00556601	IPI00022891;IPI00556601	4;2	1;1	1;1	Adenine nucleotide translocator 1;ADP,ATP carrier protein 1;ADP,ATP carrier protein, heart/skeletal muscle isoform T1;ADP/ATP translocase 1;Solute carrier family 25 member 4;cDNA FLJ75273, highly similar to Homo sapiens solute carrier family 25 (mitochondrial carrier; adenine nucleotide translocator), member 4, mRNA;Solute carrier family 25 member 4 variant	ANT1;SLC25A4	ADP/ATP translocase 1;Solute carrier family 25 member 4 variant (Fragment)	P12235;A8K787;Q59EP7		2	4	1	1	4	3	3	1	0	0	1	0	0	13.4	3.7	3.7	33.064	298	3			1										1
287	3661		219;220			214;221		IPI00015713;IPI00443485	IPI00015713;IPI00443485	1;1	1;1	1;1	CDK5 regulatory subunit-associated protein 1-like 1	CDKAL1	Isoform 1 of CDK5 regulatory subunit-associated protein 1-like 1;Isoform 2 of CDK5 regulatory subunit-associated protein 1-like 1	Q5VV42-1;Q5VV42;Q5VV42-2		2	1	1	1	0	1	0	0	1	0	0	1	0	3.6	3.6	3.6	65.111	579	5					1
967	507;543;1483;2392;3118;3119;5040;5212		561			308		IPI00339269;IPI00011134	IPI00339269;IPI00011134	8;5	1;1	1;1	Heat shock 70 kDa protein 6;Heat shock 70 kDa protein B';cDNA, FLJ93166, highly similar to Homo sapiens heat shock 70kDa protein 6 (HSP70B') (HSPA6), mRNA;cDNA FLJ36606 fis, clone TRACH2015654, highly similar to HEAT SHOCK 70 kDa PROTEIN 6;cDNA FLJ51847, highly similar to Heat shock 70 kDa protein 6;Heat shock 70kDa protein 6 (HSP70B') variant;Heat shock 70 kDa protein B;Putative heat shock 70 kD…	HSP70B';HSPA6;HSP70B;HSPA7	Heat shock 70 kDa protein 6;Putative heat shock 70 kDa protein 7	P17066;B2R6X5;B3KSM6;B4DHP5;Q53FC7;P48741		2	8	1	1	7	7	8	1	1	1	1	1	1	12.6	1.7	1.7	71.027	643	6.38						5	3						2
338	1346;3258;4290							IPI00018931;IPI00943562	IPI00018931;IPI00943562	3;2	3;2	3;2	Maternal-embryonic 3;Vacuolar protein sorting-associated protein 35;Vesicle protein sorting 35;Vacuolar protein sorting 35 variant;Putative uncharacterized protein DKFZp686O2462	MEM3;TCCCTA00141;VPS35;DKFZp686O2462	Vacuolar protein sorting-associated protein 35;similar to vacuolar protein sorting 35	Q96QK1;Q53FR4;Q5HYM2		2	3	3	3	2	3	3	2	3	3	2	3	3	5.2	5.2	5.2	91.706	796	7.71							4	10					3
710	779;3439	652			110			IPI00215914;IPI00215917;IPI00797941	IPI00215914;IPI00215917;IPI00797941	2;2;2	1;1;1	1;1;1	ADP-ribosylation factor 1;ADP-ribosylation factor 3;cDNA FLJ57770, moderately similar to ADP-ribosylation factor 3;cDNA, FLJ79427, highly similar to ADP-ribosylation factor 3	ARF1;ARF3	ADP-ribosylation factor 1;ADP-ribosylation factor 3;cDNA FLJ57770, moderately similar to ADP-ribosylation factor 3	P84077;P61204;B4E190;B7ZB63		3	2	1	1	2	2	2	1	1	1	1	1	1	9.9	4.4	4.4	20.697	181	3.2		4						1					2
67	3581							IPI00647389;IPI00300584;IPI00027082;IPI00002495;IPI00397365;IPI00386833	IPI00647389;IPI00300584;IPI00027082;IPI00002495;IPI00397365;IPI00386833	1;1;1;1;1;1	1;1;1;1;1;1	1;1;1;1;1;1	EPS-15-interacting protein 3;Epsin-3;cDNA FLJ53208, highly similar to Epsin-3;EH domain-binding mitotic phosphoprotein;EPS-15-interacting protein 1;Epsin-1;cDNA FLJ55368, highly similar to Epsin-1	EPN3;EPN1	epsin 1 isoform a;Isoform 1 of Epsin-3;Isoform 2 of Epsin-1;Isoform 1 of Epsin-1;Isoform 3 of Epsin-1;Isoform 2 of Epsin-3	Q9H201-1;Q9H201;B4DUG9;Q9Y6I3-2;Q9Y6I3;Q9Y6I3-1;Q9Y6I3-3;B4DU91;Q9H201-2		6	1	1	1	0	1	0	0	1	0	0	1	0	1.8	1.8	1.8	69.039	662	7							1
674	167;878;1687;3035;3085;4359	635			308			IPI00654569;IPI00827625;IPI00828178;IPI00827717;IPI00430291;IPI00828139;IPI00827573;IPI00827606;IPI00952720;IPI00939804;IPI00172636	IPI00654569;IPI00827625;IPI00828178;IPI00827717;IPI00430291;IPI00828139;IPI00827573;IPI00827606;IPI00952720;IPI00939804;IPI00172636	6;6;6;6;6;6;6;6;6;6;6	1;1;1;1;1;1;1;1;1;1;1	1;1;1;1;1;1;1;1;1;1;1	Calcium/calmodulin-dependent protein kinase type II subunit delta;cDNA FLJ53470, highly similar to Calcium/calmodulin-dependent protein kinase type II delta chain (EC 2.7.11.17);Calcium/calmodulin-dependent protein kinase II delta E;Putative uncharacterized protein CAMK2D	CAMK2D;CAMKD	cDNA FLJ53470, highly similar to Calcium/calmodulin-dependent protein kinase type II delta chain;Isoform Delta 11 of Calcium/calmodulin-dependent protein kinase type II delta chain;Isoform Delta 9 of Calcium/calmodulin-dependent protein kinase type II delt	Q13557-4;Q13557;B7Z2B0;Q13557-11;Q13557-6;Q13557-3;Q13557-1;Q13557-5;Q13557-10;Q92991;Q13557-9;C9J9N7;C9JDC0;Q13557-8		11	6	1	1	5	6	3	0	1	0	0	1	0	11.6	1.7	1.7	60.032	533	5					1
666	1753;1755							IPI00895871;IPI00170865;IPI00387038;IPI00514954	IPI00895871;IPI00170865;IPI00387038;IPI00514954	2;2;2;2	1;1;1;1	1;1;1;1	Membrane-associated guanylate kinase inverted 3;Membrane-associated guanylate kinase, WW and PDZ domain-containing protein 3	KIAA1634;MAGI3	Isoform 1 of Membrane-associated guanylate kinase, WW and PDZ domain-containing protein 3;Isoform 4 of Membrane-associated guanylate kinase, WW and PDZ domain-containing protein 3;Isoform 2 of Membrane-associated guanylate kinase, WW and PDZ domain-contain	Q5TCQ9-1;Q5TCQ9;Q5TCQ9-4;Q5TCQ9-2;Q5TCQ9-3		4	2	1	1	1	2	1	0	1	0	0	1	0	1.4	0.9	0.9	165.61	1506	10										1
545	5332;5747							IPI00029702;IPI00216435;IPI00443767	IPI00029702;IPI00216435;IPI00443767	2;2;1	2;2;1	2;2;1	Calcium-dependent tyrosine kinase;Cell adhesion kinase beta;Focal adhesion kinase 2;Proline-rich tyrosine kinase 2;Protein-tyrosine kinase 2-beta;Related adhesion focal tyrosine kinase;PTK2B protein tyrosine kinase 2 beta isoform a variant;PTK2B protein tyrosine kinase 2 beta;cDNA FLJ46514 fis, clone THYMU3032798, highly similar to Focal adhesion kinase 2 (EC 2.7.1.112)	FAK2;PTK2B;PYK2;RAFTK	Isoform 1 of Protein tyrosine kinase 2 beta;Isoform 2 of Protein tyrosine kinase 2 beta;cDNA FLJ46514 fis, clone THYMU3032798, highly similar to Focal adhesion kinase 2	Q14289-1;Q14289;Q59GM4;Q6PID4;Q14289-2;Q6ZRA8		3	2	2	2	0	2	0	0	2	0	0	2	0	2.4	2.4	2.4	115.87	1009	10										2
259	231;272;273;695;1107;1108;1694;1695;1723;2223;2235;2419;2637;2725;2902;2903;2904;4038;4083;4121;4158;4330;4367;4384;5278;5295;5631	292;293;294;295	207;208;209;210		702;706;762;785	308;436;744;932		IPI00013915;IPI00011989;IPI00789973;IPI00335571	IPI00013915;IPI00011989;IPI00789973;IPI00335571	27;25;21;21	1;1;1;1	0;0;0;0	Glutamate [NMDA] receptor subunit zeta-1;N-methyl-D-aspartate receptor subunit NR1;Glutamate receptor, ionotropic, N-methyl D-aspartate 1;NMDA receptor 1 isoform NR1-2 variant	GRIN1;NMDAR1;RP11-350O14.1-013	Isoform 3 of Glutamate [NMDA] receptor subunit zeta-1;Isoform 2 of Glutamate [NMDA] receptor subunit zeta-1;Glutamate receptor, ionotropic, N-methyl D-aspartate 1;Isoform 1 of Glutamate [NMDA] receptor subunit zeta-1	Q05586-1;Q05586;Q05586-3;A2AVK2;Q59GW0;Q59H41;Q05586-2		4	27	1	0	22	24	22	0	1	0	0	0	0	24.2	1.5	0	105.37	938	12												1
1109	3261							IPI00744115;IPI00895869;IPI00552419;IPI00952649	IPI00744115;IPI00895869;IPI00552419;IPI00952649	1;1;1;1	1;1;1;1	1;1;1;1	Propanoyl-CoA:carbon dioxide ligase subunit alpha;Propionyl-CoA carboxylase alpha chain, mitochondrial;cDNA, FLJ96567, highly similar to Homo sapiens propionyl Coenzyme A carboxylase, alpha polypeptide(PCCA), mRNA;Propionyl Coenzyme A carboxylase, alpha polypeptide;Propionyl Coenzyme A carboxylase, alpha polypeptide, isoform CRA_c;Propionyl-CoA carboxylase alpha subunit;cDNA FLJ59564, highly simi…	PCCA;hCG_1811327;RP11-151A6.1-001;RP11-151A6.1-004	propionyl-Coenzyme A carboxylase, alpha polypeptide isoform a precursor;propionyl-Coenzyme A carboxylase, alpha polypeptide isoform b;cDNA FLJ56469, highly similar to Propionyl-CoA carboxylase alpha chain, mitochondrial;Putative uncharacterized protein PCC	P05165;B2RDE0;Q8WXQ7;B4DKY8;B4DPF9;C9J5G0;Q5JTW4;C9JPQ8		4	1	1	1	0	1	0	0	1	0	0	1	0	1.9	1.9	1.9	80.058	728	7							1
984	2057;3622	157			186			IPI00385449	IPI00385449	2	1	1	Protein kinase C alpha type;Protein kinase C, alpha;Aging-associated gene 6 protein;Protein kinase C, alpha variant	PKCA;PRKACA;PRKCA;hCG_29268	Protein kinase C alpha type	P17252;B5BU22;Q2TSD3;Q59FI5		1	2	1	1	0	2	1	0	1	0	0	1	0	3.7	1.3	1.3	76.763	672	7							1
352	27;2037;2920;3966;4243							IPI00019794;IPI00847618	IPI00019794;IPI00847618	5;5	5;5	5;5	Proline-rich synapse-associated protein 2;SH3 and multiple ankyrin repeat domains protein 3;Putative uncharacterized protein SHANK3	KIAA1650;PSAP2;SHANK3	SH3 and multiple ankyrin repeat domains 3;Isoform 1 of SH3 and multiple ankyrin repeat domains protein 3	Q9BYB0-2;Q9BYB0;C9JRK9;Q9BYB0-1		2	5	5	5	0	5	0	0	5	0	0	5	0	4.3	4.3	4.3	186.49	1747	9.64	1					1				2	5	2
694	4992							IPI00181881;IPI00783996;IPI00940268;IPI00790904	IPI00181881;IPI00783996;IPI00940268;IPI00790904	1;1;1;1	1;1;1;1	1;1;1;1	Putative uncharacterized protein TRAPPC9;NIK- and IKBKB-binding protein;Trafficking protein particle complex subunit 9;Tularik gene 1 protein	TRAPPC9;KIAA1882;NIBP;T1	Putative uncharacterized protein TRAPPC9;Isoform 2 of Trafficking protein particle complex subunit 9;Isoform 1 of Trafficking protein particle complex subunit 9;Isoform 3 of Trafficking protein particle complex subunit 9	A6NIF0;Q96Q05-2;Q96Q05;Q96Q05-1;Q96Q05-3		4	1	1	1	0	1	0	0	1	0	0	1	0	1.1	1.1	1.1	140.67	1258	10										1
599	2926							IPI00043810	IPI00043810	1	1	1	Proline-rich transmembrane protein 1	C6orf31;NG5;PRRT1	Isoform 1 of Proline-rich transmembrane protein 1	Q99946-1;Q99946;B0S869		1	1	1	1	1	1	0	1	1	0	1	1	0	4.9	4.9	4.9	31.43	306	3.5			1	1									1
577	1407	568			455			IPI00032179;IPI00844156	IPI00032179;IPI00844156	1;1	1;1	1;1	Antithrombin-III;Serpin C1;Gene for antithrombin-III (aa 262-353);Antithrombin;Antithrombin III;SERPINC1 protein;Antithrombin III gene 3' (aa 375-432)	AT3;PRO0309;SERPINC1	Antithrombin-III;SERPINC1 protein	P01008;Q9UE54;Q7KYQ5;Q7KYY4;Q8IZZ8;Q8IZZ9;Q8J000;Q8J001;Q8TCE1;Q9UBW9		2	1	1	1	1	1	1	1	1	1	1	1	1	2.6	2.6	2.6	52.602	464	5.25					3	1							1
833	2933;5657							IPI00289849	IPI00289849	2	2	2	Extracellular leucine-rich repeat and fibronectin type III domain-containing protein 2;Leucine-rich repeat and fibronectin type-III domain-containing protein 6;Leucine-rich repeat-containing protein 62	ELFN2;KIAA1904;LRRC62	Leucine-rich repeat and fibronectin type-III domain-containing protein 6	Q5R3F8		1	2	2	2	1	2	0	1	2	0	1	2	0	3.3	3.3	3.3	89.686	820	10										3			1
479	1506							IPI00025815;IPI00910355	IPI00025815;IPI00910355	1;1	1;1	1;1	TAR DNA-binding protein 43;TDP43;TDP43 splice variant 1;cDNA, FLJ92755, highly similar to Homo sapiens TAR DNA binding protein (TARDBP), mRNA;cDNA FLJ57180, highly similar to TAR DNA-binding protein 43;TAR DNA binding protein variant;cDNA FLJ58188, highly similar to TAR DNA-binding protein 43	TARDBP;TDP43	TDP43;cDNA FLJ58188, highly similar to TAR DNA-binding protein 43	Q13148;A4GUK4;A4GUK5;B2R629;B4DRW3;Q53H27;B4DJ45		2	1	1	1	0	1	0	0	1	0	0	1	0	4.3	4.3	4.3	44.991	416	4				1
84	1154;2444		104			780		IPI00003519;IPI00917777	IPI00003519;IPI00917777	2;2	2;2	2;2	116 kDa U5 small nuclear ribonucleoprotein component;Elongation factor Tu GTP-binding domain-containing protein 2;SNU114 homolog;U5 snRNP-specific protein, 116 kDa;cDNA FLJ78483, highly similar to Homo sapiens elongation factor Tu GTP binding domain containing 2 (EFTUD2), mRNA;cDNA FLJ44500 fis, clone UTERU3000828, highly similar to 116 kDa U5 small nuclear ribonucleoprotein component;cDNA FLJ553…	EFTUD2;KIAA0031;SNRP116;U5-116KD	116 kDa U5 small nuclear ribonucleoprotein component;elongation factor Tu GTP binding domain containing 2 isoform b	Q15029;A8KAP3;B3KX19;B4DMC0;Q6IBM8;B4DK30;B4DZB1;Q8IXJ3		2	2	2	2	0	2	1	0	2	1	0	2	1	2.4	2.4	2.4	109.43	972	10										3
241	1788;2475;2560;3386;4632;4800		197			294		IPI00012837;IPI00909299;IPI00896384	IPI00012837	6;2;1	2;1;0	2;1;0	Conventional kinesin heavy chain;Kinesin-1 heavy chain;Ubiquitous kinesin heavy chain;cDNA FLJ76989, highly similar to Homo sapiens kinesin family member 5B (KIF5B), mRNA;KIF5B protein	KIF5B;KNS;KNS1	Kinesin-1 heavy chain	P33176;A8K048;Q2TA90;Q66K46;Q6P164		3	6	2	2	3	5	4	0	2	1	0	2	1	7.3	2.4	2.4	109.68	963	10										3
255	4627							IPI00479191;IPI00026230;IPI00013881;IPI00940955	IPI00479191;IPI00026230;IPI00013881;IPI00940955	1;1;1;1	1;1;1;1	1;1;1;1	FTP-3;Heterogeneous nuclear ribonucleoprotein H';Heterogeneous nuclear ribonucleoprotein H2;Heterogeneous nuclear ribonucleoprotein H;Heterogeneous nuclear ribonucleoprotein H, N-terminally processed;Putative uncharacterized protein DKFZp686A15170;cDNA FLJ57964, highly similar to Heterogeneous nuclear ribonucleoprotein H'	FTP3;HNRNPH2;HNRPH2;HNRNPH1;HNRPH;HNRPH1;DKFZp686A15170	51 kDa protein;Heterogeneous nuclear ribonucleoprotein H2;Heterogeneous nuclear ribonucleoprotein H;cDNA FLJ57964, highly similar to Heterogeneous nuclear ribonucleoprotein H'	P55795;A1L400;P31943;Q68DG4;B4DFK9		4	1	1	1	0	1	0	0	1	0	0	1	0	3.6	3.6	3.6	51.229	472	5					1
625	1516							IPI00745701;IPI00872278;IPI00099110;IPI00647000;IPI00873417;IPI00658218;IPI00478115;IPI00900355;IPI00418512;IPI00412044;IPI00553058;IPI00940649	IPI00745701;IPI00872278;IPI00099110;IPI00647000;IPI00873417;IPI00658218;IPI00478115;IPI00900355;IPI00418512;IPI00412044;IPI00553058;IPI00940649	1;1;1;1;1;1;1;1;1;1;1;1	1;1;1;1;1;1;1;1;1;1;1;1	1;1;1;1;1;1;1;1;1;1;1;1	Deleted in malignant brain tumors 1 protein;Glycoprotein 340;Hensin;Salivary agglutinin;Surfactant pulmonary-associated D-binding protein;Deleted in malignant brain tumors 1;cDNA FLJ61619, highly similar to Deleted in malignant brain tumors 1 protein;Putative uncharacterized protein DMBT1	DMBT1;GP340	Isoform 6 of Deleted in malignant brain tumors 1 protein;Isoform 7 of Deleted in malignant brain tumors 1 protein;Isoform 1 of Deleted in malignant brain tumors 1 protein;261 kDa protein;Isoform 3 of Deleted in malignant brain tumors 1 protein;Isoform 5 of	Q9UGM3-6;Q9UGM3;A6ND64;Q9UGM3-7;Q9UGM3-1;Q9UGM3-3;Q9UGM3-5;Q9UGM3-2;B6V682;B7Z8Y2;Q9UGM3-8;Q9UGM3-4;A6NFE0;A6NDZ5;A8MYK5		12	1	1	1	1	0	1	1	0	1	1	0	1	7.2	7.2	7.2	274.46	2542	12												2	1
465	1880;4422	459;460			189;191			IPI00024993	IPI00024993	2	2	2	Enoyl-CoA hydratase 1;Enoyl-CoA hydratase, mitochondrial;Short-chain enoyl-CoA hydratase	ECHS1	Enoyl-CoA hydratase, mitochondrial	P30084		1	2	2	2	1	0	1	1	0	1	1	0	1	9.3	9.3	9.3	31.387	290	2		2											1
549	1262							IPI00029997;IPI00643842	IPI00029997;IPI00643842	1;1	1;1	1;1	6-phosphogluconolactonase	PGLS	6-phosphogluconolactonase;20 kDa protein	O95336		2	1	1	1	1	0	1	1	0	1	1	0	1	6.2	6.2	6.2	27.547	258	4		2						1					1
1062	2563;5100	946			85			IPI00453473	IPI00453473	2	2	2	Histone H4	H4/A;H4/B;H4/C;H4/D;H4/E;H4/G;H4/H;H4/I;H4/J;H4/K;H4/M;H4/N;H4/O;H4F2;H4FA;H4FB;H4FC;H4FD;H4FE;H4FG;H4FH;H4FI;H4FJ;H4FK;H4FM;H4FN;H4FO;HIST1H4A;HIST1H4B;HIST1H4C;HIST1H4D;HIST1H4E;HIST1H4F;HIST1H4H;HIST1H4I;HIST1H4J;HIST1H4K;HIST1H4L;HIST2H4;HIST2H4A;HIST2H4B;HIST4H4	Histone H4	P62805;B2R4R0;Q0VAS5;Q6B823		1	2	2	2	2	2	2	2	2	2	2	2	2	21.4	21.4	21.4	11.367	103	5.73	5	1								1	2	2	3
1186	996;3292							IPI00848226;IPI00910724;IPI00910221;IPI00910917	IPI00848226;IPI00910724;IPI00910221;IPI00910917	2;2;2;1	2;2;2;1	2;2;2;1	Cell proliferation-inducing gene 21 protein;Guanine nucleotide-binding protein subunit beta-2-like 1;Guanine nucleotide-binding protein subunit beta-like protein 12.3;Human lung cancer oncogene 7 protein;Receptor for activated C kinase;Receptor of activated protein kinase C 1;cDNA FLJ60170, highly similar to Guanine nucleotide-binding protein subunit beta 2-like 1;cDNA FLJ56705, highly similar to…	GNB2L1;HLC7;PIG21	Guanine nucleotide-binding protein subunit beta-2-like 1;cDNA FLJ60170, highly similar to Guanine nucleotide-binding protein subunit beta 2-like 1;cDNA FLJ56705, highly similar to Guanine nucleotide-binding protein subunit beta 2-like 1;cDNA FLJ52787, high	P63244;B4DVD2;B4E0C3;B4DWC6		4	2	2	2	2	0	1	2	0	1	2	0	1	7.9	7.9	7.9	35.076	317	3			3										2
928	1683;3626							IPI00307155;IPI00022542;IPI00641659;IPI00894514;IPI00894264;IPI00894377	IPI00307155;IPI00022542;IPI00641659;IPI00894514;IPI00894264;IPI00894377	2;1;1;1;1;1	2;1;1;1;1;1	2;1;1;1;1;1	p164 ROCK-2;Rho kinase 2;Rho-associated protein kinase 2;Rho-associated, coiled-coil-containing protein kinase 2;p160 ROCK-1;Renal carcinoma antigen NY-REN-35;Rho-associated protein kinase 1;Rho-associated, coiled-coil-containing protein kinase 1;cDNA FLJ51533, highly similar to Rho-associated protein kinase 2 (EC 2.7.11.1);ROCK2 protein;Putative uncharacterized protein ROCK2	KIAA0619;ROCK2;ROCK1	Rho-associated protein kinase 2;Rho-associated protein kinase 1;158 kDa protein;cDNA FLJ51533, highly similar to Rho-associated protein kinase 2;51 kDa protein;Putative uncharacterized protein ROCK2	O75116;Q13464;B4DRJ9;Q14DU5;C9JFJ0		6	2	2	2	0	1	2	0	1	2	0	1	2	1.7	1.7	1.7	160.9	1388	10.8										1	4
145	4084							IPI00007074	IPI00007074	1	1	1	Tyrosyl--tRNA ligase;Tyrosyl-tRNA synthetase, cytoplasmic	YARS	Tyrosyl-tRNA synthetase, cytoplasmic	P54577		1	1	1	1	0	0	1	0	0	1	0	0	1	3.8	3.8	3.8	59.143	528	6						1
489	4323							IPI00945964;IPI00154473;IPI00790795;IPI00788871;IPI00946925;IPI00026321	IPI00945964;IPI00154473;IPI00790795;IPI00788871;IPI00946925;IPI00026321	1;1;1;1;1;1	1;1;1;1;1;1	1;1;1;1;1;1	Elongation factor G 1, mitochondrial;Elongation factor G, mitochondrial;Elongation factor G1;Putative uncharacterized protein GFM1;cDNA FLJ12662 fis, clone NT2RM4002205, moderately similar to ELONGATION FACTOR G, MITOCHONDRIAL	EFG;EFG1;GFM;GFM1	Isoform 2 of Elongation factor G, mitochondrial;Isoform 1 of Elongation factor G, mitochondrial;69 kDa protein;Putative uncharacterized protein GFM1;Putative uncharacterized protein GFM1;cDNA FLJ12662 fis, clone NT2RM4002205, moderately similar to ELONGATI	Q96RP9-2;Q96RP9;Q96RP9-1;C9IZ01;C9JA25;C9J3R9;Q9H9M0		6	1	1	1	0	0	1	0	0	1	0	0	1	1.6	1.6	1.6	85.868	770	8								1
1131	1078;1512;4607	1022	677		273	270		IPI00643720;IPI00921408;IPI00921283	IPI00643720;IPI00921408;IPI00921283	3;2;2	2;1;1	2;1;1	2-oxoglutarate dehydrogenase complex component E1-like;2-oxoglutarate dehydrogenase-like, mitochondrial;Alpha-ketoglutarate dehydrogenase-like;cDNA FLJ55334, highly similar to Homo sapiens oxoglutarate dehydrogenase-like (OGDHL), mRNA;cDNA FLJ61528, highly similar to Homo sapiens oxoglutarate dehydrogenase-like (OGDHL), mRNA	KIAA1290;OGDHL	2-oxoglutarate dehydrogenase E1 component-like, mitochondrial;oxoglutarate dehydrogenase-like isoform b;oxoglutarate dehydrogenase-like isoform c	Q9ULD0;B4DKG2;B4E193		3	3	2	2	1	1	3	0	0	2	0	0	2	4.7	3.7	3.7	114.48	1010	9									3
1076	161;1589;2957;3638		641			377		IPI00465436	IPI00465436	4	4	4	Catalase;Similar to catalase	CAT	Catalase	P04040;B4DWK8;Q8TAK2		1	4	4	4	4	2	2	4	2	2	4	2	2	9.3	9.3	9.3	59.755	527	6.09					5	5						1	4
76	4726	65;66			219;220			IPI00023547;IPI00220306;IPI00024672;IPI00376687;IPI00941128;IPI00003148;IPI00003145;IPI00220305;IPI00795397;IPI00873275;IPI00148567;IPI00854859	IPI00023547;IPI00220306;IPI00024672;IPI00376687;IPI00941128;IPI00003148;IPI00003145;IPI00220305;IPI00795397;IPI00873275;IPI00148567;IPI00854859	1;1;1;1;1;1;1;1;1;1;1;1	1;1;1;1;1;1;1;1;1;1;1;1	1;1;1;1;1;1;1;1;1;1;1;1	c-Jun N-terminal kinase 3;MAP kinase p49 3F12;Mitogen-activated protein kinase 10;Stress-activated protein kinase JNK3;c-Jun N-terminal kinase 1;JNK-46;Mitogen-activated protein kinase 8;Stress-activated protein kinase 1;Stress-activated protein kinase JNK1;cDNA FLJ77387, highly similar to Homo sapiens mitogen-activated protein kinase 8 (MAPK8), transcript variant 4, mRNA;Mitogen-activated protei…	JNK3;JNK3A;MAPK10;PRKM10;JNK1;MAPK8;PRKM8;SAPK1;hCG_23734	Isoform Alpha-2 of Mitogen-activated protein kinase 10;Isoform 4 of Mitogen-activated protein kinase 8;Isoform 2 of Mitogen-activated protein kinase 8;mitogen-activated protein kinase 10 isoform 3;Putative uncharacterized protein MAPK10;Isoform Alpha-1 of	P53779-1;P53779;P45983-4;P45983;A1L4K2;P45983-1;B5BUB8;A6NG28;A8MTD8;P53779-2;P45983-2;P45983-3;A8MPV1;A8MWW6;B3KR72;B7Z1Z1;Q499Y8;A8MUN8;B3KQ94;A6NF29;Q308M2		12	1	1	1	0	0	1	0	0	1	0	0	1	3.2	3.2	3.2	52.585	464	4				1
530	5537							IPI00216190;IPI00028570	IPI00216190;IPI00028570	1;1	1;1	1;1	Glycogen synthase kinase-3 beta;cDNA FLJ75266, highly similar to Homo sapiens glycogen synthase kinase 3 beta, mRNA;Glycogen synthase kinase 3 beta, isoform CRA_b;GSK3B protein;GSK3beta isoform	GSK3B;hCG_1818062	Isoform 2 of Glycogen synthase kinase-3 beta;Isoform 1 of Glycogen synthase kinase-3 beta	P49841-2;P49841;B5BUC0;P49841-1;Q6FI27		2	1	1	1	0	0	1	0	0	1	0	0	1	5.5	5.5	5.5	48.033	433	4				1
126	2539							IPI00005966	IPI00005966	1	1	1	13 kDa differentiation-associated protein;Complex I-B17.2;NADH dehydrogenase [ubiquinone] 1 alpha subcomplex subunit 12;NADH-ubiquinone oxidoreductase subunit B17.2;13kDa differentiation-associated protein variant	DAP13;NDUFA12	13kDa differentiation-associated protein variant (Fragment)	Q9UI09;Q53HG1		1	1	1	1	0	0	1	0	0	1	0	0	1	8.2	8.2	8.2	17.214	146	1	1
1189	308;392;477;717;748;860;861;865;877;894;907;910;911;913;984;985;1011;1033;1049;1065;1110;1265;1301;1367;1482;1740;1874;1875;1949;1950;1963;1964;2017;2111;2163;2238;2239;2240;2241;2242;2247;2280;2585;2593;2696;2710;2711;2713;2718;2722;2739;2741;2743;2764;2765;2784;2836;2871;2886;2913;2935;2988;3011;3012;3013;3014;3015;3061;3063;3134;3135;3180;3193;3201;3212;3232;3299;3453;3454;3458;3664;3713;3802;…	1067;1068;1069;1070;1071;1072;1073;1074;1075;1076	712;713;714;715		198;380;541;653;850;936;1617;1730;2277;2309	315;956;1935;2125		IPI00871535;IPI00879810;IPI00844215;IPI00843765;IPI00745092	IPI00871535;IPI00879810;IPI00844215;IPI00843765	111;110;110;108;23	111;110;110;108;23	111;110;110;108;23	Alpha-II spectrin;Fodrin alpha chain;Spectrin alpha chain, brain;Spectrin, non-erythroid alpha chain;Putative uncharacterized protein SPTAN1;cDNA FLJ59116, highly similar to Spectrin alpha chain, brain;cDNA FLJ61399, highly similar to Spectrin alpha chain, brain;Putative uncharacterized protein DKFZp564P0562	SPTA2;SPTAN1;DKFZp564P0562	Isoform 2 of Spectrin alpha chain, brain;Putative uncharacterized protein SPTAN1;Isoform 1 of Spectrin alpha chain, brain;Isoform 3 of Spectrin alpha chain, brain	Q13813-2;Q13813;A6NG51;Q13813-1;B4DGT1;Q13813-3;B4DTV8;Q9UG16		5	111	111	111	99	89	86	99	89	86	99	89	86	44.7	44.7	44.7	285.09	2477	11.1			1	1			1		1	230	244	290	304
903	60;96;603;604;704;728;971;1050;1804;2109;2133;2406;2496;2674;2776;2995;3003;3153;3461;3579;3602;3603;3649;3846;3847;4227;4526;5144;5205;5304;5367;5733;5743	64;146;147;804;805	93;96;552;553;554;555;556;557;558		154;168;257;605;724	49;201;221;239;364;449;508;546;695		IPI00788782;IPI00302840;IPI00556120;IPI00790327	IPI00788782;IPI00302840	33;33;2;2	33;33;2;2	15;15;2;2	cDNA FLJ59513, highly similar to Sodium/potassium-transporting ATPase alpha-3 chain (EC 3.6.3.9);cDNA FLJ54717, highly similar to Sodium/potassium-transporting ATPase alpha-3 chain (EC 3.6.3.9);cDNA, FLJ78968, highly similar to Sodium/potassium-transporting ATPase alpha-3 chain (EC 3.6.3.9);Na+/K+-ATPase alpha 3 subunit variant;Na(+)/K(+) ATPase alpha(III) subunit;Sodium pump subunit alpha-3;Sodi…	ATP1A3	cDNA FLJ59513, highly similar to Sodium/potassium-transporting ATPase alpha-3 chain;Sodium/potassium-transporting ATPase subunit alpha-3	B7Z2T0;B7Z401;B7Z9V4;Q53ES0;P13637;B3KNQ8;B3KSY7;B3KV59;B7Z1Q9;B7Z3F8;Q58I21		4	33	33	15	31	28	29	31	28	29	14	11	12	28.8	28.8	14.2	133.32	1226	9.34			3	2	5	11	38	78	92	83	83	46	174
21	173;605;606;908;917;958;959;1203;1204;2154;2155;2243;2244;2427;2428;2481;2653;2691;2874;3459;3822;3823;4697;5026;5165;5166;5167	25;26;27;28;29			44;153;190;305;325			IPI00894498;IPI00021439;CON__P60712;IPI00021440;IPI00930226;IPI00894365;IPI00790339;IPI00796881;IPI00942659;IPI00893981;IPI00894523;IPI00739539;IPI00917457;IPI00917282;IPI00893604;IPI00555733;IPI00807522;IPI00917545;IPI00556391;IPI00893501;IPI00556300;IPI00954247;IPI00556614;IPI00748022	IPI00894498;IPI00021439;CON__P60712;IPI00021440;IPI00930226;IPI00894365	27;27;27;27;27;26;11;11;11;8;8;7;7;7;7;4;3;3;2;2;1;1;1;1	27;27;27;27;27;26;11;11;11;8;8;7;7;7;7;4;3;3;2;2;1;1;1;1	9;9;9;9;9;8;3;3;3;0;0;0;0;0;0;3;1;0;1;0;0;0;0;0	Beta-actin;Beta actin variant;Actin, cytoplasmic 1;Actin, cytoplasmic 1, N-terminally processed;cDNA FLJ55253, highly similar to Actin, cytoplasmic 1;cDNA, FLJ79260, highly similar to Actin, cytoplasmic 2;HCG15971, isoform CRA_a;PS1TP5-binding protein 1;Actin-like protein;ACTG1 protein;Putative uncharacterized protein;Actin, cytoplasmic 2;Actin, cytoplasmic 2, N-terminally processed;Gamma-actin;c…	ACTB;hCG_15971;PS1TP5BP1;ACT;ACTG1;ACTG	Beta actin variant (Fragment);Actin, cytoplasmic 1;>P60712 SWISS-PROT:P60712 (Bos taurus) Actin, cytoplasmic 1;Actin, cytoplasmic 2;cDNA FLJ57283, highly similar to Actin, cytoplasmic 2;cDNA FLJ52842, highly similar to Actin, cytoplasmic 1	A1E282;Q53GK6;P60709;B4DW52;B7ZAP6;Q1KLZ0;Q53G76;Q53G99;Q562L5;Q562L6;Q562L9;Q562M3;Q562M5;Q562N0;Q562N2;Q562N8;Q562P0;Q562R8;Q562S0;Q562U1;Q562U2;Q562V5;Q562X9;Q562Y6;Q562Y8;Q562Z4;Q562Z6;Q562Z7;Q6PJ43;Q8WVW5;P60712;P63261;B4E3A4;A4UCT3;A5GZ75;B3KWQ3;B4DVQ0;B4E335;Q96DE1;Q96FU6;Q9UE89;Q9UMN3		24	27	27	9	26	26	26	26	26	26	8	9	9	57.9	57.9	25.1	41.722	375	4.8	12	19	31	198	26	14	13	4	1	13	15	12	131
826	269;270;613;662;836;926;1603;1852;1954;2044;2087;2120;2306;2602;2616;2633;2750;2751;3411;3490;3613;3614;3884;3885;4564;4565;4821;5225;5431	743;744;745;746;747;748	511;512;513	35	64;83;152;256;375;437	248;439;504	509	IPI00257508;IPI00106642	IPI00257508;IPI00106642	29;17	29;17	26;14	Collapsin response mediator protein 2;Dihydropyrimidinase-related protein 2;N2A3;Unc-33-like phosphoprotein 2;Dihydropyrimidinase-like 2 short form;cDNA FLJ53166, highly similar to Dihydropyrimidinase-related protein 2;Dihydropyrimidinase-like 2 variant;cDNA FLJ35058 fis, clone OCBBF2018707, highly similar to DIHYDROPYRIMIDINASE RELATED PROTEIN-2;PWP1-interacting protein 8;Stromal cell-derived fa…	CRMP2;DPYSL2;ULIP2;SDF2L1;UNQ1941/PRO4424	Dihydropyrimidinase-related protein 2;Dihydropyrimidinase-like 2	Q16555;A8K5H2;A9CQZ2;B4DR31;Q53ET2;Q59GB4;Q8NAN9;Q9HCN8;A2RUD3;Q86U75	CDK1;Proline-directed	2	29	29	26	26	24	29	26	24	29	23	21	26	56.6	56.6	55.1	62.293	572	6.25	1	7	17	10	107	149	32	4		35	22	3	123
159	399;400;635;1206;1393;1594;1816;1817;2503;2523;2524;2735;2852;2974;3462;3465;3466;3474;3645;3697;4145;4748;4749;5717	179;180;181;182;183;184;185;186;187;188;189	143;144;145		1;73;164;257;267;299;300;321;323;363;388	12;303;354		IPI00007752;IPI00930130;IPI00292496;IPI00174849;IPI00514047;IPI00945532;IPI00939129;IPI00908605;IPI00877930;IPI00018511;IPI00739915;IPI00945362	IPI00007752;IPI00930130	24;20;8;7;7;7;5;5;5;4;4;1	24;20;8;7;7;7;5;5;5;4;4;1	2;2;0;0;0;0;0;2;0;0;0;0	Tubulin beta-2 chain;Tubulin beta-2C chain;Class IVb beta tubulin;Tubulin, beta 2C;TUBB2C protein;Tubulin beta 2C;cDNA FLJ11352 fis, clone HEMBA1000020, highly similar to Tubulin beta-2C chain	TUBB2C	Tubulin beta-2C chain;cDNA FLJ11352 fis, clone HEMBA1000020, highly similar to Tubulin beta-2C chain	P68371;Q8IWP6;Q8IZ29;Q8N6N5;Q96HX0;A4UCT2;B3KML9		12	24	24	2	24	23	23	24	23	23	2	2	2	49.2	49.2	3.6	49.83	445	5.13	7	10	34	46	180	27	4	2	3	14	10	5	119
446	208;210;326;327;448;640;641;716;933;1054;1101;1344;1569;1584;1996;2000;2001;2260;2281;2372;2632;2660;2698;2774;2796;2843;2892;3140;3407;3652;3653;3951;4129;4180;4655;4922;4923;4995;5161;5197;5307;5325;5506;5564;5678	449;450;451;452;453;454;455	314;315;316;317;318;319;320;321;322		73;95;104;181;351;1314;1316	151;459;491;753;870;918;926;934;1102		IPI00024067;IPI00455383;IPI00022881;IPI00300446	IPI00024067;IPI00455383	45;45;12;12	45;45;12;12	45;45;12;12	Clathrin heavy chain 1;Clathrin heavy chain on chromosome 17	CLH17;CLTC;CLTCL2;KIAA0034	Isoform 1 of Clathrin heavy chain 1;Isoform 2 of Clathrin heavy chain 1	Q00610-1;Q00610;Q00610-2		4	45	45	45	44	36	39	44	36	39	44	36	39	26.7	26.7	26.7	191.61	1675	10.9						4		4	3	79	181	84	132
1070	51;97;127;265;281;325;745;747;871;874;944;1058;1102;1115;1438;1517;1571;1592;1635;1689;1876;1966;2078;2213;2289;2345;2347;2423;2445;2497;2540;2596;2692;2697;2707;2772;2778;2944;3108;3132;3175;3222;3247;3353;3447;3460;3501;3718;3749;3773;3803;4013;4046;4148;4303;4315;4389;4390;4468;4520;4598;4673;4674;4763;4774;4790;4944;4965;4980;4987;5023;5132;5380;5401;5432;5466;5485;5504;5519;5617;5635;5763	949;950;951;952;953;954;955;956;957;958;959;960;961;962;963;964;965;966;967;968;969;970;971;972;973;974	627;628;629;630;631;632		336;505;991;1134;1139;1241;1842;1861;1892;1967;2012;2018;2342;2412;2423;2447;2481;2603;2994;3199;3256;3276;3372;4339;4346;4348	978;1888;1977;1999;3712;4438		IPI00456969;IPI00440177	IPI00456969	82;2	82;2	82;2	Cytoplasmic dynein 1 heavy chain 1;Cytoplasmic dynein heavy chain 1;Dynein heavy chain, cytosolic;cDNA FLJ52684, highly similar to Dynein heavy chain, cytosolic;Dynein heavy chain;Cytoplasmic dynein heavy chain	DHC1;DNCH1;DNCL;DNECL;DYHC;DYNC1H1;KIAA0325;Dnchc1	Cytoplasmic dynein 1 heavy chain 1	Q14204;B4DSR6;Q92862;Q9NRC3		2	82	82	82	71	70	68	71	70	68	71	70	68	19.9	19.9	19.9	532.4	4646	11.7	1			1					2	8	38	241	109
92	508;759;1172;1477;1484;2069;2070;2390;2391;2873;2998;2999;3118;3119;3436;3492;3672;3673;3693;3791;4324;4546;4622;5040;5102;5486	83;84;85;86;87;88			61;87;122;127;237;549			IPI00003865;IPI00037070;IPI00939595;IPI00910870;IPI00877807;IPI00844513;IPI00880019	IPI00003865;IPI00037070;IPI00939595;IPI00910870	26;25;25;15;6;5;1	26;25;25;15;6;5;1	17;16;16;11;3;4;1	Heat shock 70 kDa protein 8;Heat shock cognate 71 kDa protein;cDNA FLJ77848;cDNA FLJ38781 fis, clone LIVER2000216, highly similar to HEAT SHOCK COGNATE 71 kDa PROTEIN;cDNA FLJ55485, highly similar to Heat shock cognate 71 kDa protein;Heat shock 70kDa protein 8 isoform 1 variant;Putative uncharacterized protein;HSPA8 protein;cDNA FLJ20564 fis, clone KAT12033;Uncharacterized bone marrow protein BM0…	HSC70;HSP73;HSPA10;HSPA8	Isoform 1 of Heat shock cognate 71 kDa protein;54 kDa protein;Isoform 2 of Heat shock cognate 71 kDa protein;cDNA FLJ59163, highly similar to Heat shock cognate 71 kDa protein	P11142-1;P11142;A8K7Q2;B3KTV0;B4E1Q1;Q53GZ6;Q96BE0;Q96H53;Q96IS6;Q9NWW3;Q9NZ87;P11142-2;Q53HF2;B4DTX2		7	26	26	17	24	25	26	24	25	26	16	17	17	34.5	34.5	22	70.897	646	6.43		4	3	7	20	156	120	2		7	5	4	95
816	422;423;485;1142;1435;1612;1636;1637;2321;2779;2780;3401;3647;3778;4255;4256;4257;4561;4896;4897;4968;5345;5639;5708	50;734;735;736;737	503		217;273;325;380;434	322		IPI00237671;IPI00853283;IPI00953284	IPI00237671;IPI00853283;IPI00953284	24;24;17	22;22;15	22;22;15	68 kDa neurofilament protein;Neurofilament light polypeptide;Neurofilament triplet L protein;cDNA FLJ90522 fis, clone NT2RP4000108, highly similar to Neurofilament triplet L protein;cDNA FLJ53642, highly similar to Neurofilament triplet L protein;Neurofilament-light;Putative uncharacterized protein NEFL;cDNA FLJ45522 fis, clone BRTHA2025869, highly similar to Neurofilament triplet L protein;Putat…	NEFL;NF68;NFL;DKFZp761K0922	Neurofilament light polypeptide;Putative uncharacterized protein NEFL;cDNA FLJ45522 fis, clone BRTHA2025869, highly similar to Neurofilament triplet L protein	P07196;B3KQI5;B4DR43;B9ZVN2;Q7Z5R4;A8MQ04;B3KXJ0;Q8TCR7		3	24	22	22	21	23	23	20	22	21	20	22	21	34.6	32.6	32.6	61.516	543	5.46			7	44	63	82	22			1	5		59
1046	593;594;1094;1250;2162;2456;2580;4078;4182;4199;4201;4649;4650;4801;4814;4993;4994;5246;5403;5551;5552	928;929;930			51;189;433			IPI00440493;IPI00908963;IPI00549805;IPI00471928;IPI00641249	IPI00440493;IPI00908963;IPI00549805;IPI00471928	21;16;12;11;6	21;16;12;11;6	21;16;12;11;6	ATP synthase subunit alpha, mitochondrial;ATP synthase subunit alpha;cDNA FLJ54625, highly similar to ATP synthase subunit alpha, mitochondrial (EC 3.6.3.14)	ATP5A;ATP5A1;ATP5AL2;ATPM	ATP synthase subunit alpha, mitochondrial;ATP synthase subunit alpha;23 kDa protein;cDNA FLJ54625, highly similar to ATP synthase subunit alpha, mitochondrial	P25705;A8K092;B4DY56;B4DGW3		5	21	21	21	20	21	20	20	21	20	20	21	20	33.6	33.6	33.6	59.75	553	5.44	3	13	18	21	93	10	2	2	1	11	12	6	62
275	26;201;203;467;468;495;512;683;737;786;1072;1146;1251;1333;1752;1780;1785;1917;1945;2074;2150;2409;2781;2801;2837;3053;3057;3165;3172;3217;3221;3641;3904;3907;3921;3941;3958;3959;4011;4059;4082;4098;4156;4392;4416;4484;4499;4555;4557;4586;4611;4709;5280;5330;5483;5613	306;307	214		4031;4040	3667		IPI00014898;IPI00186711;IPI00398002;IPI00398778;IPI00398777;IPI00398779;IPI00398775;IPI00420096;IPI00398776;IPI00887421	IPI00014898;IPI00186711;IPI00398002;IPI00398778;IPI00398777;IPI00398779;IPI00398775;IPI00420096;IPI00398776	56;56;56;56;56;56;56;56;56;11	56;56;56;56;56;56;56;56;56;11	56;56;56;56;56;56;56;56;56;11	Hemidesmosomal protein 1;Plectin-1;HCG1994702;Plectin isoform 1b;Similar to plectin 1, intermediate filament binding protein, 500kD	PLEC1;hCG_1994702	Isoform 1 of Plectin-1;Isoform 2 of Plectin-1;Isoform 3 of Plectin-1;Isoform 6 of Plectin-1;Isoform 5 of Plectin-1;Isoform 4 of Plectin-1;Isoform 9 of Plectin-1;Isoform 8 of Plectin-1;Isoform 7 of Plectin-1	Q15149-1;Q15149;Q15149-2;Q15149-3;Q15149-6;Q15149-5;Q8WXV5;Q15149-4;Q15149-9;Q15149-8;Q15149-7;Q96IE3		10	56	56	56	32	45	55	32	45	55	32	45	55	14.2	14.2	14.2	531.78	4684	11.2	1		2	1		1	1	1	5	13	83	117	55
54	317;318;502;815;978;979;1201;1435;1460;1469;2160;2217;2252;2766;3401;3633;3896;4181;4413;4517;4539;4839;4840;4948	50			387			IPI00001453	IPI00001453	24	24	21	66 kDa neurofilament protein;Alpha-internexin;Neurofilament 5;cDNA FLJ57501, highly similar to Alpha-internexin;Internexin neuronal intermediate filament protein, alpha variant	INA;NEF5	Alpha-internexin	Q16352;B4DE66;Q59EM6		1	24	24	21	23	20	24	23	20	24	21	18	21	45.5	45.5	40.9	55.39	499	5.62			4	44	88	44	1		1	15	8	1	69
473	283;295;929;1034;1267;1307;1447;1448;1546;2216;2264;2328;2592;2723;2724;2791;2880;2887;2889;2906;3216;3915;3964;3965;4187;4197;4412;4710;4975	466;467;468;469;470	327		20;21;245;250;342	294		IPI00383815;IPI00025363;IPI00443478;IPI00909238	IPI00383815;IPI00025363;IPI00443478	29;29;29;11	29;29;29;11	29;29;29;11	Glial fibrillary acidic protein;GFAP kappa;Putative uncharacterized protein;cDNA FLJ55696, highly similar to Glial fibrillary acidic protein, astrocyte;cDNA FLJ54224, highly similar to Glial fibrillary acidic protein, astrocyte	GFAP	Isoform 2 of Glial fibrillary acidic protein;Isoform 1 of Glial fibrillary acidic protein;Isoform 3 of Glial fibrillary acidic protein	P14136-2;P14136;A7REI1;P14136-1;A1L194;B4DJW0;B4E192;P14136-3		4	29	29	29	27	26	18	27	26	18	27	26	18	54.6	54.6	54.6	50.288	438	4.2		2	44	100	87	3	1						88
908	206;213;1149;1150;1574;1634;2003;2362;2492;2504;2505;2506;2530;3329;4826;4979;5076;5156;5157;5344;5554;5555	811;812;813;814;815;816;817;818;819			113;145;217;250;272;339;342;408;478			IPI00303476;IPI00793271;IPI00791498;IPI00790847;IPI00792534;IPI00792128	IPI00303476	22;8;7;6;1;1	22;8;7;6;1;1	22;8;7;6;1;1	ATP synthase subunit beta, mitochondrial;ATP synthase subunit beta	ATP5B;ATPMB;ATPSB	ATP synthase subunit beta, mitochondrial	P06576;Q0QEN7		6	22	22	22	21	19	21	21	19	21	21	19	21	49	49	49	56.559	529	4.78		13	15	16	111	13	1	1		2	2	1	60
780	1935;2992;3504;3880;3881;4981	706	486;487		206	109;201		IPI00219661;IPI00939728;IPI00792893;IPI00792941;IPI00793440;IPI00396968;IPI00794535;IPI00794078	IPI00219661;IPI00939728;IPI00792893;IPI00792941;IPI00793440;IPI00396968;IPI00794535	6;5;4;4;4;3;3;1	6;5;4;4;4;3;3;1	2;2;0;0;0;2;0;0	Lipophilin;Myelin proteolipid protein;cDNA FLJ77822, highly similar to Homo sapiens proteolipid protein 1 (Pelizaeus-Merzbacher disease,spastic paraplegia 2, uncomplicated) (PLP1), mRNA;cDNA, FLJ92659, highly similar to Homo sapiens proteolipid protein 1 (Pelizaeus-Merzbacher disease,spastic paraplegia 2, uncomplicated) (PLP1), mRNA;Proteolipid protein 1 (Pelizaeus-Merzbacher disease, spastic par…	PLP;PLP1;hCG_17970;GHc-698D2.1-005;GHc-698D2.1-006;GHc-698D2.1-007;GHc-698D2.1-009	Isoform 1 of Myelin proteolipid protein;Isoform DM-20 of Myelin proteolipid protein;Proteolipid protein 1;Proteolipid protein 1;Proteolipid protein 1;cDNA FLJ54326, highly similar to Myelin proteolipid protein;Proteolipid protein 1	P60201-1;P60201;A8K9L3;B4DI30;P60201-2;Q5U0F2;Q5U0F3;Q9P2Z7;B1B1G6;B1B1G5;B1B1G4;B4DI21;B1B1G2		8	6	6	2	6	6	6	6	6	6	2	2	2	20.9	20.9	9.4	30.077	277	6.48	11	12	16	12	13	11	11	16	11	13	12	12	48
250	255;402;403;1393;1594;1816;1817;2190;2502;2521;2522;2735;2852;2974;3465;3466;3474;3645;3697;4145;4748;4749;5716	183;184;186;187;188;189;268;269;270;271;272;273	145;198		73;164;170;257;267;293;299;300;321;323;363;388	303;354		IPI00013475;IPI00930715;IPI00827736	IPI00013475;IPI00930715	23;21;2	8;6;1	2;2;0	Tubulin beta-2A chain;TUBB2A protein;cDNA, FLJ93005, highly similar to Homo sapiens tubulin, beta polypeptide (TUBB), mRNA	TUBB2;TUBB2A	Tubulin beta-2A chain;cDNA, FLJ93005, highly similar to Homo sapiens tubulin, beta polypeptide (TUBB), mRNA	Q13885;A5D906;A5D907;B2R6L0		3	23	8	2	23	22	21	8	7	7	2	2	2	45.6	17.8	3.6	49.906	445	5.24	3	10	12	17	74	12	4		1	8	8	1	56
740	496;565;1026;1174;1435;2217;2677;3211;3271;3401;3782;3783;3918;3967;4233;4234;4378;4379;4516;4548;5061;5484;5532;5628	50;674			285;392			IPI00217507;IPI00853115;IPI00908745;IPI00868727	IPI00217507;IPI00853115;IPI00908745	24;24;23;6	21;21;20;3	21;21;20;3	160 kDa neurofilament protein;Neurofilament 3;Neurofilament medium polypeptide;Neurofilament triplet M protein;cDNA FLJ58361, highly similar to Neurofilament triplet M protein;NEFM protein;cDNA FLJ56511, highly similar to Neurofilament triplet M protein	NEF3;NEFM;NFM	Neurofilament medium polypeptide;NEFM protein;cDNA FLJ56511, highly similar to Neurofilament triplet M protein	P07197;B4DGN2;A5YM63;B4DJT7		4	24	21	21	20	23	22	18	21	19	18	21	19	26.2	23.7	23.7	102.47	916	7.71		1		26	47	4	5			63	24	4	52
1008	229;230;1644;1645;1719;1720;2232;2331;2702;2810;2811;3027;3235;3775;3815;3873;4880;4881;5043	893;894;895;896	607		130;167;182;186	42		IPI00410675;IPI00657774	IPI00410675;IPI00657774	19;19	19;19	19;19	Syntaxin-1B;Syntaxin-1B1;Syntaxin-1B2;Syntaxin 1B alternative isoform deltaTM	STX1B;STX1B1;STX1B2	Syntaxin-1B;Syntaxin 1B alternative isoform deltaTM	P61266;Q2VPS2		2	19	19	19	17	16	15	17	16	15	17	16	15	51.4	51.4	51.4	33.244	288	4.78	4		85	3	2	13	4	10	3	9	6	2	51
738	293;294;523;1332;2680;2684;4147;4307;4362;4363;4501							IPI00217467;IPI00217466;IPI00217465;IPI00217469;IPI00419983	IPI00217467;IPI00217466;IPI00217465	11;10;10;4;3	11;10;10;4;3	10;9;9;3;3	Histone H1.4;Histone H1b;Liver histone H1e;Histone 1, H1e;Histone H1e;cDNA, FLJ94268, highly similar to Homo sapiens histone 1, H1e (HIST1H1E), mRNA;Histone cluster 1, H1e;Histone H1.3;Histone H1c;Histone H1.2;Histone H1d;cDNA FLJ76039, highly similar to Homo sapiens histone 1, H1c (HIST1H1C), mRNA;Histone 1, H1c	H1F4;HIST1H1E;hCG_1645742;H1F3;HIST1H1D;H1F2;HIST1H1C;hCG_1640485	Histone H1.4;Histone H1.3;Histone H1.2	P10412;A3R0T7;A3R0T8;B2R984;Q4VB24;P16402;B2R751;P16403;A8K4I2		5	11	11	10	11	10	10	11	10	10	10	9	9	33.3	33.3	27.9	21.865	219	4.43	16	19	64	18	8	7	2			4	9	13	51
492	31;80;186;309;493;740;1100;1312;1472;1476;1595;1948;2073;2137;2953;3207;3243;3502;3820;4012;4184;4292;4293;4469;4507;4521;4816;5231;5397;5511;5516;5590;5599	488;489;490;491;492;493	338;339;340;341;342;343;344;345		205;329;1159;1235;1503;2232	212;313;1118;1127;1141;1227;1471;2273		IPI00026781	IPI00026781	33	33	33	[Acyl-carrier-protein] S-acetyltransferase;[Acyl-carrier-protein] S-malonyltransferase;3-hydroxypalmitoyl-[acyl-carrier-protein] dehydratase;3-oxoacyl-[acyl-carrier-protein] reductase;3-oxoacyl-[acyl-carrier-protein] synthase;Enoyl-[acyl-carrier-protein] reductase;Fatty acid synthase;Oleoyl-[acyl-carrier-protein] hydrolase;FASN protein	FAS;FASN	Fatty acid synthase	P49327;Q13587;Q6PJJ3		1	33	33	33	26	26	30	26	26	30	26	26	30	16.2	16.2	16.2	273.42	2511	11.3	1		1			3					64	80	46
811	193;194;233;234;451;452;1214;1215;1216;1470;1471;1684;1931;2486;2487;2679;2865;3250;3413;3494;3676;3677;3839;3840;4152	729;730	501;502		80;236	111;257		IPI00306667;IPI00220993;IPI00795036	IPI00306667;IPI00220993	25;25;1	25;25;1	25;25;1	2',3'-cyclic-nucleotide 3'-phosphodiesterase;cDNA FLJ59866, highly similar to 2',3'-cyclic-nucleotide 3'-phosphodiesterase (EC 3.1.4.37);cDNA FLJ52954, highly similar to 2',3'-cyclic-nucleotide 3'-phosphodiesterase(EC 3.1.4.37)	CNP	Isoform CNPII of 2',3'-cyclic-nucleotide 3'-phosphodiesterase;Isoform CNPI of 2',3'-cyclic-nucleotide 3'-phosphodiesterase	P09543-1;P09543;P09543-2;B4DFN6;B4DI06		3	25	25	25	24	23	22	24	23	22	24	23	22	37.5	37.5	37.5	47.578	421	4.48			8	114	7	1		2	5	1	4		61
982	38;679;872;927;1125;1387;1388;1521;1967;2075;2089;3252;3619;4342;4361;4963;4988;4989;5275;5318;5784	879;880	596;597;598		247;257	63;118;543		IPI00513705;IPI00656129;IPI00384998;IPI00513695;IPI00655858;IPI00655702;IPI00470575;IPI00477765;IPI00443574;IPI00655890;IPI00477942;IPI00394655;IPI00953486;IPI00909230;IPI00394653;IPI00878394;IPI00953621	IPI00513705;IPI00656129;IPI00384998;IPI00513695;IPI00655858;IPI00655702;IPI00470575;IPI00477765;IPI00443574;IPI00655890;IPI00477942;IPI00394655;IPI00953486;IPI00909230;IPI00394653;IPI00878394	21;21;21;21;21;20;20;20;20;20;20;20;20;13;13;12;1	21;21;21;21;21;20;20;20;20;20;20;20;20;13;13;12;1	21;21;21;21;21;20;20;20;20;20;20;20;20;13;13;12;1	Neurofascin;cDNA FLJ61350, highly similar to Neurofascin;cDNA FLJ40483 fis, clone TESTI2043758, highly similar to Neurofascin;cDNA FLJ56438, highly similar to Neurofascin	KIAA0756;NFASC	Isoform 1 of Neurofascin;Isoform 13 of Neurofascin;Isoform 7 of Neurofascin;Isoform 6 of Neurofascin;Isoform 11 of Neurofascin;Isoform 5 of Neurofascin;Isoform 9 of Neurofascin;Isoform 8 of Neurofascin;Isoform 3 of Neurofascin;Isoform 10 of Neurofascin;Iso	O94856-1;O94856;O94856-13;C9JWB6;O94856-7;O94856-6;O94856-11;O94856-5;O94856-9;O94856-8;O94856-3;O94856-10;O94856-12;O94856-4;A6NIZ9;B4DRH7;O94856-2;B3KUR8;B4DHW3;B5MDN8		17	21	21	21	20	21	19	20	21	19	20	21	19	17	17	17	150.02	1347	10.2			1		2	4	5	1	1	45	75	4	48
1044	20;171;393;612;743;1080;1496;1536;1909;2763;2891;3523;5086;5451	925;926	617;618;619		567;621	41;96;287		IPI00795918;IPI00435020;IPI00220737;IPI00900302;IPI00411478;IPI00902968;IPI00913951;IPI00900340;IPI00908926;IPI00385035	IPI00795918;IPI00435020;IPI00220737;IPI00900302;IPI00411478;IPI00902968;IPI00913951	14;14;12;12;9;8;7;6;5;3	14;14;12;12;9;8;7;6;5;3	14;14;12;12;9;8;7;6;5;3	Neural cell adhesion molecule 1;cDNA FLJ54771, highly similar to Neural cell adhesion molecule 1, 120 kDa isoform;Putative uncharacterized protein NCAM1	NCAM;NCAM1	Isoform 1 of Neural cell adhesion molecule 1;Isoform 2 of Neural cell adhesion molecule 1;Isoform 3 of Neural cell adhesion molecule 1;Isoform 4 of Neural cell adhesion molecule 1;Isoform 5 of Neural cell adhesion molecule 1;Putative uncharacterized protei	P13591-2;P13591;P13591-1;P13591-3;B7Z8D6;P13591-4;P13591-5;B5MD13;B5MCV7		10	14	14	14	14	13	14	14	13	14	14	13	14	22.4	22.4	22.4	94.573	858	10.4					1	1		4	7	46	53	7	47
90	181;433;553;764;866;906;1375;1443;1939;2158;2556;2721;2759;2844;2845;3009;4127;4151;4230;4281;4282;4380;4589;4679;4770;4808;4898;5020;5029;5194;5347;5653	76;77;78;79;80	107	3;28	404;521;539;1056;1078	1273	1154;1155	IPI00003842;IPI00472094;IPI00926254;IPI00735732;IPI00216900;IPI00293579	IPI00003842;IPI00472094	32;32;5;5;5;5	32;32;5;5;5;5	32;32;5;5;5;5	Microtubule-associated protein 2;MAP2 protein	MAP2	Isoform 1 of Microtubule-associated protein 2;Isoform 3 of Microtubule-associated protein 2	P11137-1;P11137;Q6NYC5;P11137-3	GSK3;Proline-directed;CK2	6	32	32	32	30	32	15	30	32	15	30	32	15	21.1	21.1	21.1	199.52	1827	10.9		2	2			2	2		2	22	91	54	59
207	102;103;666;1295;1317;2222;2687;3445;3446;4119;4120;4937;5528;5553	235;236;237;238;239			32;49;127;146;167			IPI00010470;IPI00645321	IPI00010470;IPI00645321	14;7	14;7	1;1	Super protein;Synaptosomal-associated 25 kDa protein;Synaptosomal-associated protein 25	SNAP;SNAP25	Isoform SNAP-25b of Synaptosomal-associated protein 25;11 kDa protein	P60880-1;P60880		2	14	14	1	13	10	12	13	10	12	1	1	1	56.3	56.3	6.8	23.315	206	4.63	14	80	16			14	11	16	3	12	14	3	89
805	180;456;707;1674;1675;1729;1730;1738;2117;2118;2408;2664;2738;2870;3150;3700;3910;4660	723;724;725	498;499;500		138;404;408	123;400;497		IPI00941899;IPI00220644;IPI00909560;IPI00888126;IPI00604528;IPI00743713;IPI00871353;IPI00027165;IPI00941093;IPI00909829	IPI00941899;IPI00220644;IPI00909560;IPI00888126;IPI00604528	18;18;18;13;10;2;2;2;2;2	18;18;18;13;10;2;2;2;2;2	2;2;2;0;2;0;0;0;0;0	Cytosolic thyroid hormone-binding protein;Opa-interacting protein 3;p58;Pyruvate kinase 2/3;Pyruvate kinase isozymes M1/M2;Pyruvate kinase muscle isozyme;Thyroid hormone-binding protein 1;Tumor M2-PK;Pyruvate kinase	OIP3;PK2;PK3;PKM;PKM2	66 kDa protein;Isoform M1 of Pyruvate kinase isozymes M1/M2;Pyruvate kinase;similar to pyruvate kinase, muscle;Pyruvate kinase	P14618-2;P14618;B4DRT3;Q504U3		10	18	18	2	17	14	16	17	14	16	2	2	2	32.7	32.7	3.6	65.93	605	5.99	1	1	5	2	48	58	1	1		4	10	1	42
602	843;1306;1330;1355;2196;2202;2273;2274;2558;3480;3553;4134;4550;4569;4664;5419;5495;5649;5760	587;588;589;590;591;592	395;396		38;47;51;355;486;602	354;366		IPI00046057;IPI00922881	IPI00046057;IPI00922881	19;15	19;15	2;2	N-Sec1;p67;Protein unc-18 homolog 1;Protein unc-18 homolog A;Syntaxin-binding protein 1;cDNA FLJ54602, highly similar to Syntaxin-binding protein 1;cDNA FLJ55070, highly similar to Syntaxin-binding protein 1	STXBP1;UNC18A	Isoform 2 of Syntaxin-binding protein 1;cDNA FLJ55070, highly similar to Syntaxin-binding protein 1	P61764-2;P61764;B7Z2V7;B7Z3F4		2	19	19	2	17	13	19	17	13	19	2	1	2	31.3	31.3	2.5	68.735	603	6.03	2	4	1	6	29	86	7	1		6	6	2	48
1155	444;531;892;893;1196;1562;2058;2208;2313;2683;2716;2939;3550;3768;4137	1046;1047	693		80;277	254		IPI00892784;IPI00796045;IPI00743576;IPI00791716	IPI00892784;IPI00796045;IPI00743576	15;15;15;7	15;15;15;7	15;15;15;7	ATPase, H+ transporting, lysosomal V0 subunit a1, isoform CRA_a;cDNA FLJ54433, highly similar to Vacuolar proton translocating ATPase 116 kDa subunit a isoform 1;cDNA, FLJ79204, highly similar to Vacuolar proton translocating ATPase 116 kDa subunit a isoform 1;Putative uncharacterized protein DKFZp686N0561;Clathrin-coated vesicle/synaptic vesicle proton pump 116 kDa subunit;Vacuolar adenosine tri…	ATP6V0A1;hCG_16572;DKFZp686N0561;ATP6N1;ATP6N1A;VPP1;DKFZp781J1951	ATPase, H+ transporting, lysosomal V0 subunit a1 isoform a;Isoform 1 of V-type proton ATPase 116 kDa subunit a isoform 1;Isoform 2 of V-type proton ATPase 116 kDa subunit a isoform 1	B7Z3B7;Q5CZH6;Q93050-2;Q93050;B7Z2A9;B7Z2J9;B7Z641;Q53ET5;Q53X12;Q6AHY6;Q93050-1		4	15	15	15	14	13	15	14	13	15	14	13	15	17.4	17.4	17.4	96.599	838	10.5	1			1	1		4	6	10	35	45	42	58
547	533;575;769;810;1277;1534;1744;1988;2255;2432;2437;2438;2621;2769;3536;4762;4766;4849;5030;5350;5487;5541;5549;5550;5777	531;532;533;534;535	372		282;417;420;663;774	484		IPI00029751;IPI00216641;IPI00479304	IPI00029751;IPI00216641	25;25;8	25;25;8	25;25;8	Contactin-1;Glycoprotein gp135;Neural cell surface protein F3	CNTN1	Isoform 1 of Contactin-1;Isoform 2 of Contactin-1	Q12860-1;Q12860;Q12860-2		3	25	25	25	23	21	24	23	21	24	23	21	24	23.6	23.6	23.6	113.32	1018	10.1			1		1	1	3	2	3	84	11	16	41
238	41;278;304;305;435;474;771;816;888;912;934;1008;1064;1212;1278;1323;1382;1395;1419;1598;1599;1600;2013;2166;2638;2833;2945;3058;3071;3213;3285;3363;3365;3449;3665;3942;3982;4225;4250;5208;5265;5471	110;136;261;262;263;264	113;194;195;196		136;188;1298;1731;2353;2355	186;1140;1843;2043		IPI00012645;IPI00218207;IPI00941774	IPI00012645;IPI00218207	42;41;14	35;34;8	35;34;8	Beta-III spectrin;Spectrin beta chain, brain 2;Spectrin, non-erythroid beta chain 2	KIAA0302;SPTBN2	Isoform 1 of Spectrin beta chain, brain 2;Isoform 2 of Spectrin beta chain, brain 2	O15020-1;O15020;O15020-2		3	42	35	35	29	31	36	23	26	30	23	26	30	22.3	19.6	19.6	271.29	2390	11.5							1			2	63	69	26
302	290;306;688;702;785;854;953;1237;1510;1707;1760;2189;2377;2562;2706;3177;3487;3752;3753;4126;4720;4721;5727;5759	323;324;325;326;327	227;228;229		69;168;226;468;514	172;327;376		IPI00016801;IPI00027146;IPI00746092	IPI00016801;IPI00027146	24;13;11	24;13;11	24;13;11	Glutamate dehydrogenase 1, mitochondrial;cDNA FLJ37463 fis, clone BRAWH2011400, highly similar to Glutamate dehydrogenase 1, mitochondrial (EC 1.4.1.3);cDNA FLJ16138 fis, clone BRALZ2017531, highly similar to Glutamate dehydrogenase 1, mitochondrial (EC 1.4.1.3);Glutamate dehydrogenase 1, isoform CRA_a;cDNA FLJ55203, highly similar to Glutamate dehydrogenase 1, mitochondrial (EC 1.4.1.3);cDNA FLJ…	GLUD;GLUD1;hCG_1993805;GLUD2;GLUDP1	Glutamate dehydrogenase 1, mitochondrial;Glutamate dehydrogenase 2, mitochondrial	P00367;B3KT18;B3KV55;B4DGN5;B4DMF5;B4DMG8;B4E0N9;Q14400;Q53GW3;Q9UQV0;P49448;Q9BSD0		3	24	24	24	22	20	22	22	20	22	22	20	22	45.9	45.9	45.9	61.397	558	5.28			2		97	26					1	1	63
186	903;2270;2747;3302;3414;4934;4935;5223;5224;5227	209;210;211			227;303;394			IPI00009439;IPI00791789;IPI00011727;IPI00922568	IPI00009439;IPI00791789	10;10;2;2	10;10;2;2	5;5;0;0	p65;Synaptotagmin I;Synaptotagmin-1;cDNA FLJ37297 fis, clone BRAMY2015503, highly similar to Synaptotagmin-1;cDNA FLJ44960 fis, clone BRAWH2012866, highly similar to Synaptotagmin-1;Putative uncharacterized protein DKFZp781D2042;Synaptotagmin I, isoform CRA_a	SVP65;SYT;SYT1;DKFZp781D2042;hCG_2016754	Synaptotagmin-1;47 kDa protein	P21579;Q6AI31		4	10	10	5	10	9	9	10	9	9	5	5	5	19	19	11.4	47.573	422	5.07		3	33	18	35	33	1			3	4	4	42
897	775;1288;2032;2758;3864;4035;4062;4063;4064;4065;4464;4584;5113;5114;5204;5326;5381	802			258			IPI00300568;IPI00251507	IPI00300568;IPI00251507	17;16	17;16	16;16	Brain protein 4.1;Synapsin I;Synapsin-1	SYN1	Isoform IA of Synapsin-1;Isoform IB of Synapsin-1	P17600-1;P17600;P17600-2;B1AJQ1		2	17	17	16	14	16	15	14	16	15	14	15	14	35.6	35.6	34.3	74.111	705	6.22	1	2	4	11	26	47	27	22		2	4	1	46
1026	379;380;723;922;923;1272;1843;1844;2005;2131;2559;2615;2694;3255;3256;4092;4171;4172;4857;4962;5195;5633;5765	908;909	612;613		127;338	265;289		IPI00418262;IPI00792375;IPI00922081;IPI00789171;IPI00922373;IPI00922665	IPI00418262;IPI00792375;IPI00922081;IPI00789171	23;21;19;13;11;7	23;21;19;13;11;7	21;21;17;13;11;6	Brain-type aldolase;Fructose-bisphosphate aldolase C;Fructose-bisphosphate aldolase;Putative uncharacterized protein ALDOC	ALDC;ALDOC	Fructose-bisphosphate aldolase;Fructose-bisphosphate aldolase;Fructose-bisphosphate aldolase;Putative uncharacterized protein ALDOC	P09972;B7Z1N6;B7Z1Y2;B7Z1Z9;B7Z3K9;A8MVZ9;B7Z3K7;C9J8F3		6	23	23	21	20	19	20	20	19	20	19	18	18	43.7	43.7	34.4	48.408	451	3.99	1			88	2								38
965	3;457;503;1067;1400;1860;2761;3406;3575;3851;4452;5047;5051;5052;5053;5155;5288	868;869;870	589		132;177;380	936		IPI00337541	IPI00337541	17	17	17	NAD(P) transhydrogenase, mitochondrial;Nicotinamide nucleotide transhydrogenase;Pyridine nucleotide transhydrogenase;cDNA FLJ61320, highly similar to NAD(P) transhydrogenase, mitochondrial (EC 1.6.1.2);cDNA FLJ57576, highly similar to NAD(P) transhydrogenase, mitochondrial (EC 1.6.1.2);NNT protein	NNT	NAD(P) transhydrogenase, mitochondrial	Q13423;B4DMN9;B4DS88;Q2TB59;Q8N5H5		1	17	17	17	15	12	15	15	12	15	15	12	15	16.7	16.7	16.7	113.89	1086	10.8			1		1	2			2	20	46	24	36
760	615;822;1693;1883;2410;3017;3324;3325;5056;5260;5296;5297;5306;5468;5557	686;687;688	467;468;469		130;133;328	152;156;247		IPI00219018;IPI00788737;IPI00789134;IPI00795257;IPI00797221;IPI00795622;CON__P10096;IPI00794605;IPI00793922;IPI00879148	IPI00219018;IPI00788737;IPI00789134;IPI00795257;IPI00797221	15;13;13;13;11;7;6;6;6;1	15;13;13;13;11;7;6;6;6;1	15;13;13;13;11;7;6;6;6;1	Glyceraldehyde-3-phosphate dehydrogenase;Glyceraldehyde 3-phosphate dehydrogenase	CDABP0047;GAPD;GAPDH;OK/SW-cl.12	Glyceraldehyde-3-phosphate dehydrogenase;39 kDa protein;Glyceraldehyde 3-phosphate dehydrogenase;32 kDa protein;Glyceraldehyde 3-phosphate dehydrogenase	P04406;A4UCT1;Q16768;Q2TSD0;Q5ZEY3;Q0QET7		10	15	15	15	11	14	14	11	14	14	11	14	14	46.3	46.3	46.3	36.053	335	4.3		3	57	20	2	2	3			4	3	4	39
589	107;108;1013;1481;2656;2748;2972;3030;3601;3605;3826;4819;5447;5476	573;574;575;576;577	387		295;354;356;358;364	205		IPI00941534;IPI00816201;IPI00033025;IPI00873656;IPI00787607;IPI00900267;IPI00878886;IPI00878026;IPI00248126;IPI00884240;IPI00900320;IPI00642666;IPI00900357	IPI00941534;IPI00816201;IPI00033025;IPI00873656	14;14;14;13;3;3;2;1;1;1;1;1;1	14;14;14;13;3;3;2;1;1;1;1;1;1	14;14;14;13;3;3;2;1;1;1;1;1;1	CDC10 protein homolog;Septin-7;cDNA FLJ75185;Predicted protein product of Nbla02942;CDC10 protein variant;Putative uncharacterized protein DKFZp686F17268;cDNA FLJ53636, highly similar to Septin-7;cDNA FLJ54551, highly similar to Septin-7;SEPT7 protein;Septin 7;cDNA FLJ52574, highly similar to Septin-7;Putative uncharacterized protein DKFZp586I031	CDC10;SEPT7;Nbla02942;DKFZp686F17268;DKFZp586I031	Isoform 1 of Septin-7;Isoform 2 of Septin-7;51 kDa protein;cDNA FLJ52574, highly similar to Septin-7	Q16181-1;Q16181;A8K3D0;Q3LIE9;Q59EY4;Q16181-2;A4GYY8;B4DPQ6;B4DUD6;Q3B7A3;Q8TC62;B4DNE4;Q5JXL7		13	14	14	14	13	10	12	13	10	12	13	10	12	32.4	32.4	32.4	50.808	438	4.98		1	7	20	52	6	2		1	3	1		31
179	240;537;623;909;1353;1354;1682;2605;3723;3724;4273;4619;4663;4675;4742;4986;5031;5032;5042	203	156		1841	1814		IPI00008868	IPI00008868	19	19	18	MAP1 light chain LC1;Microtubule-associated protein 1B;Microtubule-associated protein 1B, isoform CRA_a;MAP1B protein;Putative uncharacterized protein DKFZp686F1345	MAP1B;hCG_37848;DKFZp686F1345	Microtubule-associated protein 1B	P46821;A2BDK6;A5D6X1;A5D8X6;Q05BW8;Q32NB7;Q4VBY4;Q5H9P1;Q6PJD3;Q86X89		1	19	19	18	15	19	13	15	19	13	14	18	12	9.9	9.9	9.5	270.62	2468	8.1	3	10	15	1	5	9	6		2	3	30	28	41
1158	671;672;673;787;4696;5168;5685;5729;5730	1049	695;696		121	126;213		IPI00747849;IPI00871221	IPI00747849;IPI00871221	9;9	9;9	9;9	Sodium/potassium-dependent ATPase subunit beta-1;Sodium/potassium-transporting ATPase subunit beta-1;ATPase, Na+/K+ transporting, beta 1 polypeptide, isoform CRA_a;cDNA FLJ76773, highly similar to Homo sapiens ATPase, Na+/K+ transporting, beta 1 polypeptide (ATP1B1), transcript variant 1, mRNA;Na,K-ATPase beta 1 subunit;cDNA FLJ51474, highly similar to Sodium/potassium-transporting ATPase subunit…	ATP1B;ATP1B1;hCG_37798	Isoform 1 of Sodium/potassium-transporting ATPase subunit beta-1;Isoform 2 of Sodium/potassium-transporting ATPase subunit beta-1	P05026-1;P05026;A3KLL5;B4DJG0;B7Z9S8;Q58I20;Q6LEU2;P05026-2;A6NGH2		2	9	9	9	7	6	9	7	6	9	7	6	9	26.1	26.1	26.1	35.061	303	6.15	2		7	23	22	3				12	9	3	30
665	74;131;209;333;372;995;1721;2595;2929;4467;5319;5387;5388;5391	631;632;633	433;434;435;436;437		176;251;356	99;108;367;379;380		IPI00169383;IPI00916818;IPI00909158;IPI00910974;IPI00219568;IPI00396468	IPI00169383;IPI00916818	14;11;6;6;2;1	14;11;6;6;2;1	14;11;6;6;2;1	Cell migration-inducing gene 10 protein;Phosphoglycerate kinase 1;Primer recognition protein 2;Phosphoglycerate kinase	MIG10;OK/SW-cl.110;PGK1;PGKA;hCG_20034	Phosphoglycerate kinase 1;Phosphoglycerate kinase	P00558;A8K4W6;B7Z7A9;B4DHM5;B4E1H9		6	14	14	14	13	12	12	13	12	12	13	12	12	40.5	40.5	40.5	44.614	417	4.26	2	5	3	63	9	2	2	1		2	1		31
1077	89;303;723;1620;1841;1842;2132;2356;2613;2614;3197;3198;3943;4122;4168;5196;5633;5766	981;982	612;613;642		219;305	232;256;393		IPI00796333;IPI00465439	IPI00796333;IPI00465439	18;18	16;16	16;16	Fructose-bisphosphate aldolase A;Lung cancer antigen NY-LU-1;Muscle-type aldolase;Fructose-bisphosphate aldolase	ALDA;ALDOA	45 kDa protein;Fructose-bisphosphate aldolase A	P04075;A4UCS9;A4UCT0		2	18	16	16	17	16	15	16	15	13	16	15	13	46.4	36.4	36.4	45.26	418	4.64			4	63	6	4	7	2	1	1	1		27
960	484;708;777;1692;2517;2864;3251;3334;3372;4847;5320	866	586;587		400	312;404		IPI00871467;IPI00334532;IPI00646281;IPI00853275;IPI00927755;IPI00927501;IPI00853066;IPI00924481	IPI00871467;IPI00334532;IPI00646281	11;11;11;1;1;1;1;1	11;11;11;1;1;1;1;1	11;11;11;1;1;1;1;1	Neural cell adhesion molecule L1;cDNA FLJ76744, highly similar to Homo sapiens L1 cell adhesion molecule (L1CAM), transcript variant 1, mRNA;L1 cell adhesion molecule;Non-neural L1CAM	CAML1;L1CAM;MIC5	Isoform 1 of Neural cell adhesion molecule L1;Isoform 2 of Neural cell adhesion molecule L1;L1 cell adhesion molecule isoform 3 precursor	P32004-1;P32004;A8K139;Q7Z3Z9;P32004-2;A4ZYW4;Q7Z2H2;Q7Z2I3;Q7Z2J0;Q7Z2J9;Q86SE4		8	11	11	11	11	11	11	11	11	11	11	11	11	10.6	10.6	10.6	140	1257	10.5										38	36		25
916	160;507;543;762;1483;1503;1810;2392;2872;2996;2997;3120;3121;3339;3340;3519;3669;3670;3794;5040	829;830;831	561		87;122;549	306		IPI00304925;IPI00845339;IPI00909073;IPI00941328;IPI00910047;IPI00939526;IPI00830052;IPI00942547	IPI00304925;IPI00845339;IPI00909073	20;20;10;8;7;6;3;3	19;19;9;7;6;5;2;2	2;2;2;0;0;0;0;0	Heat shock 70 kDa protein 1/2;Heat shock 70 kDa protein 1A/1B;cDNA FLJ75127, highly similar to Homo sapiens heat shock 70kDa protein 1A, mRNA;Heat shock 70kDa protein 1A;Heat shock 70kDa protein 1B;cDNA FLJ54328, highly similar to Heat shock 70 kDa protein 1;cDNA FLJ54283, highly similar to Heat shock 70 kDa protein 1;Heat shock protein 72;cDNA FLJ54370, highly similar to Heat shock 70 kDa protei…	HSPA1;HSPA1A;HSPA1B;DAAP-21F2.7-001;DAAP-21F2.8-001;DADB-333F21.2-001;DADB-333F21.4-001;hCG_1820593;hCG_43726;HSP70-1	Heat shock 70 kDa protein 1;cDNA FLJ54392, highly similar to Heat shock 70 kDa protein 1;cDNA FLJ53752, highly similar to Heat shock 70 kDa protein 1	P08107;A8K5I0;B4DI39;B4E1S9;Q9UQC1;B4DNT8;B4DWK5;Q59EJ3;B4DNX1;B4E1T6		8	20	19	2	14	17	19	13	16	18	2	2	2	29	27	2	70.051	641	6.44				1	1	60	34	1			1	1	26
893	711;1345;4215;4302;5017		545;546;547;548			374;537;550;563		IPI00300020;IPI00794423	IPI00300020;IPI00794423	5;5	5;5	5;5	Excitatory amino acid transporter 2;Glutamate/aspartate transporter II;Sodium-dependent glutamate/aspartate transporter 2;Solute carrier family 1 member 2;cDNA FLJ60794, highly similar to Excitatory amino acid transporter 2;Solute carrier family 1, member 2 variant;cDNA FLJ16454 fis, clone BRAWH3005292, highly similar to Excitatory amino acid transporter 2;Solute carrier family 1 (Glial high affi…	EAAT2;GLT1;SLC1A2;AL133330.2-002;hCG_26509	Isoform 1 of Excitatory amino acid transporter 2;Isoform 2 of Excitatory amino acid transporter 2	P43004-1;P43004;B4DQE9;Q59FL6;P43004-2;A2A2U1		2	5	5	5	5	3	4	5	3	4	5	3	4	13.2	13.2	13.2	62.104	574	8.93		1		6	9	9	1	3	6	19	22	12	33
395	963;1626;1762;2093;2094;2248;4967;5698							IPI00021907;IPI00943158;IPI00216475;IPI00789377;IPI00793055;IPI00216477;IPI00791623;IPI00216474;IPI00871491;IPI00446097;IPI00718832	IPI00021907;IPI00943158;IPI00216475;IPI00789377;IPI00793055;IPI00216477;IPI00791623	8;8;8;8;8;8;5;3;3;3;2	8;8;8;8;8;8;5;3;3;3;2	1;1;1;1;1;1;1;0;0;0;0	Myelin A1 protein;Myelin basic protein;Myelin membrane encephalitogenic protein;Putative uncharacterized protein MBP	MBP	Isoform 1 of Myelin basic protein;28 kDa protein;Isoform 3 of Myelin basic protein;Putative uncharacterized protein MBP;Putative uncharacterized protein MBP;Isoform 5 of Myelin basic protein;Putative uncharacterized protein MBP	P02686-1;P02686;A6NP45;P02686-3;A8MZH3;A8MUU4;P02686-5;C9J6H1		11	8	8	1	6	8	8	6	8	8	0	1	1	22.7	22.7	5.6	33.117	304	2.83	16	42	8		2	2					3	3	20
1170	664;715;742;781;846;1097;1896;2546;2842;2970;3129;3190;3241;3418;3574;3726;3856	1056;1057;1058;1059	704;705;706		155;752;754;900	95;391;871		IPI00784366;IPI00784156;IPI00790702;IPI00909735;IPI00328257;IPI00953658;IPI00413947;IPI00940292;IPI00384489;IPI00946351;IPI00385007;IPI00788911	IPI00784366;IPI00784156;IPI00790702;IPI00909735	17;17;17;9;8;8;8;8;8;6;2;1	17;17;17;9;8;8;8;8;8;6;2;1	17;17;17;9;8;8;8;8;8;6;2;1	Adapter-related protein complex 2 beta subunit;Adaptor protein complex AP-2 subunit beta;AP105B;AP-2 complex subunit beta;Beta-2-adaptin;Beta-adaptin;Clathrin assembly protein complex 2 beta large chain;Plasma membrane adaptor HA2/AP2 adaptin beta subunit;cDNA FLJ78733, highly similar to Homo sapiens adaptor-related protein complex 2, beta 1 subunit (AP2B1), transcript variant 1, mRNA;cDNA FLJ784…	ADTB2;AP2B1;CLAPB1;DKFZp781K0743;hCG_1992160	Isoform 2 of AP-2 complex subunit beta;Isoform 1 of AP-2 complex subunit beta;Adaptor-related protein complex 2, beta 1 subunit, isoform CRA_f;cDNA FLJ54516, highly similar to Adapter-relatedprotein complex 2 beta-1 subunit	P63010-2;P63010;A8K0G3;A8K916;B4DWG4;B4E261;Q68DI0;Q96EL6;P63010-1;Q7Z451;B4DIL5		12	17	17	17	14	8	10	14	8	10	14	8	10	21.6	21.6	21.6	105.69	951	8.85			2			7		7	36	5	8	3	31
367	32;648;710;719;1254;1379;1427;1819;1992;2108;2114;2473;2623;3552;3728;4305;4331;4332;4356;4953;5034;5081;5219;5596;5785	372;373	265;266;267;268;269;270;271;272;273;274		334;2328	314;1886;2517;2660;2696;2703;3005;3007;3822;3828		IPI00020557;IPI00448904;IPI00789226;IPI00788728	IPI00020557	25;4;1;1	25;4;1;1	25;4;1;1	Alpha-2-macroglobulin receptor;Apolipoprotein E receptor;Low-density lipoprotein receptor-related protein 1 515 kDa subunit;Low-density lipoprotein receptor-related protein 1 85 kDa subunit;Low-density lipoprotein receptor-related protein 1 intracellular domain;Prolow-density lipoprotein receptor-related protein 1;Low density lipoprotein-related protein 1 variant;LRP protein;Alpha-2 macroglobulin…	A2MR;APR;LRP1;LRP	Prolow-density lipoprotein receptor-related protein 1	Q07954;Q59FG2;Q6LAF4;Q6LBN5		4	25	25	25	22	16	17	22	16	17	22	16	17	7	7	7	504.57	4544	11.6		1				1	2					59	28
137	445;1247;1542;2726;2955;3052;4771;4772;4795;4836;4854;5145;5310;5311;5565;5566	152	129		208	386		IPI00006663;IPI00792207;IPI00795914	IPI00006663;IPI00792207	16;15;3	16;15;3	16;15;3	Aldehyde dehydrogenase, mitochondrial;ALDH class 2;ALDH-E2;ALDHI;Mitochondrial aldehyde dehydrogenase 2 variant;ALDH2;cDNA FLJ50888, highly similar to Aldehyde dehydrogenase, mitochondrial (EC 1.2.1.3);Mitochondrial aldehyde dehydrogenase 2	ALDH2;ALDM	Aldehyde dehydrogenase, mitochondrial;cDNA FLJ50888, highly similar to Aldehyde dehydrogenase, mitochondrial	P05091;Q53FB6;B0LUF9;B0LUG0;B0LUG2;B4DW54;B4YAH7;Q9UN17		3	16	16	16	15	12	13	15	12	13	15	12	13	30.6	30.6	30.6	56.381	517	5.04					53	2							22
772	63;218;997;1389;1565;2088;2447;3045;3593;3717;3774;3781;4071;4075;4368;4491;4630;4802;4888;5174;5334;5366	693;694;695;696;697;698;699;700;701;702	476;477;478		601;843;1020;1153;1161;1166;1409;1761;1872;1873	1025;1427;2443		IPI00219299;IPI00910010	IPI00219299	22;2	22;2	19;1	Talin-2	KIAA0320;TLN2	Talin-2	Q9Y4G6		2	22	22	19	10	13	21	10	13	21	9	11	18	11.9	11.9	10.5	271.61	2542	11.4									1	1	34	31	11
1169	55;696;705;1835;2146;2147;2360;2566;2574;2816;3351;3517;4907;5071;5237;5247	1055	701;702;703		477	237;442;447		IPI00784154;IPI00917575;IPI00880053;IPI00915941;IPI00917983;IPI00916653;IPI00076042;IPI00917686;IPI00923547;IPI00916167	IPI00784154;IPI00917575	16;14;6;4;4;3;2;2;1;1	16;14;6;4;4;3;2;2;1;1	16;14;6;4;4;3;2;2;1;1	60 kDa chaperonin;60 kDa heat shock protein, mitochondrial;Chaperonin 60;Heat shock protein 60;HuCHA60;Mitochondrial matrix protein P1;P60 lymphocyte protein;Mitochondrial heat shock 60kD protein 1 variant 1;cDNA FLJ54912, highly similar to 60 kDa heat shock protein, mitochondrial;cDNA FLJ51028, highly similar to 60 kDa heat shock protein, mitochondrial;cDNA FLJ54373, highly similar to 60 kDa hea…	HSP60;HSPD1	60 kDa heat shock protein, mitochondrial;cDNA FLJ51046, highly similar to 60 kDa heat shock protein, mitochondrial	P10809;B3GQS7;B7Z4F6;B7Z532;B7Z597;Q53QD5;Q96RI4;B7Z5E7;C9JCQ4		10	16	16	16	15	10	15	15	10	15	15	10	15	36.6	36.6	36.6	61.054	573	5.71			1	3	23	49	1		1		1		25
194	111;1075;1197;1836;2316;2317;2424;2675;2768;3485;3499;3546;4009;4108;4109;4602;4996;5004;5284;5661	74;75;217;218;219;220;221;222	160;161;162		28;357;359;509;664;729;837;1168	26;57;666		IPI00009791;IPI00219296;IPI00219297;IPI00219293;IPI00219294;IPI00219295;IPI00827630	IPI00009791;IPI00219296;IPI00219297;IPI00219293;IPI00219294;IPI00219295	20;20;20;18;18;18;4	14;14;14;13;13;13;3	14;14;14;13;13;13;3	Plasma membrane calcium ATPase isoform 2;Plasma membrane calcium pump isoform 2;Plasma membrane calcium-transporting ATPase 2;PMCA2a;Plasma membrane Ca(2+)-ATPase isoform 2;ATP2B2 variant protein;ATPase, Ca++ transporting, plasma membrane 2;PMCA2	ATP2B2;PMCA2;ATP2B2 variant protein	Isoform WB of Plasma membrane calcium-transporting ATPase 2;Isoform XB of Plasma membrane calcium-transporting ATPase 2;Isoform ZB of Plasma membrane calcium-transporting ATPase 2;Isoform WA of Plasma membrane calcium-transporting ATPase 2;Isoform XA of Pl	Q01814-1;Q01814;Q01814-5;A1X4P8;Q4J697;Q4LE63;Q01814-6;Q4J698;Q01814-2;A2VBC8;Q4J696;Q4J699;Q01814-3;Q01814-4		7	20	14	14	19	14	18	13	9	12	13	9	12	18.5	13.8	13.8	136.87	1243	10.2							2	1	7	30	16	5	21
424	873;1473;1748;2064;2851;2899;3081;3082;3214;4765;5412	419;420;421	304;305;306		30;363;377	141;146;254		IPI00022977;IPI00908811	IPI00022977;IPI00908811	11;8	11;8	11;8	B-CK;Creatine kinase B chain;Creatine kinase B-type;cDNA FLJ52237, highly similar to Creatine kinase B-type (EC 2.7.3.2)	CKB;CKBB	Creatine kinase B-type;cDNA FLJ52237, highly similar to Creatine kinase B-type	P12277;B4DP56		2	11	11	11	10	10	10	10	10	10	10	10	10	38.8	38.8	38.8	42.644	381	4.23	1	5	2	42	4	3	2			1	1		20
349	4;5;105;1240;1487;2667;2734;2883;4195;4429;4447;4633;4698	359;360			68;179			IPI00019376;IPI00952909	IPI00019376;IPI00952909	13;13	13;13	10;10	Septin-11;cDNA FLJ14373 fis, clone HEMBA1001595, highly similar to SEPTIN 2 HOMOLOG	2011-09-01	Isoform 2 of Septin-11;Isoform 1 of Septin-11	Q9NVA2-2;Q9NVA2;Q9NVA2-1;Q96KC0		2	13	13	10	13	13	13	13	13	13	10	10	10	25.7	25.7	18.5	50.822	439	4.94				5	57	1							22
604	967;1403;2159;3169;3304;3483;4274;4563;4636;4676;5390;5546;5706	593;594	397;398		174;347	127;186		IPI00056478;IPI00186736;IPI00386204;IPI00386532	IPI00056478;IPI00186736	13;13;5;2	13;13;5;2	13;13;5;2	CD81 partner 3;Glu-Trp-Ile EWI motif-containing protein 2;Immunoglobulin superfamily member 8;Keratinocytes-associated transmembrane protein 4;LIR-D1;Putative uncharacterized protein IGSF8	CD81P3;EWI2;IGSF8;KCT4	Isoform 1 of Immunoglobulin superfamily member 8;Isoform 3 of Immunoglobulin superfamily member 8	Q969P0-1;Q969P0;Q969P0-3;C9J8Z4		4	13	13	13	13	11	13	13	11	13	13	11	13	27.6	27.6	27.6	65.033	613	7.05			1		3	43	12			5	8	2	21
716	61;62;81;162;773;1191;1454;1971;2325;2628;2826;2835;2925;5457;5732	654;655;656;657;658;659	449		165;169;182;244;368;411	357		IPI00216171;IPI00791564;IPI00792715;IPI00790892;IPI00218474;IPI00909949;IPI00942494	IPI00216171;IPI00791564;IPI00792715	15;15;11;3;2;2;2	15;15;11;3;2;2;2	14;14;11;2;1;1;1	2-phospho-D-glycerate hydro-lyase;Enolase 2;Gamma-enolase;Neural enolase;Neuron-specific enolase;Enolase	ENO2;hCG_25937	Gamma-enolase;Enolase;37 kDa protein	P09104;A8K3B0;Q6FHV6;B7Z2X9		7	15	15	14	11	13	13	11	13	13	10	12	12	38	38	38	47.268	434	4.27	1			41	15	2							21
198	1018;1561;1602;2016;2429;2755;3400;3444;3935;3936;4136;4759;4779	226;227;228;229;230	167;168		66;82;90;168;434	202;282		IPI00010154;IPI00910113;IPI00878124;IPI00514395	IPI00010154;IPI00910113	13;13;6;1	13;13;6;1	8;8;2;0	Guanosine diphosphate dissociation inhibitor 1;Oligophrenin-2;Protein XAP-4;Rab GDP dissociation inhibitor alpha;cDNA FLJ58843, highly similar to Rab GDP dissociation inhibitor alpha;cDNA FLJ53519, highly similar to Rab GDP dissociation inhibitor alpha;cDNA FLJ52902, highly similar to Rab GDP dissociation inhibitor alpha	GDI1;GDIL;OPHN2;RABGDIA;XAP4	Rab GDP dissociation inhibitor alpha;cDNA FLJ52902, highly similar to Rab GDP dissociation inhibitor alpha	P31150;B4DH24;B4E070;B4DHX4		4	13	13	8	12	11	12	12	11	12	8	7	7	26.8	26.8	17.9	50.582	447	4.89			1	9	51	1		1					21
363	301;341;597;623;1358;2080;2229;2858;2947;4238;4377;4488;4596;5579;5750;5751	368;369	260;261;262		923;1188	398;1193;2429		IPI00020356;IPI00789977;IPI00887765	IPI00020356;IPI00789977;IPI00887765	16;16;16	15;15;15	15;15;15	MAP1 light chain LC2;Microtubule-associated protein 1A;Proliferation-related protein p80;cDNA FLJ77111, highly similar to Homo sapiens microtubule-associated protein 1A (MAP1A), mRNA;MAP1A protein;Microtubule-associated protein 1A like protein	MAP1A;MAP1L;M1LP	331 kDa protein;Microtubule-associated protein 1A;microtubule-associated protein 1A	P78559;A8K4T7;Q504X9;Q7Z5F9;Q9UL09		3	16	15	15	12	15	10	11	14	9	11	14	9	7.8	7.4	7.4	331.25	3041	11.2			1	1					1	5	19	32	21
80	1578;1642;1643;1758;1759;2253;2330;2701;3039;3779;4381;4382	71;72			30;131			IPI00003370;IPI00795234;IPI00221098;IPI00792889;IPI00221099	IPI00003370;IPI00795234;IPI00221098;IPI00792889;IPI00221099	12;11;11;11;11	12;11;11;11;11	12;11;11;11;11	Neuron-specific antigen HPC-1;Syntaxin-1A;cDNA, FLJ94630, Homo sapiens syntaxin 1A (brain) (STX1A), mRNA;Putative uncharacterized protein STX1A;STX1A protein;Syntaxin 1A (Brain), isoform CRA_e;Syntaxin 1A (Brain), isoform CRA_b;Syntaxin 1C	STX1;STX1A;hCG_96107;stx1c	Isoform 1 of Syntaxin-1A;Putative uncharacterized protein STX1A;Isoform 2 of Syntaxin-1A;Syntaxin 1A (Brain), isoform CRA_b;Isoform 3 of Syntaxin-1A	Q16623-1;Q16623;Q75ME0;A8MZ54;Q16623-2;Q7Z5K3;Q16623-3		5	12	12	12	9	9	11	9	9	11	9	9	11	36.1	36.1	36.1	33.023	288	4.73	1		39			5	3	2	1	4	3	1	21
429	1289;2758;3871;3939;4320;4566;5383	424;425			192;258			IPI00023302;IPI00186299;IPI00298984;IPI00913983;IPI00910273	IPI00023302;IPI00186299	7;5;1;1;1	6;5;0;0;0	6;5;0;0;0	Synapsin II;Synapsin-2;cDNA FLJ33967 fis, clone DFNES2000913, highly similar to Synapsin-2;cDNA FLJ37145 fis, clone BRACE2024781, highly similar to Synapsin-2;cDNA FLJ54809, highly similar to Synapsin-2;Synapsin II isoform IIb variant	SYN2;syn2	Isoform IIa of Synapsin-2;Isoform IIb of Synapsin-2	Q92777-1;Q92777;B3KRB3;B3KSV8;Q86VA8;Q92777-2;B4DI62;Q15530;Q59GM1		5	7	6	6	6	7	7	6	6	6	6	6	6	14.3	12.7	12.7	62.846	582	4.92		1	6	11	20	11	3			1			23
75	60;95;961;1132;1761;1867;2109;2304;2411;2493;2673;2995;3003;3152;3560;3602;3603;3649;3846;3847;4227;4531;4537;5144;5205;5304;5368	59;60;61;62;63;64	92;93;94;95;96;97		156;162;176;612;649;731	209;241;247;372;553;702		IPI00003021;IPI00640401;IPI00647102;IPI00908591;IPI00911028;IPI00008161;IPI00872242;IPI00218919;IPI00909069;IPI00744194	IPI00003021;IPI00640401;IPI00647102;IPI00908591	27;27;22;18;10;5;5;3;1;1	14;14;12;7;6;0;0;0;0;0	11;11;9;5;5;0;0;0;0;0	Sodium pump subunit alpha-2;Sodium/potassium-transporting ATPase subunit alpha-2;cDNA, FLJ95053, highly similar to Homo sapiens ATPase, Na+/K+ transporting, alpha 2 (+) polypeptide(ATP1A2), mRNA;ATPase, Na+/K+ transporting, alpha 2 (+) polypeptide;cDNA FLJ34298 fis, clone FEBRA2006357, highly similar to Sodium/potassium-transporting ATPase alpha-2 chain (EC 3.6.3.9);Na+/K+ transporting ATPase alp…	ATP1A2;KIAA0778;RP11-536C5.4-003;RP11-536C5.4-008	Sodium/potassium-transporting ATPase subunit alpha-2;ATPase, Na+/K+ transporting, alpha 2 (+) polypeptide;cDNA FLJ42590 fis, clone BRACE3009708, highly similar to Sodium/potassium-transporting ATPase alpha-2chain;cDNA FLJ56089, highly similar to Sodium/pot	P50993;B2RAQ4;B1AKY9;B3KRI1;Q58I22;B3KW93;B1AKZ0;B3KX35;B4DIQ8		10	27	14	11	25	18	20	12	6	8	10	5	6	30.3	18.7	15.6	112.26	1020	9.18						1	5	15	24	14	9	3	32
766	1532;1742;1944;2251;2610;2649;2982;3028;3029;3500;4220;4221;5292	689;690;691	473		63;64;234	164		IPI00219217;IPI00788938;IPI00789173	IPI00219217;IPI00788938	13;7;5	13;7;5	12;6;5	LDH heart subunit;L-lactate dehydrogenase B chain;Renal carcinoma antigen NY-REN-46;L-lactate dehydrogenase	LDHB;hCG_24788	L-lactate dehydrogenase B chain;L-lactate dehydrogenase	P07195;Q5U077;A8MW50		3	13	13	12	12	13	13	12	13	13	11	12	12	36.5	36.5	36.5	36.638	334	3			48										15
1073	61;166;599;1970;2352;2818;2825;2834;4263;4347;4827;5458;5662;5681	978;979;980	638;639;640		165;169;368	337;339;357		IPI00465248;IPI00759806;IPI00909595	IPI00465248;IPI00759806	14;10;1	13;10;0	13;10;0	2-phospho-D-glycerate hydro-lyase;Alpha-enolase;C-myc promoter-binding protein;Enolase 1;MBP-1;MPB-1;Non-neural enolase;Phosphopyruvate hydratase;Plasminogen-binding protein;Enolase	ENO1;ENO1L1;MBPB1;MPB1	Isoform alpha-enolase of Alpha-enolase;Isoform MBP-1 of Alpha-enolase	P06733-1;P06733;A4QMW8;A4UCS8;Q96GV1;Q9BT62;P06733-2		3	14	13	13	14	11	12	13	10	11	13	10	11	41.9	37.8	37.8	47.168	434	4.47			2	27	27	1							22
1179	88;345;1010;1334;2572;3313;3419;3420;4117;4637;5448	1063	707;708		334	202;309		IPI00792072;IPI00383573;IPI00017731;IPI00939889;IPI00789164;IPI00879616;IPI00043524;IPI00880039;IPI00880201;IPI00797457;IPI00879438	IPI00792072;IPI00383573;IPI00017731;IPI00939889;IPI00789164;IPI00879616;IPI00043524;IPI00880039;IPI00880201;IPI00797457	11;10;10;10;9;9;8;7;7;6;5	11;10;10;10;9;9;8;7;7;6;5	11;10;10;10;9;9;8;7;7;6;5	H5 variant;H5;Septin;Cell division control-related protein 1;Peanut-like protein 1;Septin-5;cDNA FLJ60582, highly similar to Septin-5;HCG2002594, isoform CRA_a;Putative uncharacterized protein SEPT5;cDNA FLJ31711 fis, clone NT2RI2006412, highly similar to Rattus norvegicus CDCrel-1A;HCG2002594, isoform CRA_e	CDCrel-1;SEPT5;PNUTL1;hCG_2002594	H5 variant;Septin (Fragment);Septin-5;42 kDa protein;HCG2002594, isoform CRA_a;Putative uncharacterized protein SEPT5;HCG2002594, isoform CRA_e;38 kDa protein;34 kDa protein;29 kDa protein	Q59GE1;Q7KYV2;Q99648;Q99719;B4DJ62;C9JM82;Q96MY5		11	11	11	11	9	9	9	9	9	9	9	9	9	32.5	32.5	32.5	43.845	378	4.39			4	35	5	6					1		17
1087	244;578;969;1489;2271;3083;3317;3836;3857;4072;4246;4407;4582;5515	990	645		1378	595		IPI00478003;IPI00025426;CON__ENSEMBL:ENSBTAP00000024146;IPI00884981;IPI00789547;IPI00922117	IPI00478003	14;2;2;2;2;1	14;2;2;2;2;1	14;2;2;2;2;1	Alpha-2-macroglobulin;C3 and PZP-like alpha-2-macroglobulin domain-containing protein 5	A2M;CPAMD5;FWP007	Alpha-2-macroglobulin	P01023;Q9BQ22		6	14	14	14	11	14	8	11	14	8	11	14	8	10.9	10.9	10.9	163.29	1474	10.4					3	3	1	2	1	18	38	16	23
954	370;974;1331;1750;1751;2052;2322;2654;3604;3894;3928;4585;5494	863			981			IPI00333134;IPI00853346;IPI00386631;IPI00945835;IPI00012441;IPI00658095	IPI00333134;IPI00853346;IPI00386631;IPI00945835;IPI00012441;IPI00658095	13;13;13;12;12;11	13;13;13;12;12;11	13;13;13;12;12;11	Synaptic inositol-1,4,5-trisphosphate 5-phosphatase 1;Synaptojanin-1;Putative uncharacterized protein SYNJ1;cDNA FLJ54616, highly similar to Synaptojanin-1 (EC 3.1.3.36);SYNJ1 protein	KIAA0910;SYNJ1	Isoform 2 of Synaptojanin-1;synaptojanin 1 isoform c;Isoform 3 of Synaptojanin-1;synaptojanin 1 isoform a;Isoform 1 of Synaptojanin-1;synaptojanin 1 isoform d	O43426-2;O43426;C9JFZ1;B4DIP0;C9J1Z6;O43426-4;C9JQK4;O43426-1;O43426-5;B9EGN3;C9JW66;Q05CZ1		6	13	13	13	7	11	10	7	11	10	7	11	10	11.6	11.6	11.6	144.86	1311	10.6									1	28	23	7	17
1122	389;649;1465;1480;1928;1965;2136;2302;2474;2753;3409;3535;3681;5152;5154;5183;5184;5358;5542	1013;1014;1015;1016;1017;1018	670;671;672;673		91;111;218;343;487;646	92;106;568;741		IPI00604664;IPI00940744;IPI00925023;IPI00927308;IPI00927225;IPI00925853;IPI00924768;IPI00926963	IPI00604664;IPI00940744;IPI00925023;IPI00927308;IPI00927225;IPI00925853	19;19;18;18;16;16;3;1	19;19;18;18;16;16;3;1	19;19;18;18;16;16;3;1	NADH-ubiquinone oxidoreductase 75 kDa subunit;Complex I-75kD;NADH-ubiquinone oxidoreductase 75 kDa subunit, mitochondrial;cDNA FLJ54000, highly similar to NADH-ubiquinone oxidoreductase 75 kDa subunit, mitochondrial (EC 1.6.5.3);cDNA FLJ53201, highly similar to NADH-ubiquinone oxidoreductase 75 kDa subunit, mitochondrial (EC 1.6.5.3);cDNA FLJ55879, highly similar to NADH-ubiquinone oxidoreductase…	hCG_17250;NDUFS1	NADH-ubiquinone oxidoreductase 75 kDa subunit;NADH-ubiquinone oxidoreductase 75 kDa subunit, mitochondrial;cDNA FLJ54000, highly similar to NADH-ubiquinone oxidoreductase 75 kDa subunit, mitochondrial;75 kDa protein;cDNA FLJ55879, highly similar to NADH-ub	B4DJA0;P28331;B4DIN9;B4DUC1;B4DPG1;B4DJ81;Q9P1A0		8	19	19	19	8	13	19	8	13	19	8	13	19	34.5	34.5	34.5	80.996	741	6.84					1	8	45	1					10
403	2091;2549;2550	403			225			IPI00022202;IPI00215777;IPI00790115;IPI00788624;IPI00793177;IPI00791315	IPI00022202;IPI00215777;IPI00790115;IPI00788624;IPI00793177;IPI00791315	3;3;3;3;3;3	3;3;3;3;3;3	3;3;3;3;3;3	Phosphate carrier protein, mitochondrial;Phosphate transport protein;Solute carrier family 25 member 3;cDNA, FLJ96465, highly similar to Homo sapiens solute carrier family 25 (mitochondrial carrier;phosphate carrier), member 3 (SLC25A3), nuclear gene encodingmitochondrial protein, transcript variant 1b, mRNA;Solute carrier family 25 member 3 isoform b variant;cDNA FLJ90278 fis, clone NT2RP1000325…	OK/SW-cl.48;PHC;SLC25A3	Isoform A of Phosphate carrier protein, mitochondrial;Isoform B of Phosphate carrier protein, mitochondrial;cDNA FLJ90278 fis, clone NT2RP1000325, highly similar to Phosphate carrier protein, mitochondrialprecursor;31 kDa protein;24 kDa protein;21 kDa prot	Q00325-1;Q00325;Q00325-2;B2RE88;Q53HC3;Q8NCF7		6	3	3	3	3	3	3	3	3	3	3	3	3	6.9	6.9	6.9	40.094	362	7.93		3	9	4	3	3	2	1	1	9	11	10	19
637	313;314;431;520;1560;3267;3381;3390;3565;3722;3938;4264;4894;5207;5230;5305;5392	617;618;619;620	415;416		484;955;2594;2999	1833;1897		IPI00152542;IPI00896496;IPI00442805	IPI00152542;IPI00896496	17;13;1	17;13;1	17;13;1	DmX-like protein 2;Rabconnectin-3;DMXL2 protein	DMXL2;KIAA0856	DMXL2 protein;DMXL2 protein	Q8TDJ6;B7ZMH3;B2RTR3;Q8WTV7		3	17	17	17	16	9	9	16	9	9	16	9	9	8.2	8.2	8.2	339.71	3037	11.5				2						2	7	43	26
1113	252;253;1245;1246;3733;4000							IPI00554521;IPI00878408;IPI00382931;IPI00929498	IPI00554521	6;1;1;1	6;1;1;1	6;1;1;1	Cell proliferation-inducing gene 15 protein;Ferritin heavy chain;Ferritin	FTH;FTH1;FTHL6;OK/SW-cl.84;PIG15	Ferritin heavy chain	P02794;A9JQE1;B3KXC3;Q6NS36;Q6NZ44		4	6	6	6	6	6	6	6	6	6	6	6	6	20.8	20.8	20.8	21.225	183	8.32		19								1	25	14	20
196	668;676;853;3277;3327;4111;4173;4183;4245;4753;4754;5470;5676;5677	223;224	163;164;165		18;29	99;346;359		IPI00010130;IPI00942956	IPI00010130	14;3	14;3	14;3	Glutamate decarboxylase;Glutamate--ammonia ligase;Glutamine synthetase;cDNA FLJ57219, highly similar to Glutamine synthetase (EC 6.3.1.2)	GLNS;GLUL;hCG_24393;PIG59	Glutamine synthetase	P15104;A1L199;A8YXX4;B4DWM6		2	14	14	14	13	10	11	13	10	11	13	10	11	35.4	35.4	35.4	42.064	373	4.3			1	43	1		5						20
685	58;772;1158;1943;2413;2604;2912;4057;5647;5704	511;644;645			329;431;490			IPI00179415;IPI00747748;IPI00877617;IPI00910825;IPI00872489;IPI00413731;IPI00305491;IPI00788843	IPI00179415;IPI00747748;IPI00877617;IPI00910825	10;9;8;7;3;3;3;1	10;9;8;7;3;3;3;1	6;5;6;5;0;0;0;0	Calmodulin-dependent calcineurin A subunit alpha isoform;CAM-PRP catalytic subunit;Serine/threonine-protein phosphatase 2B catalytic subunit alpha isoform;Serine/threonine-protein phosphatase;Calcineurin catalytic subunit;Calcineurin isoform CNEX3-10;Protein phosphatase from PCR H32 protein	CALNA;CNA;PPP3CA	Isoform 1 of Serine/threonine-protein phosphatase 2B catalytic subunit alpha isoform;Isoform 2 of Serine/threonine-protein phosphatase 2B catalytic subunit alpha isoform;Calcineurin isoform CNEX3-10;protein phosphatase 3, catalytic subunit, alpha isoform i	Q08209-1;Q08209;A1A441;B5BUA2;Q9UMM5;Q08209-2;A8W6Z8;A8W6Z7;Q9UMB2		8	10	10	6	10	8	10	10	8	10	6	5	6	21.9	21.9	15	58.687	521	4.67		3	10	1	37	10							25
843	164;447;1646;1718;1892;2148;2338;2535;2536;3434;4541;4542;4846;5193;5463	760;761;762	519;520;521;522		251;266;315	89;93;212;285		IPI00291006;IPI00924593;IPI00927864	IPI00291006;IPI00924593;IPI00927864	15;13;13	15;13;13	15;13;13	Malate dehydrogenase, mitochondrial;Malate dehydrogenase;cDNA FLJ52880, highly similar to Malate dehydrogenase, mitochondrial (EC 1.1.1.37)	MDH2	Malate dehydrogenase, mitochondrial;cDNA FLJ52880, highly similar to Malate dehydrogenase, mitochondrial;Malate dehydrogenase	P40926;Q0QF37;Q6FHZ0;Q75MT9;B4DE44;B3KTM1		3	15	15	15	12	14	13	12	14	13	12	14	13	46.7	46.7	46.7	35.503	338	3.27			52		1		2	1					20
1149	1397;1937;1997;2062;2063;2135;2234;2262;2717;2969;3389;4138;4364;5583;5584	1038;1039	686;687;688		63;305	62;179;316		IPI00658109;IPI00877726;IPI00852728;IPI00878893;IPI00921866;IPI00935707;IPI00922077;IPI00015141;IPI00797318;IPI00024638;IPI00853566	IPI00658109;IPI00877726;IPI00852728	15;14;9;7;5;5;4;3;3;3;3	15;14;9;7;5;5;4;3;3;3;3	15;14;9;7;5;5;4;3;3;3;3	Acidic-type mitochondrial creatine kinase;Creatine kinase U-type, mitochondrial;Ubiquitous mitochondrial creatine kinase;Putative uncharacterized protein CKMT1A;Putative uncharacterized protein CKMT1B	CKMT;CKMT1A;CKMT1B	Isoform 1 of Creatine kinase U-type, mitochondrial;Isoform 2 of Creatine kinase U-type, mitochondrial;Putative uncharacterized protein CKMT1B	P12532-1;P12532;P12532-2;C9JT96;C9JSQ1		11	15	15	15	11	12	14	11	12	14	11	12	14	35.5	35.5	35.5	47.036	417	4.02				50	1								17
1121	614;1962;2339;2512;2678;3411;3590;3617;3618;3884;4210;4832	904;905			489;612			IPI00556376	IPI00556376	12	9	1	Long form collapsin response mediator protein 1;cDNA FLJ45854 fis, clone OCBBF2024589, highly similar to Dihydropyrimidinase-related protein 1		collapsin response mediator protein 1 isoform 1	A0EJG6;B3KXQ5		1	12	9	1	11	12	12	8	9	9	1	1	1	20.8	15.6	1.6	74.261	686	6					12	32	3			1	1		12
1133	1109;1798;1799;1806;1894;2215;3396	1024			113			IPI00644025;IPI00645484	IPI00644025;IPI00645484	7;7	7;7	7;7	Synaptic vesicle glycoprotein 2A;cDNA FLJ75880, highly similar to Homo sapiens synaptic vesicle glycoprotein 2A (SV2A), mRNA;cDNA FLJ57689, highly similar to Synaptic vesicle glycoprotein 2A	KIAA0736;PSEC0174;SV2A	Isoform 1 of Synaptic vesicle glycoprotein 2A;Isoform 2 of Synaptic vesicle glycoprotein 2A	Q7L0J3-1;Q7L0J3;A8K6Q3;Q7L0J3-2;B4E000		2	7	7	7	5	6	5	5	6	5	5	6	5	10.1	10.1	10.1	82.694	742	8.7						11	15	8	6	11	8	8	20
359	2311;2719;3828;3829;4410		258			192		IPI00019952;IPI00401212	IPI00019952;IPI00401212	5;5	5;5	5;5	Neuronal membrane glycoprotein M6-a;Glycoprotein M6A;cDNA FLJ54539, highly similar to Neuronal membrane glycoprotein M6-a;GPM6A protein	GPM6A;M6A	Neuronal membrane glycoprotein M6-a;cDNA FLJ54539, highly similar to Neuronal membrane glycoprotein M6-a	P51674;Q86YB0;B7Z642;Q49AH3		2	5	5	5	5	5	5	5	5	5	5	5	5	12.9	12.9	12.9	31.209	278	4.28		17	14			1				1	5	2	13
254	100;600;992;1398;2859;3491;3522;4143;4351	282;283;284;285;286	204;205;206		116;172;179;229;475	154;380;410		IPI00013847;IPI00792890;IPI00792217	IPI00013847	9;4;1	9;4;1	9;4;1	Complex III subunit 1;Core protein I;Cytochrome b-c1 complex subunit 1, mitochondrial;Ubiquinol-cytochrome-c reductase complex core protein 1;cDNA FLJ51625, highly similar to Ubiquinol-cytochrome-c reductase complex coreprotein I, mitochondrial (EC 1.10.2.2)	UQCRC1	Cytochrome b-c1 complex subunit 1, mitochondrial	P31930;B2R7R8;B4DUL5		3	9	9	9	9	8	7	9	8	7	9	8	7	28.5	28.5	28.5	52.645	480	4.51				22	20	1							15
487	73;1226;2655;2670;2922;3004;3138;5508	67	332;333;334;335		61	25;148;149;204		IPI00026268;IPI00639998;IPI00640462;IPI00640949;IPI00029143;IPI00386304;IPI00642117	IPI00026268;IPI00639998;IPI00640462	8;5;5;3;1;1;1	8;5;5;3;1;1;1	5;2;2;0;0;0;1	Guanine nucleotide-binding protein G(I)/G(S)/G(T) subunit beta-1;Transducin beta chain 1;cDNA, FLJ92996, highly similar to Homo sapiens guanine nucleotide binding protein (G protein), beta polypeptide 1 (GNB1), mRNA;cDNA FLJ16663 fis, clone THYMU2005759, highly similar to Guanine nucleotide-binding proteinG(I)/G(S)/G(T) subunit beta 1;GNB1 protein;Beta-subunit signal transducing proteins GS/GI;Gu…	GNB1;RP1-283E3.7-007;RP1-283E3.7-006	Guanine nucleotide-binding protein G(I)/G(S)/G(T) subunit beta-1;Guanine nucleotide binding protein (G protein), beta polypeptide 1;Guanine nucleotide binding protein (G protein), beta polypeptide 1	P62873;B2R6K4;B3KVK2;Q1RMY8;Q71UM6;B1AKQ9;B1AKQ8		7	8	8	5	7	8	8	7	8	8	4	5	5	23.5	23.5	14.1	37.377	340	3.41		1	33	11								1	21
405	2531;3160;4026;4396;4705;4787	406;407;408	288;289;290;291		234;300;363	237;271;276;362		IPI00909772;IPI00022256;IPI00619900;IPI00937793;IPI00790642;IPI00798379;IPI00925072;IPI00924869;IPI00925403	IPI00909772;IPI00022256;IPI00619900;IPI00937793;IPI00790642;IPI00798379;IPI00925072	6;6;6;6;5;4;3;1;1	6;6;6;6;5;4;3;1;1	6;6;6;6;5;4;3;1;1	cDNA FLJ53069, highly similar to AP-2 complex subunit mu-1;Adapter-related protein complex 2 mu subunit;Adaptin-mu2;Adaptor protein complex AP-2 subunit mu;AP-2 complex subunit mu;AP-2 mu chain;Clathrin assembly protein complex 2 medium chain;Clathrin coat assembly protein AP50;Clathrin coat-associated protein AP50;HA2 50 kDa subunit;Plasma membrane adaptor AP-2 50 kDa protein;cDNA FLJ53034, high…	AP2M1;CLAPM1;KIAA0109	cDNA FLJ53069, highly similar to AP-2 complex subunit mu-1;Isoform 1 of AP-2 complex subunit mu;Isoform 2 of AP-2 complex subunit mu;cDNA FLJ53049, highly similar to AP-2 complex subunit mu-1;cDNA FLJ50581, highly similar to AP-2 complex subunit mu-1;32 kD	B4DNB9;Q96CW1-1;Q96CW1;B4DFM1;B4DTI4;Q96CW1-2;B4E304;B4DJB1;B7Z4N2;C9JE34;C9JJ47		9	6	6	6	6	4	6	6	4	6	6	4	6	16.3	16.3	16.3	52.303	460	7.62				4	16	2				6	7	5	17
356	64;2518;3440;4500;4725;4892;4893;5014;5652	363;364	255		383;560	556		IPI00220158;IPI00019901;IPI00376220;IPI00253279	IPI00220158;IPI00019901;IPI00376220;IPI00253279	9;9;9;8	9;9;9;8	8;8;8;7	Alpha-adducin;Erythrocyte adducin subunit alpha;Adducin 1 (Alpha);Adducin 1 (Alpha), isoform CRA_e;cDNA FLJ61270, highly similar to Alpha-adducin;cDNA FLJ57858, highly similar to Homo sapiens adducin 1 (alpha) (ADD1), transcript variant 4, mRNA;OTTHUMP00000041238;ADD1 protein	ADD1;ADDA;hCG_20629;RP11-520M5.1-003;LA04NC01-25A3.2-001;RP11-520M5.1-001	Isoform 3 of Alpha-adducin;Isoform 1 of Alpha-adducin;adducin 1 (alpha) isoform d;Adducin 1	P35611-3;P35611;P35611-1;A2A3P0;A2A3N8;B4DI79;B4DPW4;P35611-2;Q16155;Q4TT76;Q86XM2;Q96D30		4	9	9	8	8	7	8	8	7	8	7	6	7	15	15	13.9	84.302	768	6.71				8	14	13	7	2	14		3	1	20
1192	239;271;1700;1961;2339;2501;2602;3411;3557;3616;3882;4211	905;1077;1078;1079	718;719		375;437;453;498	248;448		IPI00872788;IPI00029111	IPI00872788;IPI00029111	12;11	10;10	9;9	Collapsin response mediator protein 4;Dihydropyrimidinase-related protein 3;Unc-33-like phosphoprotein 1;cDNA FLJ57528, highly similar to Dihydropyrimidinase-related protein 3;Collapsin response mediator protein 4 long variant;DPYSL3 protein;Dihydropyrimidinase-like 3	CRMP4;DPYSL3;DRP3;ULIP;ULIP1;LCRMP	Dihydropyrimidinase-related protein 3;Collapsin response mediator protein 4 long variant	Q14195;B4DLZ4;B3SXQ8;Q6DEN2;Q8IXW6		2	12	10	9	12	12	11	10	10	9	9	9	8	29.6	25.3	24	61.963	570	5.75					20	33	1				1		17
953	289;570;1205;1685;2364;3269;5536		579;580;581			121;170;331		IPI00332887;IPI00656113;IPI00375705;IPI00656087;IPI00848309;IPI00514322;IPI00232311;IPI00032061;IPI00783247;IPI00550753;IPI00218601;IPI00938292	IPI00332887;IPI00656113;IPI00375705;IPI00656087	7;6;5;4;3;2;1;1;1;1;1;1	7;6;5;4;3;2;1;1;1;1;1;1	7;6;5;4;3;2;1;1;1;1;1;1	Brain Ig-like molecule with tyrosine-based activation motifs;CD172 antigen-like family member A;Inhibitory receptor SHPS-1;Macrophage fusion receptor;MyD-1 antigen;p84;Signal-regulatory protein alpha-1;Signal-regulatory protein alpha-2;Signal-regulatory protein alpha-3;Tyrosine-protein phosphatase non-receptor type substrate 1;cDNA, FLJ92887, Homo sapiens protein tyrosine phosphatase, non-recepto…	BIT;MFR;MYD1;PTPNS1;SHPS1;SIRP;SIRPA;RP4-684O24.2-003;SIRPB1	signal-regulatory protein alpha precursor;Signal-regulatory protein alpha;Signal-regulatory protein beta-1 isoform 3;Isoform 1 of Tyrosine-protein phosphatase non-receptor type substrate 1	P78324-3;P78324;B2R6C3;B4DP97;A2A2E1;Q5TFQ8;P78324-1		12	7	7	7	5	5	7	5	5	7	5	5	7	20.6	20.6	20.6	54.966	504	6.07					8	23	11						14
185	292;443;3571;3572;3772;3859;4603;5242;5243;5683	208			293			IPI00009368	IPI00009368	10	10	10	Sideroflexin-1;Tricarboxylate carrier protein	SFXN1	Sideroflexin-1	Q9H9B4		1	10	10	10	10	8	9	10	8	9	10	8	9	31.7	31.7	31.7	35.619	322	4.7			30		2					2	4	2	12
155	921;1633;2119;2797;4100;4198;4287;4731;5067;5073	167;168;169;170;171;172;173;174;175;176			205;318;340;346;347;368;540;544;550;608			IPI00007682;IPI00946476;IPI00946636	IPI00007682	10;2;2	10;2;2	10;2;2	Vacuolar ATPase isoform VA68;Vacuolar proton pump subunit alpha;V-ATPase 69 kDa subunit;V-type proton ATPase catalytic subunit A;cDNA FLJ51804, highly similar to Vacuolar ATP synthase catalytic subunit A, ubiquitous isoform (EC 3.6.3.14);cDNA FLJ53889, highly similar to Vacuolar ATP synthase catalytic subunit A, ubiquitous isoform (EC 3.6.3.14)	ATP6A1;ATP6V1A;ATP6V1A1;VPP2	V-type proton ATPase catalytic subunit A	P38606;B7Z1R5;B7Z2V6		3	10	10	10	9	7	10	9	7	10	9	7	10	20.6	20.6	20.6	68.303	617	6.2			1		1	41	16						20
53	1088;1293;1450;2149;3025;3366;4454;4719;5465	48;49			62;295			IPI00000949;IPI00556050	IPI00000949;IPI00556050	9;8	9;8	9;8	Mu-crystallin homolog;NADP-regulated thyroid-hormone-binding protein;cDNA FLJ77254, highly similar to Homo sapiens crystallin, mu (CRYM), mRNA;Crystallin, mu, isoform CRA_b;Putative uncharacterized protein DKFZp686P07163	CRYM;THBP;DKFZp686P07163;hCG_38241	Mu-crystallin homolog;crystallin, mu isoform 2	Q14894;Q5HYB7		2	9	9	9	8	7	7	8	7	7	8	7	7	33.1	33.1	33.1	33.775	314	3.57			29	6						1	1		16
432	1348;2462;3308;3309;3468;4867;5664;5748	437;438	311		22;187	184		IPI00023504;IPI00910170;IPI00300562	IPI00023504;IPI00910170	8;6;2	8;6;2	5;4;0	Ras-related protein Rab-3A;cDNA FLJ59582, highly similar to Ras-related protein Rab-3A	RAB3A	Ras-related protein Rab-3A;cDNA FLJ59582, highly similar to Ras-related protein Rab-3A	P20336;B4DE50		3	8	8	5	8	7	7	8	7	7	5	4	4	27.7	27.7	23.2	24.984	220	2.44		27	6								1		14
161	660;661;1765;1868;2529;2661;3548;3906;4144;4357;4983;5093;5624;5625	191;192;193	146		169;180;327	112		IPI00007812;IPI00848320;IPI00304911;IPI00926751;IPI00792597	IPI00007812;IPI00848320	14;7;2;2;1	14;7;2;2;1	14;7;2;2;1	Endomembrane proton pump 58 kDa subunit;HO57;Vacuolar proton pump subunit B 2;V-type proton ATPase subunit B, brain isoform;cDNA FLJ51779, highly similar to Vacuolar ATP synthase subunit B, brain isoform (EC 3.6.3.14);cDNA FLJ53854, highly similar to Vacuolar ATP synthase subunit B, brain isoform (EC 3.6.3.14);ATPase, H+ transporting, lysosomal 56/58kD, V1 subunit B, isoform 2 variant	ATP6B2;ATP6V1B2;VPP3	V-type proton ATPase subunit B, brain isoform;ATPase, V1 complex, subunit B family protein	P21281;B2R5Z3;B4DFM5;B4DQI9;Q59HF3		5	14	14	14	9	10	10	9	10	10	9	10	10	32.7	32.7	32.7	56.5	511	5.08					37	3							14
846	70;792;1120;1311;1908;3101;4747		138			160		IPI00291467;IPI00645646	IPI00291467;IPI00645646	7;4	7;4	1;1	Adenine nucleotide translocator 3;ADP,ATP carrier protein 3;ADP,ATP carrier protein, isoform T2;ADP/ATP translocase 3;Solute carrier family 25 member 6;ADP,ATP carrier protein, liver isoform T2 variant;cDNA, FLJ92654, highly similar to Homo sapiens solute carrier family 25 (mitochondrial carrier; adenine nucleotide translocator), member 6 (SLC25A6), mRNA;SLC25A6 protein;Solute carrier family 25 (…	ANT3;CDABP0051;SLC25A6;hCG_1746794	ADP/ATP translocase 3;17 kDa protein	P12236;Q59EI9;Q6I9V5		2	7	7	1	7	4	5	7	4	5	1	0	0	20.8	20.8	4.4	32.866	298	7.03		2	21	5	7	5		2	1	6	12	12	29
769	936;937;1586;1622;4453;5425;5734	692	475		1189	1209		IPI00219249	IPI00219249	7	7	7	Contactin-associated protein 1;Neurexin IV;Neurexin-4;p190	CASPR;CNTNAP1;NRXN4	Contactin-associated protein 1	P78357		1	7	7	7	7	5	6	7	5	6	7	5	6	5.9	5.9	5.9	156.26	1384	9.88				7						5	19	9	12
1151	617;2964;3512;4125;4659;4727;5062;5632	1025			560			IPI00719600;IPI00922002;IPI00921821;IPI00789699	IPI00719600;IPI00922002;IPI00921821;IPI00789699	8;8;7;6	8;8;7;6	2;2;2;2	Cytoplasmic FMR1-interacting protein 2;p53-inducible protein 121;cDNA FLJ53424, highly similar to Mus musculus cytoplasmic FMR1 interacting protein 2 (Cyfip2), mRNA;cDNA FLJ55440, highly similar to Mus musculus cytoplasmic FMR1 interacting protein 2 (Cyfip2), mRNA;cDNA FLJ53370, highly similar to Mus musculus cytoplasmic FMR1 interacting protein 2 (Cyfip2), mRNA;cDNA FLJ55679, highly similar to M…	CYFIP2;KIAA1168;PIR121;DKFZp761H087	Isoform 2 of Cytoplasmic FMR1-interacting protein 2;cDNA FLJ53370, highly similar to Mus musculus cytoplasmic FMR1 interacting protein 2 (Cyfip2), mRNA;cDNA FLJ55679, highly similar to Mus musculus cytoplasmic FMR1 interacting protein 2 (Cyfip2), mRNA;Isof	Q96F07-2;Q96F07;B7Z4I3;B7Z8N7;B7Z3H2;B7Z217;Q96F07-1;Q9NSN1		4	8	8	2	8	5	8	8	5	8	2	1	2	6.5	6.5	1.9	145.67	1253	10.4										25	10	3	16
309	24;621;1475;1654;2346;2455;2736;4102;5393							IPI00017334;IPI00793442;IPI00793658;IPI00791634;IPI00909721;IPI00386679	IPI00017334;IPI00793442;IPI00793658;IPI00791634	9;6;6;6;4;1	9;6;6;6;4;1	9;6;6;6;4;1	Prohibitin;cDNA FLJ78511, highly similar to Homo sapiens prohibitin (PHB), mRNA;cDNA, FLJ93035, Homo sapiens prohibitin (PHB), mRNA;Prohibitin, isoform CRA_a;Prohibitin variant;PHB protein;Putative uncharacterized protein PHB	PHB;hCG_29613	Prohibitin;Putative uncharacterized protein PHB;Putative uncharacterized protein PHB;Putative uncharacterized protein PHB	P35232;A8K401;Q53FV0;Q6FHP5;Q6PUJ7;A8MUL1;C9JW96;C9JZ20		6	9	9	9	9	8	7	9	8	7	9	8	7	35.7	35.7	35.7	29.804	272	3.21		1	31								1		14
1089	830;2026;3223;4538;5430;5533;5780	992;993;994	647;648;649		277;314;357	280;323;354		IPI00641737;IPI00478493;IPI00942787;IPI00431645;IPI00607707;IPI00477597	IPI00641737;IPI00478493;IPI00942787;IPI00431645	7;7;6;6;2;2	7;7;6;6;2;2	7;7;6;6;2;2	Haptoglobin;Haptoglobin alpha chain;Haptoglobin beta chain;HP protein;cDNA FLJ31310 fis, clone LIVER1000165, highly similar to Haptoglobin	HP	Haptoglobin;haptoglobin isoform 2 preproprotein;42 kDa protein;HP protein	P00738;Q0VAC5;B3KP77;Q6NSB4;Q6PEJ8		6	7	7	7	7	7	5	7	7	5	7	7	5	22.9	22.9	22.9	46.723	420	3.86	2	1	6	32				2					14
919	197;581;1650;3402;3518;4077;4508;4830;5607;5638	834;835;836	565		218;240;438	192		IPI00305383	IPI00305383	10	10	10	Complex III subunit 2;Core protein II;Cytochrome b-c1 complex subunit 2, mitochondrial;Ubiquinol-cytochrome-c reductase complex core protein 2	UQCRC2	Cytochrome b-c1 complex subunit 2, mitochondrial	P22695		1	10	10	10	10	7	8	10	7	8	10	7	8	27.8	27.8	27.8	48.442	453	4.19		1		33	1							1	15
904	212;590;832;1451;2049;2180;2307;2923;3344;4115;5066	806;807	559		249;385	244		IPI00784090;IPI00302925;IPI00797206	IPI00784090;IPI00302925;IPI00797206	11;11;6	11;11;6	11;11;6	CCT-theta;Renal carcinoma antigen NY-REN-15;T-complex protein 1 subunit theta;cDNA FLJ53379, highly similar to T-complex protein 1 subunit theta;cDNA FLJ59382, highly similar to T-complex protein 1 subunit theta;Chaperonin containing TCP1, subunit 8 (Theta) variant;CCT8 protein;Chaperonin containing TCP1, subunit 8 (Theta), isoform CRA_c	C21orf112;CCT8;CCTQ;KIAA0002;hCG_1810843	T-complex protein 1 subunit theta;59 kDa protein;Putative uncharacterized protein CCT8	P50990;B4DEM7;B4DQH4;Q53HU0;Q7Z759;C9JCK6		3	11	11	11	11	9	8	11	9	8	11	9	8	23.5	23.5	23.5	59.62	548	5.25			2		27	10			1				21
469	1081;1567;1766;1767;2342;2829;3244;3410;4723;5666	465			434			IPI00025252;IPI00847663;IPI00791418	IPI00025252	10;4;1	10;4;1	7;3;1	58 kDa glucose-regulated protein;58 kDa microsomal protein;Disulfide isomerase ER-60;Endoplasmic reticulum resident protein 57;Endoplasmic reticulum resident protein 60;Protein disulfide-isomerase A3;cDNA PSEC0148 fis, clone PLACE1007202, highly similar to Protein disulfide-isomerase A3 (EC 5.3.4.1);cDNA PSEC0175 fis, clone OVARC1000169, highly similar to Protein disulfide-isomerase A3 (EC 5.3.4.…	ERP57;ERP60;GRP58;PDIA3	Protein disulfide-isomerase A3	P30101;B3KQT2;B3KQT9;B4DDM1		3	10	10	7	10	9	10	10	9	10	7	6	7	22.2	22.2	15	56.782	505	5.16					32	6							17
987	192;989;1541;2031;2283;2297;2642;2848;3203;3283;3300;3564;4535;5705	881	132		368	563		IPI00386271;IPI00940497;IPI00911062;IPI00916395	IPI00386271;IPI00940497	14;11;3;3	14;11;3;3	11;8;3;3	Calcium-binding mitochondrial carrier protein Aralar1;Mitochondrial aspartate glutamate carrier 1;Solute carrier family 25 member 12;cDNA FLJ12766 fis, clone NT2RP2001520, highly similar to Calcium-binding mitochondrial carrier protein Aralar1;cDNA FLJ33752 fis, clone BRCAN2000364, highly similar to Calcium-binding mitochondrial carrier protein Aralar1	ARALAR1;SLC25A12	Calcium-binding mitochondrial carrier protein Aralar1;cDNA FLJ33752 fis, clone BRCAN2000364, highly similar to Calcium-binding mitochondrial carrier protein Aralar1	O75746;B3KMV8;A8MUJ5;B3KR64		4	14	14	11	10	12	13	10	12	13	7	9	10	24.8	24.8	19.8	74.761	678	6.45					1	44	26		1		1		18
735	111;1076;1128;1838;2314;2675;3042;3346;3499;3898;4108;4109;5005;5069;5660	74;75;671;672	453;454		27;630;694;802	24;632		IPI00217164;IPI00217165;IPI00217166;IPI00217168;IPI00012490;IPI00217171;IPI00217169;IPI00217170	IPI00217164;IPI00217165;IPI00217166;IPI00217168;IPI00012490;IPI00217171;IPI00217169;IPI00217170	15;15;15;15;14;14;14;14	7;7;7;7;6;6;6;6	7;7;7;7;6;6;6;6	Matrix-remodeling-associated protein 1;Plasma membrane calcium ATPase isoform 4;Plasma membrane calcium pump isoform 4;Plasma membrane calcium-transporting ATPase 4;ATP2B4 protein;cDNA FLJ78761, highly similar to Homo sapiens ATPase, Ca++ transporting, plasma membrane 4 (ATP2B4), transcript variant 1, mRNA;ATPase, Ca++ transporting, plasma membrane 4;ATPase, Ca++ transporting, plasma membrane 4, …	ATP2B2;ATP2B4;MXRA1;hCG_18445;RP11-397P13.1-002;DKFZp686M088	Isoform XA of Plasma membrane calcium-transporting ATPase 4;Isoform ZA of Plasma membrane calcium-transporting ATPase 4;Isoform XK of Plasma membrane calcium-transporting ATPase 4;Isoform ZK of Plasma membrane calcium-transporting ATPase 4;Isoform XD of Pl	P23634-2;P23634;A7E2D8;A8K8U3;B1APW5;P23634-3;C9JFW5;P23634-4;A1X4Q2;P23634-5;P23634-1;P23634-8;P23634-6;A1X4Q1;Q68DH9;Q7Z3S1;P23634-7		8	15	7	7	14	15	13	6	7	5	6	7	5	14.8	6.7	6.7	129.4	1170	10.1			1						1	22	9	1	13
681	156;856;1114;1122;1699;2361;2676;5234	636	440		719	447		IPI00219078;IPI00747443;IPI00177817;IPI00914019;IPI00218442;IPI00303760;IPI00004092;IPI00218440;IPI00024804;IPI00748794;IPI00478023;IPI00396118;IPI00646947;IPI00872163;IPI00937311	IPI00219078;IPI00747443;IPI00177817;IPI00914019	8;8;8;7;3;3;3;3;3;3;3;3;3;3;2	8;8;8;7;3;3;3;3;3;3;3;3;3;3;2	8;8;8;7;3;3;3;3;3;3;3;3;3;3;2	Calcium pump 2;Calcium-transporting ATPase sarcoplasmic reticulum type, slow twitch skeletal muscle isoform;Endoplasmic reticulum class 1/2 Ca(2+) ATPase;Sarcoplasmic/endoplasmic reticulum calcium ATPase 2;Putative uncharacterized protein ATP2A2;ATPase CA++ transporting cardiac muscle slow twitch 2;SERCA Ca(2+)-ATPase;cDNA FLJ55676, highly similar to Sarcoplasmic/endoplasmic reticulum calcium ATP…	ATP2A2;ATP2B	Isoform SERCA2B of Sarcoplasmic/endoplasmic reticulum calcium ATPase 2;Putative uncharacterized protein ATP2A2;Isoform SERCA2A of Sarcoplasmic/endoplasmic reticulum calcium ATPase 2;ATPase, Ca++ transporting, slow twitch 2 isoform 3	P16615-1;P16615;A6NDN7;P16615-2;B0FYL2;B1PM99;B4DF05		15	8	8	8	6	4	7	6	4	7	6	4	7	9.4	9.4	9.4	114.76	1042	10.2								5	10	4	12	7	14
512	630;1266;1444;2183;2464;3433;3452;3643;4524;4891;5593	504;505;506;507	350		104;368;412;448	415		IPI00910781;IPI00027497;IPI00908881;CON__Q3ZBD7;IPI00556013	IPI00910781;IPI00027497;IPI00908881	11;11;10;3;2	11;11;10;3;2	11;11;10;3;2	Glucose-6-phosphate isomerase;Autocrine motility factor;Neuroleukin;Phosphoglucose isomerase;Phosphohexose isomerase;Sperm antigen 36	GPI	Glucose-6-phosphate isomerase;Glucose-6-phosphate isomerase;Glucose-6-phosphate isomerase	B4DE36;B4DG39;P06744;B4DVJ0		5	11	11	11	10	8	11	10	8	11	10	8	11	24.1	24.1	24.1	64.324	569	5.28					34	13							24
649	515;1555;3231;3305;5689;5696;5697;5709;5715		424;425			87;128		IPI00747810;IPI00163187	IPI00747810;IPI00163187	9;9	9;9	9;9	FSCN1 protein;55 kDa actin-bundling protein;Fascin;p55;Singed-like protein;cDNA FLJ37935 fis, clone CTONG2005290, highly similar to FASCIN;cDNA FLJ38511 fis, clone HCHON2000417, highly similar to FASCIN	FSCN1;FAN1;HSN;SNL	FSCN1 protein (Fragment);Fascin	Q96IH1;Q16658;B3KTA3;B3KTM9		2	9	9	9	7	6	7	7	6	7	7	6	7	20.6	20.6	20.6	55.135	500	5.12					30	4							15
334	1616;2937;2965;3759;3831;3832;3879	347;348;349	240		6;12;124	220		IPI00018352;IPI00657702	IPI00018352;IPI00657702	7;4	7;4	7;4	Neuron cytoplasmic protein 9.5;PGP 9.5;Ubiquitin carboxyl-terminal hydrolase isozyme L1;Ubiquitin thioesterase L1;cDNA, FLJ96414, highly similar to Homo sapiens ubiquitin carboxyl-terminal esterase L1 (ubiquitin thiolesterase) (UCHL1), mRNA;cDNA FLJ30017 fis, clone 3NB692000484, highly similar to Ubiquitin carboxyl-terminal hydrolase isozymeL1 (EC 3.4.19.12);Putative uncharacterized protein UCHL1…	UCHL1;hCG_33087	Ubiquitin carboxyl-terminal hydrolase isozyme L1;Ubiquitin carboxyl-terminal esterase L1 (Ubiquitin thiolesterase), isoform CRA_a	P09936;B2RD14;A6NKP9		2	7	7	7	7	5	6	7	5	6	7	5	6	30.5	30.5	30.5	24.824	223	2.48	1	24	6			1			1				15
979	237;238;1416;1556;4639;4756;5572	876;877			14;119			IPI00384187;IPI00745056;IPI00894256;IPI00873749;IPI00940800;IPI00022652	IPI00384187;IPI00745056;IPI00894256;IPI00873749;IPI00940800	7;7;7;6;4;1	7;7;7;6;4;1	7;7;7;6;4;1	Neuronal-specific septin-3;cDNA FLJ76766, highly similar to Homo sapiens septin 3 (SEPT3), transcript variant B, mRNA;Septin 3, isoform CRA_b;cDNA FLJ57191, highly similar to Neuronal-specific septin-3;Septin 3	SEP3;SEPT3;hCG_41559;CTA-250D10.3-004;CTA-250D10.3-006	Isoform 1 of Neuronal-specific septin-3;Isoform 2 of Neuronal-specific septin-3;40 kDa protein;Septin 3;Septin 3	Q9UH03-1;Q9UH03;Q9UH03-2;A8K1X2;B7Z686;B1AHR1;B1AHR2		6	7	7	7	7	6	7	7	6	7	7	6	7	19	19	19	40.703	358	4.04			1	26		1							9
515	2979;3404;3405	509;510	351;352		169;180	87;183		IPI00027770;IPI00945754	IPI00027770;IPI00945754	3;2	3;2	3;2	Major synaptic vesicle protein p38;Synaptophysin;cDNA FLJ57372, highly similar to Synaptophysin;cDNA, FLJ78852, highly similar to Synaptophysin	SYP	Synaptophysin;Putative uncharacterized protein SYP	P08247;B7Z359;C9J6P2		2	3	3	3	3	3	3	3	3	3	3	3	3	8.9	8.9	8.9	33.845	313	3.34		2	15	12									14
813	897;1701;2551;3430;3789;3863;4087;5252;5452;5491	731;732;733			136;163;285			IPI00221234;IPI00936002;IPI00909694;IPI00910420;IPI00916990;IPI00916206	IPI00221234;IPI00936002;IPI00909694;IPI00910420	10;10;9;5;3;3	10;10;9;5;3;3	10;10;9;5;3;3	Aldehyde dehydrogenase family 7 member A1;Alpha-aminoadipic semialdehyde dehydrogenase;Antiquitin-1;Betaine aldehyde dehydrogenase;Delta1-piperideine-6-carboxylate dehydrogenase;cDNA FLJ56008, highly similar to Aldehyde dehydrogenase family 7 member A1 (EC 1.2.1.3)	ALDH7A1;ATQ1	aldehyde dehydrogenase 7 family, member A1;Alpha-aminoadipic semialdehyde dehydrogenase;cDNA FLJ56008, highly similar to Aldehyde dehydrogenase family 7 member A1;cDNA FLJ55975, highly similar to Aldehyde dehydrogenase family 7 member A1	P49419;B4DMA0;C9J4D7;B4DIC7		6	10	10	10	9	7	9	9	7	9	9	7	9	21.3	21.3	21.3	58.486	539	5					26								10
417	0;158;1126;1611;1986;3062;4783	414;415			218;871			IPI00022649;IPI00220844	IPI00022649;IPI00220844	7;7	7;7	7;7	Basolateral Na-K-Cl symporter;Bumetanide-sensitive sodium-(potassium)-chloride cotransporter 1;Solute carrier family 12 member 2;Bumetanide-sensitive Na-K-Cl cotransporter;Solute carrier family 12 (Sodium/potassium/chloride transporters), member 2, isoform CRA_b;SLC12A2 protein;Solute carrier family 12 (Sodium/potassium/chloride transporters), member 2 variant	NKCC1;SLC12A2;hCG_27034	Isoform 1 of Solute carrier family 12 member 2;Isoform 2 of Solute carrier family 12 member 2	P55011-1;P55011;Q53ZR1;P55011-3;B7ZM24;Q59GB7		2	7	7	7	5	7	5	5	7	5	5	7	5	7.8	7.8	7.8	131.45	1212	11.5										3	8	18	9
381	574;2790;3695;4327;4446;4729;5181	389			540			IPI00021405;IPI00644087;IPI00216952;IPI00216953;IPI00655812;IPI00514204;IPI00910241;IPI00514320;IPI00514817	IPI00021405;IPI00644087;IPI00216952;IPI00216953;IPI00655812;IPI00514204;IPI00910241;IPI00514320;IPI00514817	7;7;7;6;6;5;4;4;4	7;7;7;6;6;5;4;4;4	7;7;7;6;6;5;4;4;4	70 kDa lamin;Lamin-A/C;Renal carcinoma antigen NY-REN-32;Lamin A/C transcript variant 1;Lamin A/C;Progerin;LMNA protein;Rhabdomyosarcoma antigen MU-RMS-40.12;cDNA FLJ56081, highly similar to Lamin-A/C;cDNA FLJ55771, highly similar to Lamin-A/C	LMN1;LMNA;RP11-54H19.1-004;RP11-54H19.1-003;RP11-54H19.1-006;RP11-54H19.1-007	Isoform A of Lamin-A/C;Progerin;Isoform C of Lamin-A/C;Isoform ADelta10 of Lamin-A/C;Rhabdomyosarcoma antigen MU-RMS-40.12;Lamin A/C;cDNA FLJ56081, highly similar to Lamin-A/C;Lamin A/C;Lamin A/C	P02545-1;P02545;Q5I6Y4;Q5I6Y6;Q6UYC3;P02545-2;Q5I6Y5;Q8N519;P02545-3;Q3BDU5;Q5TCJ4;B4DI32;Q5TCI9;B4DFR3;Q5TCI8		9	7	7	7	7	6	6	7	6	6	7	6	6	12	12	12	74.139	664	6.33						22	11						11
534	1310;2268;2272;2695;2839;2885;3650;3784;4150	521;522;523;524			176;206;207;215			IPI00029133;IPI00456747;IPI00880198	IPI00029133;IPI00456747	9;9;3	9;9;3	9;9;3	ATP synthase subunit b, mitochondrial;cDNA FLJ78635, highly similar to Homo sapiens ATP synthase, H+ transporting, mitochondrial F0 complex, subunit b, isoform 1 (ATP5F1), transcript variant 1, mRNA;cDNA, FLJ94101, Homo sapiens ATP synthase, H+ transporting, mitochondrial F0complex, subunit b, isoform 1 (ATP5F1), mRNA;Cell proliferation-inducing protein 47;HCG39985, isoform CRA_a;ATP synthase, H+…	ATP5F1;hCG_39985;RP11-552M11.5-005	ATP synthase subunit b, mitochondrial;ATP synthase, H+ transporting, mitochondrial F0 complex, subunit B1	P24539;A8K4W2;Q08ET0;Q53GB3;Q5QNZ2		3	9	9	9	9	6	8	9	6	8	9	6	8	33.2	33.2	33.2	28.908	256	2		29											11
380	463;1625;2181;2182;4856;5363;5364	388			68			IPI00021369;IPI00792299;IPI00794466	IPI00021369;IPI00792299;IPI00794466	7;6;6	7;6;6	7;6;6	Alpha(B)-crystallin;Alpha-crystallin B chain;Heat shock protein beta-5;Renal carcinoma antigen NY-REN-27;Rosenthal fiber component;Alpha B crystallin;cDNA FLJ57064, highly similar to Alpha crystallin B chain (Alpha(B)-crystallin)	CRYA2;CRYAB	Alpha-crystallin B chain;cDNA FLJ57064, highly similar to Alpha crystallin B chain;12 kDa protein	P02511;C3VMY8;B4DIA6		3	7	7	7	7	6	7	7	6	7	7	6	7	36	36	36	20.159	175	2.35		25									1		10
1112	87;935;3194;3195;4167;5461;5462	1006			48			IPI00790248;IPI00553138;IPI00549343;IPI00791199	IPI00790248;IPI00553138;IPI00549343;IPI00791199	7;7;4;4	7;7;4;4	4;4;1;1	Synaptobrevin-2;Vesicle-associated membrane protein 2;Cellubrevin;Synaptobrevin-3;Vesicle-associated membrane protein 3;cDNA, FLJ92013, Homo sapiens vesicle-associated membrane protein 3 (cellubrevin)(VAMP3), mRNA;VAMP3 protein;Vesicle-associated membrane protein 3 (Cellubrevin)	SYB2;VAMP2;SYB3;VAMP3;hCG_21813	13 kDa protein;Vesicle-associated membrane protein 2;Vesicle-associated membrane protein 3;8 kDa protein	P63027;Q9BUC2;Q15836;Q6FGG2;Q9BRV4		4	7	7	4	6	6	7	6	6	7	4	4	4	44.9	44.9	33.1	12.934	118	1.14	32	5											11
839	145;1313;3069;3770;3771;3911;4553;4594	752			23			IPI00290566;IPI00550591	IPI00290566;IPI00550591	8;4	8;4	8;4	CCT-alpha;T-complex protein 1 subunit alpha	CCT1;CCTA;TCP1	T-complex protein 1 subunit alpha;T-complex protein 1 isoform b	P17987		2	8	8	8	6	8	7	6	8	7	6	8	7	15.1	15.1	15.1	60.343	556	5.9					3	26							7
1206	870;991;1276;1641;1739;2967;3730;4241;5317	1092	730;731		108	155;172		IPI00916111;IPI00915869;IPI00952583;IPI00916861;IPI00916253;IPI00916551	IPI00916111;IPI00915869;IPI00952583;IPI00916861	9;7;6;5;4;2	9;7;6;5;4;2	9;7;6;5;4;2	Cytosolic malate dehydrogenase;Malate dehydrogenase, cytoplasmic;Malate dehydrogenase;Putative uncharacterized protein MDH1	MDH1;MDHA	Malate dehydrogenase;Malate dehydrogenase;Putative uncharacterized protein MDH1;Putative uncharacterized protein MDH1	P40925;B4DUN2;B7Z3I7;B9A041;C9JF79;B8ZZ51		6	9	9	9	7	7	7	7	7	7	7	7	7	35.5	35.5	35.5	38.655	352	3.04			27	1									9
1120	411;766;1617;2019;2808;3209		668;669			53;127		IPI00556079;IPI00871468;IPI00893159;IPI00945197;IPI00642121;IPI00893938;IPI00657941;IPI00657666;IPI00746595;IPI00893310;IPI00549656;IPI00640797;IPI00893047;IPI00744638;IPI00639903;IPI00940218;IPI00953482;IPI00943197;IPI00871277;IPI00926497;IPI00953473;IPI00398724;IPI00219664;IPI00514676;IPI00641022;IPI00473134;IPI00942496;IPI00942386;IPI00873317;IPI00871600;IPI00893425;IPI00409587;IPI00946995;IPI…	IPI00556079;IPI00871468;IPI00893159;IPI00945197;IPI00642121;IPI00893938;IPI00657941;IPI00657666;IPI00746595;IPI00893310;IPI00549656;IPI00640797;IPI00893047;IPI00744638;IPI00639903;IPI00940218;IPI00953482;IPI00943197;IPI00871277;IPI00926497;IPI00953473;IPI00398724;IPI00219664;IPI00514676;IPI00641022;IPI00473134;IPI00942496;IPI00942386;IPI00873317;IPI00871600;IPI00893425;IPI00409587;IPI00946995	6;6;6;6;5;5;5;5;5;5;5;5;5;5;5;5;5;5;5;5;5;5;5;5;5;5;5;5;5;5;5;4;4;2;2;1;1;1	6;6;6;6;5;5;5;5;5;5;5;5;5;5;5;5;5;5;5;5;5;5;5;5;5;5;5;5;5;5;5;4;4;2;2;1;1;1	6;6;6;6;5;5;5;5;5;5;5;5;5;5;5;5;5;5;5;5;5;5;5;5;5;5;5;5;5;5;5;4;4;2;2;1;1;1	Myelin-oligodendrocyte glycoprotein;cDNA FLJ51848, highly similar to Myelin-oligodendrocyte glycoprotein;cDNA, FLJ93336, highly similar to Homo sapiens myelin oligodendrocyte glycoprotein (MOG), mRNA;Myelin oligodendrocyte glycoprotein;Myelin oligodendrocyte glycoprotein, isoform CRA_a;Putative uncharacterized protein ENSP00000373126;Putative uncharacterized protein ENSP00000409394;MOG protein;My…	MOG;DAAP-35D11.2-001;DADB-25P22.3-001;DAMA-364L23.7-001;DAQB-92E24.2-001;DASS-219N15.1-001;hCG_25629;XXbac-BCX231I11.6-001;DAMA-BMC177C8.4-002;DAAP-35D11.2-002;DADB-25P22.3-002;DAMA-364L23.7-002;DAQB-92E24.2-002;DASS-219N15.1-002;XXbac-BCX231I11.6-002;XXbac-BPG126D10.1-002;DAMA-BMC177C8.4-005;DAAP-35D11.2-005;DADB-25P22.3-005;DAMA-364L23.7-005;DAQB-92E24.2-005;DASS-219N15.1-005;XXbac-BCX231I11.6-…	Isoform 1 of Myelin-oligodendrocyte glycoprotein;myelin oligodendrocyte glycoprotein isoform alpha1 precursor;28 kDa protein;Putative uncharacterized protein ENSP00000409394;34 kDa protein;Myelin oligodendrocyte glycoprotein;Myelin oligodendrocyte glycopro	Q16653-1;Q16653;B7Z2X8;Q5STM1;C9JTE0;B0UZR7;Q8IYG5;Q5SUK5;B0UZS1;Q16653-5;Q59EJ6;Q5SSB8;Q5SUK7;B0UZS3;Q16653-7;Q56UX9;Q5SSB5;Q5SUK4;A8MSQ3;B0UZS0;Q16653-3;Q5STM5;Q5SUL0;B0UZS2;Q16653-6;Q5SSB6;Q5SUK9;Q16653-2;Q5SUK6;A2AAS0;B0UZS4;Q16653-8;Q5STL9;Q16653-9;B0UZS5;Q4V362;C9IY51		38	6	6	6	4	1	5	4	1	5	4	1	5	26.3	26.3	26.3	28.179	247	5.11		13	3	1	1	2				3	3	2	10
862	357;975;1014;1167;1522;1832;1995;2467;4309;5140;5575	775;776;777	526;527;528;529		111;142;172	122;150;226;227		IPI00295386;IPI00795334;IPI00909888;IPI00290462	IPI00295386	11;5;5;2	11;5;5;2	11;5;5;2	15-hydroxyprostaglandin dehydrogenase [NADP+];Carbonyl reductase [NADPH] 1;NADPH-dependent carbonyl reductase 1;Prostaglandin 9-ketoreductase;Prostaglandin-E(2) 9-reductase	CBR;CBR1;CRN	Carbonyl reductase [NADPH] 1	P16152		4	11	11	11	11	6	7	11	6	7	11	6	7	48.4	48.4	48.4	30.375	277	3.38		1	30			1	1			1			16
1161	246;247;4033;4034;5591	1051			342			IPI00925257;IPI00748312;IPI00871792;IPI00879319	IPI00925257;IPI00748312;IPI00871792;IPI00879319	5;5;5;4	5;5;5;4	5;5;5;4	Protein-tyrosine phosphatase receptor type Z polypeptide 1;Protein-tyrosine phosphatase receptor type Z polypeptide 2;Receptor-type tyrosine-protein phosphatase zeta;R-PTP-zeta-2;cDNA FLJ53311, highly similar to Receptor-type tyrosine-protein phosphatase zeta (EC 3.1.3.48);Putative uncharacterized protein PTPRZ1	HTPZP2;PTPRZ;PTPRZ1;PTPRZ2;PTPZ	Putative uncharacterized protein PTPRZ1 (Fragment);Isoform Long of Receptor-type tyrosine-protein phosphatase zeta;Isoform Short of Receptor-type tyrosine-protein phosphatase zeta;260 kDa protein	B5MEA8;P23471-1;P23471;P23471-2;B4DFE7;C9JFM0		4	5	5	5	5	2	2	5	2	2	5	2	2	1.8	1.8	1.8	254.58	2315	10.1					1	4	1			3	8	10	12
377	956;1554;1863;1864;3628;4689;5691	40			218			IPI00021263;IPI00789337;IPI00793388;IPI00790689	IPI00021263;IPI00789337	7;4;2;2	5;3;1;1	5;3;1;1	14-3-3 protein zeta/delta;Protein kinase C inhibitor protein 1;Tyrosine 3-monooxygenase/tryptophan 5-monooxygenase activation protein zeta polypeptide;cDNA, FLJ79516, highly similar to 14-3-3 protein zeta/delta;cDNA FLJ50142, highly similar to 14-3-3 protein zeta/delta (Protein kinase Cinhibitor protein 1);cDNA FLJ51775, highly similar to 14-3-3 protein zeta/delta;Tyrosine 3-monooxygenasea/trypto…	YWHAZ	14-3-3 protein zeta/delta;cDNA FLJ51775, highly similar to 14-3-3 protein zeta/delta	P63104;D0PNI1;B0AZS6;B7Z2E6;B7Z465;Q2F831		4	7	5	5	7	6	7	5	4	5	5	4	5	30.6	23.3	23.3	27.745	245	2.55		15	15	1									12
95	767;794;837;1163;2451;2494;5126;5222;5522;5580	89;90;91;92;93	108		43;133;268;310;332	263		IPI00003925;IPI00549885;IPI00946404;IPI00798351;IPI00947129;IPI00947319;IPI00555722	IPI00003925;IPI00549885;IPI00946404;IPI00798351;IPI00947129;IPI00947319	10;10;9;9;6;5;3	10;10;9;9;6;5;3	10;10;9;9;6;5;3	Pyruvate dehydrogenase E1 component subunit beta, mitochondrial;cDNA FLJ52988, highly similar to Pyruvate dehydrogenase E1 component subunit beta, mitochondrial (EC 1.2.4.1);Putative uncharacterized protein PDHB	PDHB;PHE1B	Isoform 1 of Pyruvate dehydrogenase E1 component subunit beta, mitochondrial;Isoform 2 of Pyruvate dehydrogenase E1 component subunit beta, mitochondrial;cDNA FLJ52988, highly similar to Pyruvate dehydrogenase E1 component subunit beta, mitochondrial;35 kD	P11177-1;P11177;B2R7L0;P11177-2;B4DDD7;C9J634;C9K0U7		7	10	10	10	7	9	8	7	9	8	7	9	8	34.8	34.8	34.8	39.233	359	3.29			29	4	1		1						14
1156	39;300;2450;3075;3347;4699;4872	1048	694		234	250		IPI00744692	IPI00744692	7	7	7	Transaldolase;cDNA FLJ57988, highly similar to Transaldolase (EC 2.2.1.2);Transaldolase 1, isoform CRA_c	TAL;TALDO;TALDO1;TALDOR;hCG_18330;TALH	Transaldolase	P37837;B4DID5;Q8WZ45;Q9UMF8		1	7	7	7	7	7	7	7	7	7	7	7	7	23.4	23.4	23.4	37.54	337	3.62			28	2								2	9
82	879;1249;2010;2570;2729;2918;3033;5139		102;103			65;161		IPI00003479;IPI00874012;IPI00793141	IPI00003479;IPI00874012	8;7;2	8;7;2	6;5;0	ERT1;Extracellular signal-regulated kinase 2;MAP kinase isoform p42;Mitogen-activated protein kinase 1;Mitogen-activated protein kinase 2;cDNA FLJ58314, highly similar to Mitogen-activated protein kinase 1 (EC 2.7.11.24);Mitogen-activated protein kinase 1, isoform CRA_a;Extracellular signal-regulated kinase-2 splice variant	ERK2;MAPK1;PRKM1;PRKM2;hCG_32557	Mitogen-activated protein kinase 1;Extracellular signal-regulated kinase-2 splice variant	P28482;B4DHN0;Q1HBJ4;Q499G7;A8CZ64		3	8	8	6	8	6	6	8	6	6	6	5	5	21.1	21.1	17.5	41.389	360	3.54			17	20									11
290	396;1066;1827;2528;3610;3675;4291;5187;5244	314	222		361	484		IPI00015911;IPI00926319;IPI00909143	IPI00015911;IPI00926319;IPI00909143	9;9;8	9;9;8	9;9;8	Dihydrolipoamide dehydrogenase;Dihydrolipoyl dehydrogenase, mitochondrial;Glycine cleavage system L protein;Dihydrolipoyl dehydrogenase;cDNA FLJ50515, highly similar to Dihydrolipoyl dehydrogenase, mitochondrial (EC 1.8.1.4);cDNA FLJ56112, highly similar to Dihydrolipoyl dehydrogenase, mitochondrial (EC 1.8.1.4)	DLD;GCSL;LAD;PHE3	Dihydrolipoyl dehydrogenase, mitochondrial;cDNA FLJ56112, highly similar to Dihydrolipoyl dehydrogenase, mitochondrial;Dihydrolipoyl dehydrogenase	P09622;B2R5X0;B4DFL1;B4DHG0;B4DMK9;B4DT69		3	9	9	9	9	9	8	9	9	8	9	9	8	23	23	23	54.177	509	5.06				1	31			1					11
499	497;901;1585;2640;2949;3088;3912;5394;5408	497;498			101;120			IPI00027252;IPI00797822	IPI00027252;IPI00797822	9;7	9;7	9;7	B-cell receptor-associated protein BAP37;D-prohibitin;Prohibitin-2;Repressor of estrogen receptor activity;PNAS-141;cDNA FLJ56579, highly similar to Prohibitin-2;cDNA FLJ60175, highly similar to Prohibitin-2	BAP;PHB2;REA	Prohibitin-2;cDNA FLJ56579, highly similar to Prohibitin-2	Q99623;Q9BXV3;B4DP75;B4DW05		2	9	9	9	9	8	9	9	8	9	9	8	9	30.1	30.1	30.1	33.296	299	3.36			31			1						1	12
464	150;172;264;1127;3020;3858;4577;4887;5435;5610							IPI00024990	IPI00024990	10	10	10	Aldehyde dehydrogenase family 6 member A1;Methylmalonate-semialdehyde dehydrogenase [acylating], mitochondrial;cDNA FLJ51820, highly similar to Methylmalonate-semialdehyde dehydrogenase[acylating], mitochondrial (EC 1.2.1.27);Methylmalonate semialdehyde dehydrogenase;Aldehyde dehydrogenase 6A1 variant	ALDH6A1;MMSDH;MMSADHA	Methylmalonate-semialdehyde dehydrogenase [acylating], mitochondrial	Q02252;B2R609;B4DFS8;O43573;Q53FN8;Q53H94		1	10	10	10	9	7	7	9	7	7	9	7	7	20.7	20.7	20.7	57.839	535	5					28								13
1099	53;778;1118;1239;2668;2669;2883;3220;4149;4190;4429	359			172			IPI00549434;IPI00658113;IPI00658216;IPI00479741;IPI00941473;IPI00658185;IPI00022082;IPI00787280;IPI00893987;IPI00925967;IPI00927728;IPI00925741	IPI00549434;IPI00658113;IPI00658216;IPI00479741;IPI00941473;IPI00658185;IPI00022082;IPI00787280	11;10;10;10;10;10;10;10;3;3;1;1	9;8;8;8;8;8;8;8;1;1;1;1	9;8;8;8;8;8;8;8;1;1;1;1	Septin-8;Putative uncharacterized protein SEPT8;SEPT8 protein	KIAA0202;SEPT8	Isoform 1 of Septin-8;53 kDa protein;septin 8 isoform c;Putative uncharacterized protein SEPT8;Putative uncharacterized protein SEPT8;Putative uncharacterized protein SEPT8;Isoform 2 of Septin-8;Isoform 3 of Septin-8	Q92599-1;Q92599;A6NKP6;A6NFQ9;C9J9B6;A6NMH6;Q92599-2;B7ZVZ1;Q92599-3;A6NC65		12	11	9	9	8	7	10	6	5	8	6	5	8	18.8	14.5	14.5	55.756	483	5.04					23	1							7
881	817;1016;1017;1155;1679;1680;5538	793;794	536;537		17;26	46;53		IPI00298547	IPI00298547	7	7	7	Oncogene DJ1;Parkinson disease protein 7;Protein DJ-1	PARK7	Protein DJ-1	Q99497		1	7	7	7	6	5	6	6	5	6	6	5	6	42.9	42.9	42.9	19.891	189	2		25											10
221	674;675;2018;2214;2856;3655;3937	253	186;187		43	39;45		IPI00011515;IPI00644509	IPI00011515;IPI00644509	7;6	7;6	7;6	Protein kinase C and casein kinase substrate in neurons protein 1;cDNA FLJ56965, highly similar to Protein kinase C and casein kinase substratein neurons protein 1;cDNA FLJ75595, highly similar to Homo sapiens protein kinase C and casein kinase substrate in neurons 1 (PACSIN1), mRNA;Protein kinase C and casein kinase substrate in neurons 1;Protein kinase C and casein kinase substrate in neurons 1…	KIAA1379;PACSIN1;hCG_16082;RP11-375E1__A.1-001;RP11-375E1__A.1-003	Protein kinase C and casein kinase substrate in neurons protein 1;Protein kinase C and casein kinase substrate in neurons 1	Q9BY11;B4DFJ9;Q5TZC3;A2VCM5;Q5TZC2		2	7	7	7	5	5	7	5	5	7	5	5	7	18.5	18.5	18.5	50.965	444	5.24				2	20	2					1		8
1096	138;681;682;1157;1396;4200;4966	997;998	654		27;28	119		IPI00479905;IPI00074489	IPI00479905;IPI00074489	7;5	7;5	7;5	Complex I-PDSW;NADH dehydrogenase [ubiquinone] 1 beta subcomplex subunit 10;NADH-ubiquinone oxidoreductase PDSW subunit;cDNA FLJ78612, highly similar to Homo sapiens NADH dehydrogenase (ubiquinone) 1 beta subcomplex, 10, 22kDa (NDUFB10), mRNA;cDNA, FLJ92003, Homo sapiens NADH dehydrogenase (ubiquinone) 1 beta subcomplex, 10,22kDa (NDUFB10), mRNA;NADH dehydrogenase (Ubiquinone) 1 beta subcomplex, …	NDUFB10;hCG_42700	NADH dehydrogenase [ubiquinone] 1 beta subcomplex subunit 10;NDUFB10 protein	O96000;A8K761;Q96II6;Q96RX5		2	7	7	7	7	6	6	7	6	6	7	6	6	38.4	38.4	38.4	20.776	172	2.08		24	2										10
761	458;2609;2820;2821;3547;3600;4085;4757;5238		470			46		IPI00219029;IPI00922421	IPI00219029;IPI00922421	9;6	9;6	9;6	Aspartate aminotransferase, cytoplasmic;Glutamate oxaloacetate transaminase 1;Transaminase A;cDNA FLJ51134, highly similar to Aspartate aminotransferase, cytoplasmic (EC 2.6.1.1);Growth-inhibiting protein 18;cDNA FLJ53826, highly similar to Aspartate aminotransferase, cytoplasmic (EC 2.6.1.1)	GOT1;GIG18	Aspartate aminotransferase, cytoplasmic;Aspartate aminotransferase	P17174;B7Z7E9;Q2TU84;B7Z1I2		2	9	9	9	7	7	9	7	7	9	7	7	9	24.9	24.9	24.9	46.247	413	4				27									7
153	3248;3354;4471;4767;5133;5134;5634	163;164;165			131;132;185			IPI00007611;IPI00789135;IPI00893479;IPI00853134	IPI00007611;IPI00789135	7;4;2;1	7;4;2;1	7;4;2;1	ATP synthase subunit O, mitochondrial;Oligomycin sensitivity conferral protein;ATP synthase	ATP5O;ATPO	ATP synthase subunit O, mitochondrial;Putative uncharacterized protein ATP5O	P48047;Q53HH2;C9JK34		4	7	7	7	6	5	6	6	5	6	6	5	6	35.7	35.7	35.7	23.277	213	2.26		22						1					8
934	804;805;1871;2138;3164;3423;5377	853;854			189;308			IPI00409717;IPI00328328;IPI00924536;IPI00030296;IPI00788730;IPI00025491;IPI00794607;IPI00793328;IPI00790077;IPI00793220;IPI00910691;IPI00792676;IPI00927069;IPI00009328;IPI00796657;IPI00927480;IPI00815667;IPI00794324;IPI00791914;IPI00790597	IPI00409717;IPI00328328;IPI00924536;IPI00030296;IPI00788730;IPI00025491;IPI00794607;IPI00793328;IPI00790077	7;7;7;5;5;4;4;4;4;2;2;2;2;1;1;1;1;1;1;1	7;7;7;5;5;4;4;4;4;2;2;2;2;1;1;1;1;1;1;1	7;7;7;5;5;4;4;4;4;2;2;2;2;1;1;1;1;1;1;1	ATP-dependent RNA helicase eIF4A-2;Eukaryotic initiation factor 4A-II;Eukaryotic translation initiation factor 4A isoform 2-like protein;EIF4A2 protein;BM-010;Eukaryotic translation initiation factor 4A, isoform 2, isoform CRA_b;ATP-dependent RNA helicase eIF4A-1;Eukaryotic initiation factor 4A-I;cDNA FLJ78614, highly similar to Homo sapiens eukaryotic translation initiation factor 4A, isoform 1 …	DDX2B;EIF4A2;EIF4F;hCG_1784041;DDX2A;EIF4A;EIF4A1	Isoform 2 of Eukaryotic initiation factor 4A-II;Isoform 1 of Eukaryotic initiation factor 4A-II;41 kDa protein;Eukaryotic translation initiation factor 4A, isoform 2, isoform CRA_b;25 kDa protein;Eukaryotic initiation factor 4A-I;cDNA FLJ58834, highly simi	Q14240-2;Q14240;Q14240-1;Q86WD0;Q96B07;Q9NZE6;P60842;A8K088;A8K7F6;B4DKP9;B4DNH2;B4E047;Q59F68;B4DJX6		20	7	7	7	6	5	7	6	5	7	6	5	7	20.6	20.6	20.6	46.489	408	4			1	22	1								10
528	1091;1781;1811;1980;2173;2179;2990;3508;5720;5721		357;358;359;360;361			125;187;379;382;385		IPI00028520;IPI00221298;IPI00910368	IPI00028520;IPI00221298;IPI00910368	10;10;5	10;10;5	10;10;5	Complex I-51kD;NADH dehydrogenase [ubiquinone] flavoprotein 1, mitochondrial;NADH dehydrogenase flavoprotein 1;NADH-ubiquinone oxidoreductase 51 kDa subunit;NADH dehydrogenase (Ubiquinone) flavoprotein 1, 51kDa variant;cDNA FLJ57949, highly similar to NADH-ubiquinone oxidoreductase 51 kDa subunit, mitochondrial (EC 1.6.5.3);cDNA, FLJ79021, highly similar to NADH-ubiquinone oxidoreductase 51 kDa s…	NDUFV1;UQOR1	Isoform 1 of NADH dehydrogenase [ubiquinone] flavoprotein 1, mitochondrial;Isoform 2 of NADH dehydrogenase [ubiquinone] flavoprotein 1, mitochondrial;cDNA FLJ57201, highly similar to NADH-ubiquinone oxidoreductase 51 kDa subunit, mitochondrial	P49821-1;P49821;Q53G70;P49821-2;B4DE93;Q96ID4;B4DUN7		3	10	10	10	10	7	8	10	7	8	10	7	8	24.4	24.4	24.4	50.817	464	4.57	1		1	9	24								11
1181	204;475;1271;3425;3627;4587;5605;5786	1066			5			IPI00871988;IPI00942178;IPI00793874	IPI00871988;IPI00942178;IPI00793874	8;8;8	8;8;8	8;8;8	cDNA FLJ58980, highly similar to Sideroflexin-3;Putative uncharacterized protein SFXN3;Sideroflexin 3;Sideroflexin-3	hCG_24661;SFXN3	cDNA FLJ58980, highly similar to Sideroflexin-3;Sideroflexin 3;sideroflexin 3	B4DRS6;A6NCZ6;Q9BWM7		3	8	8	8	7	7	6	7	7	6	7	7	6	33.4	33.4	33.4	36.35	329	3.64			25	1							1	1	10
715	85;2760;2883;4425;4426;4429;4633;4711;5085	359;360			89;200			IPI00550119;IPI00871284;IPI00941331;IPI00644857;IPI00744597;IPI00216139;IPI00376992	IPI00550119;IPI00871284;IPI00941331;IPI00644857;IPI00744597;IPI00216139;IPI00376992	9;9;9;9;9;9;9	6;6;6;6;6;6;6	6;6;6;6;6;6;6	cDNA FLJ58821, highly similar to Septin-6;Septin 6 isoform E;Septin-6;Septin 6;Septin 6, isoform CRA_b;cDNA FLJ77872, highly similar to Homo sapiens SEPTIN6 type V (SEPTIN6) mRNA;Septin 6, isoform CRA_e;cDNA FLJ59646, highly similar to Septin-6;cDNA FLJ58747, highly similar to Septin-6;Septin 6, isoform CRA_d;cDNA FLJ59732, highly similar to Septin-6	KIAA0128;SEP2;SEPT6;hCG_23191;RP5-876A24.2-002;RP5-876A24.2-004;RP5-876A24.2-003	cDNA FLJ58821, highly similar to Septin-6;Septin 6 isoform E;Isoform II of Septin-6;Septin 6, isoform CRA_b;Isoform V of Septin-6;Isoform I of Septin-6;cDNA FLJ59732, highly similar to Septin-6	B4DZW0;Q6B514;Q14141-1;Q14141;B1AMS2;Q14141-4;Q548C9;Q6NT82;Q14141-2;B4E049;Q541S4;Q14141-3;B4DPT4		7	9	6	6	9	8	9	6	5	6	6	5	6	21.2	14.2	14.2	52.183	457	5					21								8
595	91;285;3072;3073;3387;3716;4370							IPI00922223;IPI00034159	IPI00922223;IPI00034159	7;7	7;7	7;7	cDNA FLJ54755, highly similar to Vacuolar ATP synthase subunit d (EC 3.6.3.14);32 kDa accessory protein;Vacuolar proton pump subunit d 1;V-ATPase 40 kDa accessory protein;V-ATPase AC39 subunit;V-type proton ATPase subunit d 1;cDNA, FLJ93507, highly similar to Homo sapiens ATPase, H+ transporting, lysosomal 38kDa, V0 subunit d isoform 1 (ATP6V0D1), mRNA;cDNA FLJ59090, highly similar to Vacuolar AT…	ATP6D;ATP6V0D1;VPATPD	cDNA FLJ54755, highly similar to Vacuolar ATP synthase subunit d;V-type proton ATPase subunit d 1	B7Z6L9;P61421;B2R7M1;B7Z788;C6SUN6		2	7	7	7	6	7	6	6	7	6	6	7	6	16.6	16.6	16.6	44.661	392	3.15		1	21	5									12
646	2079;3262;3804;3805;5736		422;423			1215;1244		IPI00159927	IPI00159927	5	5	5	Chondroitin sulfate proteoglycan 3;Neurocan core protein;cDNA FLJ60302, highly similar to Neurocan core protein;CSPG3 variant protein	CSPG3;NCAN;NEUR;CSPG3 variant protein	Neurocan core protein	O14594;B4DMC3;Q4LE67		1	5	5	5	5	4	3	5	4	3	5	4	3	4.5	4.5	4.5	143.09	1321	10.6										9	12	1	9
355	68;1399;1834;2561;2807;3701;5249		251;252;253;254			110;285;353;355		IPI00336008;IPI00019888;IPI00946558	IPI00336008;IPI00019888;IPI00946558	7;7;7	7;7;7	7;7;7	cDNA FLJ78564, highly similar to Homo sapiens aldehyde dehydrogenase 5 family, member A1 (succinate-semialdehyde dehydrogenase) (ALDH5A1), nuclear gene encoding mitochondrial protein, transcript variant 2, mRNA;Succinic semialdehyde dehydrogenase;Aldehyde dehydrogenase family 5 member A1;NAD(+)-dependent succinic semialdehyde dehydrogenase;Succinate-semialdehyde dehydrogenase, mitochondrial;cDNA …	ALDH5A1;SSADH;hCG_37509	aldehyde dehydrogenase 5A1 isoform 1 precursor;Succinate-semialdehyde dehydrogenase, mitochondrial;Putative uncharacterized protein ALDH5A1	A8K435;Q8N3W6;P51649;B4DGP6;Q546H9;Q8N3W7;C9J8Q5		3	7	7	7	7	5	7	7	5	7	7	5	7	15.5	15.5	15.5	58.653	548	5.17			1	1	21							1	8
744	1531;1743;2644;3322;4110;4222;5292;5526	676;677	460		91;92	192		IPI00947127;IPI00217966;IPI00607708;IPI00939286;IPI00908791;IPI00952964;IPI00910754;IPI00795075;IPI00148061;IPI00554498	IPI00947127;IPI00217966;IPI00607708;IPI00939286;IPI00908791;IPI00952964;IPI00910754;IPI00795075	8;8;7;7;7;5;5;5;2;1	7;7;6;6;6;4;4;4;1;0	7;7;6;6;6;4;4;4;1;0	L-lactate dehydrogenase;Cell proliferation-inducing gene 19 protein;LDH muscle subunit;L-lactate dehydrogenase A chain;Renal carcinoma antigen NY-REN-59;cDNA FLJ52549, highly similar to L-lactate dehydrogenase A chain (EC 1.1.1.27)	LDHA;PIG19;hCG_96677	lactate dehydrogenase A isoform 3;Isoform 1 of L-lactate dehydrogenase A chain;Isoform 2 of L-lactate dehydrogenase A chain;Putative uncharacterized protein LDHA;L-lactate dehydrogenase;lactate dehydrogenase A isoform 4;lactate dehydrogenase A isoform 2;la	B7Z5E3;P00338-1;P00338;P00338-2;C9J4M5;B4DJI1;A8MXQ4;B4DKQ2		10	8	7	7	7	8	7	6	7	6	6	7	6	24.4	21.1	21.1	39.837	361	3.71			19							1	1		6
65	353;359;714;753;768;2081;3006;3315;4297;4298;4301;4433;4434;4457;4642	53;54;55	83;84		286;433;434	114;669		IPI00221226;IPI00002459;IPI00442825	IPI00221226;IPI00002459;IPI00442825	15;15;9	15;15;9	15;15;9	67 kDa calelectrin;Annexin A6;Annexin VI;Annexin-6;Calphobindin-II;Chromobindin-20;Lipocortin VI;p68;p70;Protein III;cDNA FLJ75116, highly similar to Homo sapiens annexin A6, transcript variant 1, mRNA;cDNA FLJ53638, highly similar to Annexin A6;cDNA FLJ53686, highly similar to Annexin A6;Annexin A6, isoform CRA_c;Putative uncharacterized protein ANXA6;cDNA FLJ26567 fis, clone LNF05260, highly si…	ANX6;ANXA6;hCG_39152	Annexin A6;annexin VI isoform 2;cDNA FLJ26567 fis, clone LNF05260, highly similar to Annexin VI	P08133;A8K3Q7;B7Z582;B7Z8A7;A6NN80;Q6ZP35		3	15	15	15	10	11	14	10	11	14	10	11	14	22.1	22.1	22.1	75.872	673	6.48			1			29	31	1					12
470	3810;5675							IPI00025331	IPI00025331	2	2	2	Brain-specific Na(+)-dependent inorganic phosphate cotransporter;Solute carrier family 17 member 7;Vesicular glutamate transporter 1;cDNA FLJ75352;cDNA FLJ60479, highly similar to Homo sapiens solute carrier family 17 (sodium-dependent inorganic phosphate cotransporter), member 7, mRNA;cDNA FLJ59680, highly similar to Homo sapiens solute carrier family 17 (sodium-dependent inorganic phosphate cot…	BNPI;SLC17A7;VGLUT1	Vesicular glutamate transporter 1	Q9P2U7;A8K0Q7;B4DFR9;B4DG46		1	2	2	2	2	2	1	2	2	1	2	2	1	5.7	5.7	5.7	61.613	560	8.42				3	4	2	1	1	1	3	4	5	9
737	349;1308;2435;2624;3237;4527		458			430		IPI00464979;IPI00217232;IPI00514217;IPI00513883	IPI00464979;IPI00217232	6;6;2;1	6;6;2;1	6;6;2;1	ATP-specific succinyl-CoA synthetase subunit beta;Renal carcinoma antigen NY-REN-39;Succinyl-CoA ligase [ADP-forming] subunit beta, mitochondrial;Succinyl-CoA synthetase beta-A chain;Putative uncharacterized protein DKFZp686D0880;cDNA FLJ53646, highly similar to Succinyl-CoA ligase (ADP-forming) beta-chain, mitochondrial (EC 6.2.1.5);cDNA FLJ54097, highly similar to Succinyl-CoA ligase (ADP-formi…	SUCLA2;DKFZp686D0880;hCG_30751;DKFZp564P2062	Isoform 1 of Succinyl-CoA ligase [ADP-forming] subunit beta, mitochondrial;Isoform 2 of Succinyl-CoA ligase [ADP-forming] subunit beta, mitochondrial	Q9P2R7-1;Q9P2R7;Q6N0B1;Q9P2R7-2;B4DRV2;B4DY87;B7Z9S6;B7ZAF6;Q7Z503;Q9Y4T0		4	6	6	6	5	6	6	5	6	6	5	6	6	12.5	12.5	12.5	50.317	463	4				19									5
628	1178;1865;2861;5686	608;609;610	409		208;212;357	353		IPI00101645;IPI00908473;IPI00942978;IPI00945033;IPI00878976;IPI00945758;IPI00945285;IPI00872261;IPI00182938;IPI00479201;IPI00910338;IPI00441992;IPI00944892	IPI00101645;IPI00908473;IPI00942978;IPI00945033;IPI00878976;IPI00945758;IPI00945285;IPI00872261;IPI00182938;IPI00479201;IPI00910338;IPI00441992	4;4;4;4;4;4;4;3;3;3;2;2;1	4;4;4;4;4;4;4;3;3;3;2;2;1	4;4;4;4;4;4;4;3;3;3;2;2;1	Putative adenosylhomocysteinase 3;S-adenosylhomocysteine hydrolase-like protein 2;S-adenosyl-L-homocysteine hydrolase 3;Adenosylhomocysteinase;DC-expressed AHCY-like molecule;Putative adenosylhomocysteinase 2;S-adenosylhomocysteine hydrolase-like protein 1;S-adenosyl-L-homocysteine hydrolase 2;Clone 23931;AHCYL1 protein;cDNA FLJ16815 fis, clone THYMU3044175, highly similar to Adenosylhomocysteina…	AHCYL2;KIAA0828;AHCYL1;DCAL;XPVKONA;hCG_38162	Putative adenosylhomocysteinase 3;S-adenosylhomocysteine hydrolase-like 2 isoform b;Adenosylhomocysteinase;Protein;S-adenosylhomocysteine hydrolase-like 2 isoform c;Adenosylhomocysteinase;S-adenosylhomocysteine hydrolase-like 2 isoform d;Adenosylhomocystei	Q96HN2;Q6ZNS6;B4DIZ5;A8MYU1;O43865-1;O43865;Q2NKW8;O43865-2;B4E168;O43210;Q9BTL0;C9JCR0;Q6ZMM9		13	4	4	4	3	4	3	3	4	3	3	4	3	8.5	8.5	8.5	66.72	611	6.15					10	12	3				1	1	8
1038	54;287;1951;2938;3725;4864;4955	921;922			281;338			IPI00420108;IPI00384122;IPI00033034;IPI00384016;IPI00954003	IPI00420108;IPI00384122	7;6;3;3;1	7;6;3;3;1	7;6;3;3;1	2-oxoglutarate dehydrogenase complex component E2;Dihydrolipoamide succinyltransferase component of 2-oxoglutarate dehydrogenase complex;Dihydrolipoyllysine-residue succinyltransferase component of 2-oxoglutarate dehydrogenase complex, mitochondrial;E2K;cDNA, FLJ79362, moderately similar to Dihydrolipoyllysine-residue succinyltransferase component of 2- oxoglutarate dehydrogenase complex, mitocho…	DLST;DLTS;hCG_22359	Dihydrolipoyllysine-residue succinyltransferase component of 2-oxoglutarate dehydrogenase complex, mitochondrial;cDNA FLJ55034, highly similar to Dihydrolipoyllysine-residue succinyltransferase component of 2- oxoglutarate dehydrogenase complex, mitochondr	P36957;B7ZAZ8;Q6IBS5;B7Z5W8;Q86TQ8;Q86TW7		5	7	7	7	7	6	6	7	6	6	7	6	6	17	17	17	48.729	453	4.76				9	28								11
1185	15;227;806;1231;2786;2940;5741		710;711			242;438		IPI00844578;IPI00921264	IPI00844578	7;1	7;1	7;1	ATP-dependent RNA helicase A;DEAH box protein 9;Nuclear DNA helicase II;cDNA FLJ39263 fis, clone OCBBF2009571, highly similar to ATP-dependent RNA helicase A (EC 3.6.1.-);DHX9 protein;Leukophysin (ATP-dependent RNA helicase A)	DDX9;DHX9;LKP;NDH2	ATP-dependent RNA helicase A	Q08211;B3KU66;Q05CI5;Q12803;Q32Q22;Q58F26;Q6PJK6		2	7	7	7	5	6	6	5	6	6	5	6	6	6.9	6.9	6.9	140.96	1270	10.2			1							17	11	1	10
389	134;135;678;1440;1987;3229;3326;4191	395			721			IPI00021766;IPI00894213;IPI00477663;IPI00478442;IPI00298289;IPI00894099;IPI00873380;IPI00219207	IPI00021766;IPI00894213;IPI00477663	8;6;6;3;2;1;1;1	8;6;6;3;2;1;1;1	8;6;6;3;2;1;1;1	Foocen;Neurite outgrowth inhibitor;Neuroendocrine-specific protein;Neuroendocrine-specific protein C homolog;Reticulon-4;Reticulon-5;RTN-x;cDNA FLJ54947, highly similar to Reticulon-4;NOGO-A;Putative uncharacterized protein RTN4;Reticulon 4, isoform CRA_c;Reticulon 4, isoform CRA_f;RNT4;RTN4 isoform Aa;RTN4 isoform Ab;RTN4 isoform D;RTN4 isoform E;RTN4 isoform F;RTN4 isoform G	KIAA0886;My043;NOGO;RTN4;SP1507;Nbla10545;hCG_1784307;Nbla00271	Isoform 1 of Reticulon-4;Isoform 6 of Reticulon-4;Isoform 4 of Reticulon-4	Q9NQC3-1;Q9NQC3;Q9NQC3-6;B4DZ44;Q3LIF1;Q53RF4;Q8IUA4;Q9NQC3-4;Q3LIF4		8	8	8	8	4	6	7	4	6	7	4	6	7	9.1	9.1	9.1	129.93	1192	9.38	1		1	3						1	17	1	5
297	268;1359;2296;2416;3377;3848;5433	258;320;321	223;224;225		137;179;186	109;158;194		IPI00016610	IPI00016610	7	7	6	Alpha-CP1;Heterogeneous nuclear ribonucleoprotein E1;Nucleic acid-binding protein SUB2.3;Poly(rC)-binding protein 1;cDNA, FLJ94964, highly similar to Homo sapiens poly(rC) binding protein 1 (PCBP1), mRNA;Poly(RC) binding protein 1;Putative uncharacterized protein PCBP1	PCBP1;hCG_1776997	Poly(rC)-binding protein 1	Q15365;Q53SS8		1	7	7	6	5	6	5	5	6	5	4	5	4	29.8	29.8	24.2	37.497	356	3.03		10	10	11									11
869	1711;3962;3963;5499;5725							IPI00296191;IPI00414079;IPI00909198;IPI00795873	IPI00296191;IPI00414079;IPI00909198;IPI00795873	5;5;5;3	5;5;5;3	5;5;5;3	Nef-binding protein 1;Vacuolar proton pump subunit H;Vacuolar proton pump subunit SFD;V-ATPase 50/57 kDa subunits;VMA13;V-type proton ATPase subunit H;cDNA FLJ40986 fis, clone UTERU2014898, highly similar to Vacuolar ATP synthase subunit H (EC 3.6.3.14);Vacuolar proton pump subunit SFD alpha isoform;cDNA FLJ58444, highly similar to Vacuolar ATP synthase subunit H (EC 3.6.3.14)	ATP6V1H;CGI-11	Isoform 1 of V-type proton ATPase subunit H;Isoform 2 of V-type proton ATPase subunit H;cDNA FLJ58444, highly similar to Vacuolar ATP synthase subunit H;23 kDa protein	Q9UI12-1;Q9UI12;B3KUZ7;Q8TF11;Q9UI12-2;B4E054		4	5	5	5	5	4	4	5	4	4	5	4	4	9.7	9.7	9.7	55.882	483	5.24				6	13					1	1		6
1132	2440;2573;2730;2959;4680;5007	1023			207			IPI00643920;IPI00942979;IPI00792641;IPI00940673;IPI00946864;IPI00793119;IPI00789310;IPI00946973	IPI00643920;IPI00942979;IPI00792641;IPI00940673;IPI00946864;IPI00793119	6;6;4;4;4;3;2;2	6;6;4;4;4;3;2;2	6;6;4;4;4;3;2;2	cDNA FLJ54957, highly similar to Transketolase (EC 2.2.1.1);Transketolase;cDNA FLJ56274, highly similar to Transketolase (EC 2.2.1.1);Transketolase variant;cDNA FLJ36348 fis, clone THYMU2007025, highly similar to TRANSKETOLASE (EC 2.2.1.1);cDNA FLJ53217, highly similar to Transketolase (EC 2.2.1.1);Putative uncharacterized protein DKFZp686J13123;cDNA FLJ32530 fis, clone SMINT2000185, highly simil…	TKT;DKFZp686J13123	cDNA FLJ54957, highly similar to Transketolase;Transketolase;transketolase isoform 2;cDNA FLJ53217, highly similar to Transketolase;Putative uncharacterized protein DKFZp686J13123;cDNA FLJ32530 fis, clone SMINT2000185, highly similar to TRANSKETOLASE	B4DE31;P29401;A8K089;B4E022;Q53EM5;B3KSI4;B4DVU1;Q6MZE3;B3KPZ8		8	6	6	6	3	4	6	3	4	6	3	4	6	14.3	14.3	14.3	68.741	631	6.6						21	7				1	1	9
1072	2263;2305;2420;4525;4744;5464		635;636;637			79;104;255		IPI00465028;IPI00797270;IPI00796633;IPI00451401	IPI00465028;IPI00797270;IPI00796633;IPI00451401	6;6;5;3	6;6;5;3	6;6;5;3	Triosephosphate isomerase;Triose-phosphate isomerase	TPI;TPI1	triosephosphate isomerase 1 isoform 2;Isoform 1 of Triosephosphate isomerase;22 kDa protein;Isoform 2 of Triosephosphate isomerase	Q53HE2;P60174-1;P60174;B4DUI5;B7Z5D8;Q2QD09;P60174-2		4	6	6	6	5	6	6	5	6	6	5	6	6	29	29	29	30.791	286	2.32		19	9										11
1064	2897;4631;4684;5573;5712							IPI00784614;IPI00784808;IPI00784936;IPI00871679;IPI00455033;IPI00883870;IPI00784835;IPI00748715	IPI00784614;IPI00784808;IPI00784936;IPI00871679;IPI00455033;IPI00883870;IPI00784835	5;5;5;5;5;4;4;1	5;5;5;5;5;4;4;1	5;5;5;5;5;4;4;1	Ovarian/Breast septin epsilon;MAFK protein	Ov/Br septin;MAFK	septin 9 isoform a;septin 9 isoform b;septin 9 isoform c;63 kDa protein;septin 9 isoform e;septin 9 isoform d;septin 9 isoform f	Q96QF2;A2VCQ5		8	5	5	5	3	4	4	3	4	4	3	4	4	9.6	9.6	9.6	65.401	586	4.91			1	10	4	4	3						4
969	598;1134;4651							IPI00374740;IPI00216516;IPI00942115;IPI00872082;IPI00216514;IPI00795679	IPI00374740;IPI00216516;IPI00942115;IPI00872082;IPI00216514	3;2;2;2;2;1	3;2;2;2;2;1	3;2;2;2;2;1	Antigenic surface determinant protein OA3;Integrin-associated protein;Leukocyte surface antigen CD47;Protein MER6;Integrin-associated protein CD47;Putative uncharacterized protein CD47	CD47;MER6	Isoform OA3-323 of Leukocyte surface antigen CD47;CD47 antigen isoform 3 precursor;Putative uncharacterized protein CD47;Isoform OA3-305 of Leukocyte surface antigen CD47;Isoform OA3-293 of Leukocyte surface antigen CD47	Q08722-1;Q08722;Q08722-4;Q71A41;C9JWA1;Q08722-3;Q08722-2		6	3	3	3	3	3	3	3	3	3	3	3	3	9.3	9.3	9.3	35.213	323	9.16				4	1				1	2	8	3	6
1135	1649;2622;3754;5189	1026;1027	678		171;198	170		IPI00873506;IPI00942902;IPI00644409;IPI00514220	IPI00873506;IPI00942902;IPI00644409;IPI00514220	4;4;4;2	4;4;4;2	4;4;4;2	Guanine deaminase;Guanine aminohydrolase;p51-nedasin;cDNA FLJ40221 fis, clone TESTI2021736, highly similar to Guanine deaminase (EC 3.5.4.3);cDNA FLJ57145, highly similar to Guanine deaminase (EC 3.5.4.3);cDNA, FLJ78887, highly similar to Guanine deaminase (EC 3.5.4.3);cDNA FLJ60569, highly similar to Guanine deaminase (EC 3.5.4.3)	GDA;RP11-63P12.1-004;GAH;KIAA1258;RP11-63P12.1-002;RP11-63P12.1-006	Guanine aminohydrolase;Guanine deaminase;Guanine deaminase;Guanine deaminase	Q5SZC3;Q9H335;Q9Y2T3;B3KUM3;B4DTY5;Q5SZC7;B4DIP8;Q5SZC6;Q5SZC5		4	4	4	4	4	2	3	4	2	3	4	2	3	10.2	10.2	10.2	52.836	471	5.39				5	11						2		7
436	358;1493;1557;2985;3689							IPI00023591	IPI00023591	5	5	4	Purine-rich single-stranded DNA-binding protein alpha;Transcriptional activator protein Pur-alpha;PURA protein;Purine-rich element binding protein A	PUR1;PURA	Transcriptional activator protein Pur-alpha	Q00577;Q2NLC9;Q2NLD4;Q56A79;Q5U0P9		1	5	5	4	4	4	4	4	4	4	3	3	3	21.4	21.4	18.6	34.91	322	3.65			6	11									6
46	43;956;1032;2762;3628;5151;5690	39;40;41			33;160;221			IPI00000816;IPI00793344;IPI00792761;IPI00795516;IPI00940628;IPI00086909;IPI00903243	IPI00000816;IPI00793344	7;6;3;3;3;1;1	5;5;2;2;2;1;1	5;5;2;2;2;1;1	14-3-3 protein epsilon;cDNA, FLJ79100, highly similar to 14-3-3 protein epsilon (14-3-3E);14-3-3 protein epsilon isoform transcript variant 1;cDNA FLJ51851, highly similar to 14-3-3 protein epsilon (14-3-3E);cDNA, FLJ79084, highly similar to 14-3-3 protein epsilon (14-3-3E)	YWHAE	14-3-3 protein epsilon;22 kDa protein	P62258;B7ZA86;Q4VJB6		7	7	5	5	7	7	6	5	5	4	5	5	4	28.2	21.2	21.2	29.174	255	2.89		2	16										5
463	1463;1783;1989;2418;5027;5276;5312		325			440		IPI00024966	IPI00024966	7	7	7	Axonal glycoprotein TAG-1;Axonin-1;Contactin-2;Transient axonal glycoprotein 1;Contactin 2 (Axonal);cDNA FLJ75250, highly similar to Homo sapiens contactin 2 (axonal) (CNTN2), mRNA;cDNA FLJ42746 fis, clone BRAWH3000166, highly similar to Contactin-2;Putative uncharacterized protein DKFZp781D102	AXT;CNTN2;TAG1;TAX1;DKFZp781D102	Contactin-2	Q02246;A1L3A3;A8K1S0;B3KWC2;Q68DA2		1	7	7	7	6	5	7	6	5	7	6	5	7	9.1	9.1	9.1	113.39	1040	10.1										18	2		6
1110	915;1985;2140;2921;3092;3186;3350;3630;4414;5106	1003;1004;1005	663		502;1285;1892	744		IPI00552671;IPI00871326;IPI00020884	IPI00552671;IPI00871326	10;10;2	10;10;2	8;8;1	Plexin-A1;Semaphorin receptor NOV;cDNA FLJ46771 fis, clone TRACH3025828, highly similar to Plexin-A1;cDNA FLJ57256, highly similar to Plexin-A1;cDNA FLJ44113 fis, clone TESTI4046487, highly similar to Mus musculus plexin A1 (Plxna1);Putative uncharacterized protein DKFZp761P19121	NOV;PLXN1;PLXNA1;DKFZp761P19121	Plexin-A1;cDNA FLJ57256, highly similar to Plexin-A1	Q9UIW2;B3KY38;B4DE20;Q6ZTY7;Q9NSM6		3	10	10	8	8	6	8	8	6	8	6	4	6	6.2	6.2	5.1	211.08	1896	11.1						1				1	22	8	9
925	1189;1190;1726;2890;4277;4346;5667	842;843;844			320;332;356			IPI00306301;IPI00922697;IPI00642732;IPI00024087;IPI00643575;IPI00642820;IPI00553155	IPI00306301;IPI00922697;IPI00642732	7;7;7;3;3;2;1	7;7;7;3;3;2;1	7;7;7;3;3;2;1	cDNA FLJ59461, highly similar to Pyruvate dehydrogenase E1 component alpha subunit, somatic form, mitochondrial (EC 1.2.4.1);Mitochondrial PDHA1;Pyruvate dehydrogenase (Lipoamide) alpha 1;PDHE1-A type I;Pyruvate dehydrogenase E1 component subunit alpha, somatic form, mitochondrial;PDHA1;cDNA, FLJ92558, highly similar to Homo sapiens pyruvate dehydrogenase (lipoamide) alpha 1 (PDHA1), mRNA;cDNA FL…	PDHA1;RP11-723P2.1-009;PHE1A;RP11-723P2.1-001	Mitochondrial PDHA1;cDNA FLJ54787, highly similar to Pyruvate dehydrogenase E1 component alpha subunit, somatic form, mitochondrial;cDNA FLJ52314, highly similar to Pyruvate dehydrogenase E1 component alpha subunit, somatic form, mitochondrial	A5YVE9;Q5JPU1;P08559;A5YPB6;B2R5P7;B7Z3T7;Q53GE3;B7Z3X5;Q5JPU0		7	7	7	7	6	6	6	6	6	6	6	6	6	15.7	15.7	15.7	47.579	428	4				21									7
291	545;546;1335;3766;3801							IPI00791316;IPI00015964;IPI00792311	IPI00791316;IPI00015964;IPI00792311	5;5;5	5;5;5	5;5;5	cDNA FLJ75013;cDNA FLJ78058;Putative uncharacterized protein GAP43;Axonal membrane protein GAP-43;Growth-associated protein 43;Neural phosphoprotein B-50;Neuromodulin;pp46;cDNA, FLJ94238, Homo sapiens growth associated protein 43 (GAP43), mRNA;Growth associated protein 43	GAP43;hCG_2022854	growth associated protein 43 isoform 1;Neuromodulin;24 kDa protein	A8K0Y4;P17677;Q5U058		3	5	5	5	3	4	4	3	4	4	3	4	4	26.3	26.3	26.3	28.766	274	4.12				15	2								4
830	1459;2050;5141;5407;5627	749;750			577;579			IPI00289159;IPI00215687;IPI00915822;IPI00953381;IPI00917826;IPI00917573;IPI00916210;IPI00917105;IPI00215685	IPI00289159;IPI00215687	5;4;2;2;2;1;1;1;1	5;4;2;2;2;1;1;1;1	5;4;2;2;2;1;1;1;1	Glutaminase kidney isoform, mitochondrial;K-glutaminase;L-glutamine amidohydrolase;cDNA FLJ75476, highly similar to Homo sapiens glutaminase (GLS), mRNA;Putative uncharacterized protein GLS;cDNA FLJ10358 fis, clone NT2RM2001238, highly similar to Glutaminase kidney isoform, mitochondrial;Putative uncharacterized protein DKFZp686O15119	GLS;GLS1;KIAA0838;DKFZp686O15119	Isoform KGA of Glutaminase kidney isoform, mitochondrial;Isoform GAC of Glutaminase kidney isoform, mitochondrial	O94925-1;O94925;A8K132;Q53S89;O94925-3;B3KM58;Q53RX0;Q53TX0;Q68D38		9	5	5	5	4	5	5	4	5	5	4	5	5	9.7	9.7	9.7	73.46	669	5.82					3	14							4
295	562;932;1055;1607;3651;5294							IPI00016342;IPI00945574;IPI00945735;IPI00945337;IPI00947210;IPI00946911;IPI00946776;IPI00792578;IPI00945392;IPI00791850;IPI00795370	IPI00016342;IPI00945574;IPI00945735;IPI00945337;IPI00947210;IPI00946911;IPI00946776	6;5;4;4;4;4;3;2;2;2;2	6;5;4;4;4;4;3;2;2;2;2	6;5;4;4;4;4;3;2;2;2;2	Ras-related protein Rab-7a;cDNA FLJ55895, highly similar to Ras-related protein Rab-7;Putative uncharacterized protein RAB7A	RAB7;RAB7A	Ras-related protein Rab-7a;Putative uncharacterized protein RAB7A;Putative uncharacterized protein RAB7A;Putative uncharacterized protein RAB7A;Putative uncharacterized protein RAB7A;Putative uncharacterized protein RAB7A;Putative uncharacterized protein R	P51149;B4DPH9;C9J8S3;C9J592;C9J4V0;C9JUH2;C9IZZ0;C9J4S4		11	6	6	6	6	4	6	6	4	6	6	4	6	33.3	33.3	33.3	23.489	207	2.37		17	1					1					7
314	2337;2491;3059;5571	333;334			86;221			IPI00017510	IPI00017510	4	4	4	Cytochrome c oxidase polypeptide II;Cytochrome c oxidase subunit 2	COII;COXII;MTCO2;MT-CO2;COX2;CO2	Cytochrome c oxidase subunit 2	P00403;A0S0W7;A0S2P1;A0S3T1;A0SA07;A1Z455;A1Z4V2;A4ZKZ0;A6YW54;A6YWD1;A6YXV0;A6Z3M5;A6Z6E8;A6ZEU4;A6ZF47;A6ZFK3;A6ZHA9;A7LDC6;A7LF11;A7LFA2;B0Z6W4;B1W855;B2CB37;B2WRY8;B2XHF9;B2XHT9;B2XIR3;B2XL43;B2XP28;B2XPS3;B2YKU2;B3DE06;B3GUF3;B5M7M0;C5H6K5;C5H6K6;C5H6K7;C5H6L3;C5H6M3;C5H6M4;C5H6M5;C5H6M7;C5H6M8;C8XWJ6;C8Y3G4;C8Y3Q5;C8YBL1;C9D661;Q06TE6;Q09U41;Q0Z7D8;Q0Z7F1;Q0Z7J0;Q0Z7K3;Q0Z7S0;Q14XI3;Q14XT3;…		1	4	4	4	4	3	3	4	3	3	4	3	3	18.9	18.9	18.9	25.565	227	2.08	3	16	5										11
886	14;126;132;473;1336;1373;4268							IPI00299024;IPI00908521	IPI00299024;IPI00908521	7;5	7;5	7;5	22 kDa neuronal tissue-enriched acidic protein;Brain acid soluble protein 1;Neuronal axonal membrane protein NAP-22	BASP1;NAP22	Isoform 1 of Brain acid soluble protein 1;Isoform 2 of Brain acid soluble protein 1	P80723-1;P80723;P80723-2		2	7	7	7	7	4	5	7	4	5	7	4	5	63	63	63	22.693	227	5.28					17					1			8
303	386;487;1370;3360;3678	328			267			IPI00472442;IPI00871889;IPI00016832;IPI00910408;IPI00910833	IPI00472442;IPI00871889;IPI00016832	5;5;5;1;1	5;5;5;1;1	5;5;5;1;1	30 kDa prosomal protein;Macropain subunit C2;Multicatalytic endopeptidase complex subunit C2;Proteasome component C2;Proteasome nu chain;Proteasome subunit alpha type-1;Proteasome subunit alpha type	HC2;NU;PROS30;PSC2;PSMA1	Isoform Long of Proteasome subunit alpha type-1;Proteasome subunit alpha type;Isoform Short of Proteasome subunit alpha type-1	P25786-2;P25786;A8MVJ4;Q53YE8;P25786-1		5	5	5	5	5	5	5	5	5	5	5	5	5	24.2	24.2	24.2	30.239	269	2.94		1	16										5
327	514;755;1653;2276;2277;3598	342	236		174	106		IPI00018206;IPI00910267;IPI00908623	IPI00018206;IPI00910267	6;4;1	6;4;1	6;4;1	Aspartate aminotransferase, mitochondrial;Fatty acid-binding protein;Glutamate oxaloacetate transaminase 2;Plasma membrane-associated fatty acid-binding protein;Transaminase A;cDNA FLJ78439, highly similar to Homo sapiens glutamic-oxaloacetic transaminase 2;cDNA FLJ40994 fis, clone UTERU2015640, highly similar to Aspartate aminotransferase, mitochondrial (EC 2.6.1.1);cDNA FLJ55692, highly similar…	GOT2	Aspartate aminotransferase, mitochondrial;Aspartate aminotransferase	P00505;A8K482;B3KUZ8;B4DJA6		3	6	6	6	5	5	6	5	5	6	5	5	6	16	16	16	47.475	430	4.77		1	2	15					3	1			7
825	154;350;2288;2827;3328;3919;4479;5524	201;202			4969;4972			IPI00256861;IPI00550385;IPI00478226;IPI00941241;IPI00432363;IPI00444397	IPI00256861;IPI00550385;IPI00478226;IPI00941241;IPI00432363	8;8;8;7;6;1	8;8;8;7;6;1	7;7;7;6;5;1	620 kDa actin-binding protein;Actin cross-linking family protein 7;Macrophin-1;Microtubule-actin cross-linking factor 1, isoforms 1/2/3/5;Trabeculin-alpha;ACF7 protein;Microtubule-actin crosslinking factor 1;cDNA FLJ58849, highly similar to Microtubule-actin crosslinking factor 1, isoform 4;MACF1 protein;cDNA FLJ46776 fis, clone TRACH3026650, highly similar to Actin cross-linking family protein 7…	ABP620;ACF7;KIAA0465;KIAA1251;MACF1;RP11-69E11.1-010;RP11-69E11.1-003	Isoform 2 of Microtubule-actin cross-linking factor 1, isoforms 1/2/3/5;Isoform 1 of Microtubule-actin cross-linking factor 1, isoforms 1/2/3/5;Isoform 5 of Microtubule-actin cross-linking factor 1, isoforms 1/2/3/5;Microtubule-actin crosslinking factor 1;	Q9UPN3-2;Q9UPN3;Q13696;Q9UPN3-1;B1ALC6;B1ANR6;B4DNC4;Q6IPG6;Q6ZQZ4;Q9UPN3-4;B1ALC4;B1ANR3;B1AP66;Q96PK2;B1ALC5		6	8	8	7	7	5	4	7	5	4	6	4	3	1.9	1.9	1.7	620.41	5430	11.1				2								15	7
44	2065;2459;2634;3844;4272;5142;5218;5262		80			45		IPI00000792;IPI00647366;IPI00641565;IPI00642016;IPI00874075;IPI00645425	IPI00000792;IPI00647366;IPI00641565;IPI00642016;IPI00874075;IPI00645425	8;8;6;6;4;4	8;8;6;6;4;4	8;8;6;6;4;4	NADPH:quinone reductase;Quinone oxidoreductase;Zeta-crystallin;Putative uncharacterized protein CRYZ;Crystallin, zeta (Quinone reductase), isoform CRA_a;Putative uncharacterized protein DKFZp686C16101	CRYZ;DKFZp686C16101;hCG_21668	Quinone oxidoreductase;crystallin, zeta isoform b;Putative uncharacterized protein CRYZ;Putative uncharacterized protein CRYZ;Putative uncharacterized protein CRYZ (Fragment);crystallin, zeta isoform c	Q08257;A6NN60;A6NP24;C9JH92;A8MU94;Q5HYE7		6	8	8	8	8	6	5	8	6	5	8	6	5	30.1	30.1	30.1	35.206	329	3.35			24	1							1		11
950	362;2082;2083;2084;2682;3383;4294;4295;5410		578			316		IPI00329801;IPI00872379	IPI00329801;IPI00872379	9;9	9;9	9;9	Anchorin CII;Annexin A5;Annexin V;Annexin-5;Calphobindin I;Endonexin II;Lipocortin V;Placental anticoagulant protein 4;Placental anticoagulant protein I;Thromboplastin inhibitor;Vascular anticoagulant-alpha;cDNA FLJ52002, highly similar to Annexin A5	ANX5;ANXA5;ENX2;PP4	Annexin A5;Putative uncharacterized protein ANXA5 (Fragment)	P08758;B4DNG6;Q6FHB3;A8MTE3		2	9	9	9	9	6	6	9	6	6	9	6	6	18.1	18.1	18.1	35.936	320	3.04			24	1									11
477	375;2405;5779	474;475;476			133;208;425			IPI00025753	IPI00025753	3	3	3	Cadherin family member 4;Desmoglein-1;Desmosomal glycoprotein 1;Pemphigus foliaceus antigen;cDNA FLJ50928, highly similar to Desmoglein-1	CDHF4;DSG1	Desmoglein-1	Q02413;B7Z845		1	3	3	3	3	2	3	3	2	3	3	2	3	4.6	4.6	4.6	113.71	1049	6.52	4	1	1	1	2	5	1			2	2	4	5
781	1300;2294;2295;3181;3806;3807	707;708			10;98			IPI00909465;IPI00946421;IPI00219685;IPI00942935;IPI00909424	IPI00909465;IPI00946421;IPI00219685;IPI00942935;IPI00909424	6;6;6;6;6	6;6;6;6;6	6;6;6;6;6	cDNA FLJ58045, highly similar to NADH dehydrogenase (ubiquinone) 1 alpha subcomplex subunit 13 (EC 1.6.5.3);Cell death regulatory protein GRIM-19;Complex I-B16.6;Gene associated with retinoic and interferon-induced mortality 19 protein;NADH dehydrogenase [ubiquinone] 1 alpha subcomplex subunit 13;NADH-ubiquinone oxidoreductase B16.6 subunit;cDNA FLJ59191, highly similar to NADH dehydrogenase (ubi…	CDA016;CGI-39;GRIM19;NDUFA13	cDNA FLJ58045, highly similar to NADH dehydrogenase (ubiquinone) 1 alpha subcomplex subunit 13;NADH dehydrogenase [ubiquinone] 1 alpha subcomplex subunit 13;26 kDa protein;cDNA FLJ59191, highly similar to NADH dehydrogenase (ubiquinone) 1 alpha subcomplex	B4DQP1;Q9P0J0;B4DF76;B4DEZ3		5	6	6	6	5	4	6	5	4	6	5	4	6	18.3	18.3	18.3	30.111	273	1.06	17	1											7
1199	1203;1204;2653;3459;3822;3823;4697;5163	27			874			IPI00887316;IPI00888712;IPI00930066;IPI00937995;IPI00929430;IPI00885048;IPI00876919;IPI00942939;IPI00954450	IPI00887316;IPI00888712;IPI00930066	8;5;5;2;2;2;2;2;2	1;1;1;1;1;1;1;1;1	0;0;0;0;0;0;0;0;0	Kappa-actin;POTE ankyrin domain family member K;Putative beta-actin-like protein 3;Actin-like protein	ACTBL3;FKSG30;POTEKP;ACT	actin, beta-like 3;actin, beta-like 3;kappa-actin	Q9BYX7;Q562N6;Q562Q0;Q562Q1;Q562Q4;Q562Q6;Q562Q8;Q562Q9;Q562R0;Q562R6;Q562T0;Q562T3;Q562T4;Q562X0;Q562X2;Q562X4;Q562X6;Q562Y4		9	8	1	0	8	8	7	1	1	1	0	0	0	8.1	1.9	0	103.51	924	3.94			2	13	1								7
205	2508;3429;3720;4477;4478	232;233			60;79			IPI00010415;IPI00395748;IPI00219451;IPI00219452;IPI00746126;IPI00395469;IPI00883762	IPI00010415;IPI00395748;IPI00219451;IPI00219452;IPI00746126;IPI00395469;IPI00883762	5;5;5;5;3;3;3	5;5;5;5;3;3;3	5;5;5;5;3;3;3	Acyl-CoA thioesterase 7;Brain acyl-CoA hydrolase;CTE-IIa;Cytosolic acyl coenzyme A thioester hydrolase;Long chain acyl-CoA thioester hydrolase;cDNA FLJ32606 fis, clone STOMA1000186, highly similar to Homo sapiens acyl-CoA thioesterase 7 (ACOT7), transcript variant hBACHa, mRNA;cDNA FLJ52849, highly similar to Homo sapiens acyl-CoA thioesterase 7 (ACOT7), transcript variant hBACHc, mRNA;cDNA FLJ60…	ACOT7;BACH	Isoform 1 of Cytosolic acyl coenzyme A thioester hydrolase;acyl-CoA thioesterase 7 isoform hBACHa;Isoform 5 of Cytosolic acyl coenzyme A thioester hydrolase;Isoform 6 of Cytosolic acyl coenzyme A thioester hydrolase;Isoform 3 of Cytosolic acyl coenzyme A t	O00154-1;O00154;O00154-4;B3KQ12;O00154-5;B7Z957;O00154-6;B4DUX0;O00154-3;C9JFC4;O00154-2		7	5	5	5	5	4	4	5	4	4	5	4	4	16.6	16.6	16.6	41.796	380	3.87		1	4	17			1						9
801	1299;1891;3078;3079;3100;5266;5492;5622							IPI00220503;IPI00789792;IPI00791846;IPI00789999;IPI00789063;IPI00791194	IPI00220503;IPI00789792;IPI00791846	8;6;5;2;1;1	8;6;5;2;1;1	8;6;5;2;1;1	50 kDa dynein-associated polypeptide;Dynactin complex 50 kDa subunit;Dynactin subunit 2;p50 dynamitin;cDNA, FLJ95559, Homo sapiens dynactin 2 (p50) (DCTN2), mRNA;cDNA FLJ38923 fis, clone NT2NE2011823, highly similar to Dynactin subunit 2;Dynactin 2 variant;cDNA FLJ31120 fis, clone IMR322000730, highly similar to Dynactin subunit 2;cDNA FLJ77785;Dynactin 2 (P50), isoform CRA_b	DCTN2;DCTN50;hCG_2016464	dynactin 2;Dynactin 2 (P50), isoform CRA_b;26 kDa protein	Q13561;B2RBK5;B3KTX4;Q53H88;A8K8J9		6	8	8	8	6	8	6	6	8	6	6	8	6	21.9	21.9	21.9	44.819	406	4.62			1	14	8							1	9
844	1192;1232;2907;4911;5535		523			365		IPI00400826;IPI00291262;IPI00795633;IPI00793848	IPI00400826;IPI00291262;IPI00795633;IPI00793848	5;5;5;3	5;5;5;3	5;5;5;3	Aging-associated gene 4 protein;ApoJalpha;ApoJbeta;Apolipoprotein J;Clusterin;Clusterin alpha chain;Clusterin beta chain;Complement cytolysis inhibitor;Complement cytolysis inhibitor a chain;Complement cytolysis inhibitor b chain;Complement-associated protein SP-40,40;Ku70-binding protein 1;NA1/NA2;Testosterone-repressed prostate message 2;cDNA FLJ36080 fis, clone TESTI2019872, highly similar to …	AAG4;APOJ;CLI;CLU;KUB1	Isoform 2 of Clusterin;Isoform 1 of Clusterin;CLU;54 kDa protein	P10909-2;P10909;P10909-1;B3KSE6;B4DW11;Q6LDQ3;Q8IWL5;Q8IWM0		4	5	5	5	4	5	3	4	5	3	4	5	3	15.4	15.4	15.4	57.832	501	3			15										5
357	12;2124;2930;3440;4228;4818;5459	363;365;366	256		48;369;371	177		IPI00019904;IPI00220241;IPI00654787;IPI00924848;IPI00220240;IPI00181921;IPI00479049;IPI00377105;IPI00927261;IPI00942277;IPI00943213;IPI00719156	IPI00019904;IPI00220241;IPI00654787;IPI00924848;IPI00220240	7;7;7;7;7;3;3;3;2;2;2;1	6;6;6;6;6;3;3;3;2;2;2;1	6;6;6;6;6;3;3;3;2;2;2;1	Beta-adducin;Erythrocyte adducin subunit beta;ADD2 protein;Similar to adducin 2 (Beta);cDNA FLJ61313, highly similar to Beta-adducin	ADD2;ADDB	Isoform 1 of Beta-adducin;Isoform 3 of Beta-adducin;Isoform 4 of Beta-adducin;cDNA FLJ61313, highly similar to Beta-adducin;Isoform 2 of Beta-adducin	P35612-1;P35612;Q05DK5;Q96HD4;P35612-3;P35612-4;B4DM17;C9JF93;P35612-2		12	7	6	6	6	3	6	5	2	5	5	2	5	11.7	10.6	10.6	80.853	726	6.62				6	2	2	2	4	4		1		8
390	1103;1705;1706;1893;2708;3345							IPI00021785	IPI00021785	6	6	6	Cytochrome c oxidase polypeptide Vb;Cytochrome c oxidase subunit 5B, mitochondrial;Cytochrome c oxidase subunit Vb;Putative uncharacterized protein COX5B;COX5B protein	COX5B	Cytochrome c oxidase subunit 5B, mitochondrial	P10606;Q53YB7;Q6FHJ9;Q6FHM4		1	6	6	6	6	3	3	6	3	3	6	3	3	30.2	30.2	30.2	13.696	129	1.15	17	3											10
565	1171;1665;1666;2537;3184;3874;4741;5680	557;558			115;146			IPI00031169;IPI00873632;IPI00798089;IPI00794027;IPI00790570;IPI00794561;IPI00879279	IPI00031169;IPI00873632;IPI00798089;IPI00794027	8;7;5;5;3;3;1	8;7;5;5;3;3;1	3;3;1;1;2;2;0	Ras-related protein Rab-2A;cDNA FLJ51998, highly similar to Ras-related protein Rab-2A;RAB2	RAB2;RAB2A	Ras-related protein Rab-2A;24 kDa protein;21 kDa protein;Putative uncharacterized protein RAB2A	P61019;B4DMQ5;O75546;C9IYQ2		7	8	8	3	6	5	7	6	5	7	3	3	2	44.8	44.8	21.2	23.545	212	2.05		19	1										7
630	2221;2469;3416;4513;5118;5175;5498	611;612	411		347;371	375		IPI00103530;IPI00373946;IPI00479177	IPI00103530;IPI00373946;IPI00479177	7;7;7	7;7;7	7;7;7	Atlastin-1;Brain-specific GTP-binding protein;GTP-binding protein 3;Guanine nucleotide-binding protein 3;Spastic paraplegia 3 protein A;Atlastin variant;SPG3A protein;Putative uncharacterized protein DKFZp686J1364	ATL1;GBP3;SPG3A;DKFZp686J1364	Atlastin-1;64 kDa protein;atlastin GTPase 1 isoform b	Q8WXF7;Q53F53;Q6IAK1;Q69YH7		3	7	7	7	5	5	5	5	5	5	5	5	5	17	17	17	63.543	558	5					16								5
78	76;1263;2655;2671;3004;3138;4796	67	98;99;100;101		61	25;148;149;204		IPI00003348;IPI00790302;IPI00790896;IPI00797969;IPI00925530;IPI00924758	IPI00003348;IPI00790302;IPI00790896;IPI00797969;IPI00925530	7;7;7;6;5;2	4;4;4;3;2;2	3;3;3;2;1;1	G protein subunit beta-2;Guanine nucleotide-binding protein G(I)/G(S)/G(T) subunit beta-2;Transducin beta chain 2;cDNA FLJ77321, highly similar to Homo sapiens guanine nucleotide binding protein (G protein), beta polypeptide 2 (GNB2), mRNA;GNB2 protein;Guanine nucleotide binding protein (G protein), beta polypeptide 2, isoform CRA_a;Putative uncharacterized protein GNB2	GNB2;hCG_20449	Guanine nucleotide-binding protein G(I)/G(S)/G(T) subunit beta-2;Putative uncharacterized protein GNB2;Putative uncharacterized protein GNB2;Putative uncharacterized protein GNB2;32 kDa protein	P62879;Q6FHM2;C9JXA5;C9JIS1;C9JZN1		6	7	4	3	7	6	7	4	3	4	3	2	3	22.6	13.2	9.4	37.331	340	3.38			13	2			1						7
51	280;348;2666;4624;4625	45	82		313	316		IPI00000875;IPI00937615;IPI00738381;IPI00909534;IPI00908389;IPI00910941	IPI00000875;IPI00937615;IPI00738381;IPI00909534	5;5;4;3;1;1	5;5;4;3;1;1	5;5;4;3;1;1	cDNA FLJ56389, highly similar to Elongation factor 1-gamma;eEF-1B gamma;Elongation factor 1-gamma;Eukaryotic translation elongation factor 1 gamma;EEF1G protein;Eukaryotic translation elongation factor 1 gamma, isoform CRA_c;GIG35;cDNA FLJ59433, highly similar to Elongation factor 1-gamma	EEF1G;EF1G;PRO1608;hCG_2039458	cDNA FLJ56389, highly similar to Elongation factor 1-gamma;Elongation factor 1-gamma;Elongation factor 1-gamma;cDNA FLJ59433, highly similar to Elongation factor 1-gamma	B4DTG2;P26641;Q2F838;Q2F840;Q53YD7;B4DUP0		6	5	5	5	4	3	4	4	3	4	4	3	4	11.5	11.5	11.5	56.149	487	4.88				9	6							1	6
474	1771;1772;1952;1953;2639;5107;5577	471;472;473	328		67;68;72	101		IPI00025366;IPI00793839;IPI00383539;IPI00795080;IPI00791780;IPI00791211;IPI00795682;IPI00792509;IPI00796979	IPI00025366;IPI00793839;IPI00383539;IPI00795080;IPI00791780;IPI00791211;IPI00795682;IPI00792509	7;7;7;4;4;4;4;4;2	7;7;7;4;4;4;4;4;2	7;7;7;4;4;4;4;4;2	Citrate synthase, mitochondrial;Citrate synthase	CS	Citrate synthase, mitochondrial;48 kDa protein;Citrate synthase;Citrate synthase;16 kDa protein;12 kDa protein;9 kDa protein;7 kDa protein	O75390;B4DJV2;B3KTN4;Q0QEL2;B7Z1E1		9	7	7	7	5	5	5	5	5	5	5	5	5	14.8	14.8	14.8	51.712	466	4.15				17	3								8
197	34;697;756;757;4079;4153;5507	225	166		350	40		IPI00010133;IPI00642725;IPI00908906	IPI00010133;IPI00642725	7;6;1	7;6;1	7;6;1	Coronin-1A;Coronin-like protein A;Coronin-like protein p57;Tryptophan aspartate-containing coat protein	CORO1;CORO1A	Coronin-1A;40 kDa protein	P31146		3	7	7	7	6	2	6	6	2	6	6	2	6	17.1	17.1	17.1	51.026	461	5.46				1	19		1	2	1				10
1078	1494;1656;2388;2430;3976;5791	983;984			359;890			IPI00470535;IPI00479514;IPI00953206;IPI00953650;IPI00953262;IPI00927161	IPI00470535;IPI00479514;IPI00953206;IPI00953650;IPI00953262	6;6;6;6;6;1	6;6;6;6;6;1	6;6;6;6;6;1	Voltage-dependent calcium channel subunit alpha-2/delta-1;Voltage-dependent calcium channel subunit alpha-2-1;Voltage-dependent calcium channel subunit delta-1;Voltage-gated calcium channel subunit alpha-2/delta-1;cDNA FLJ50197, highly similar to Dihydropyridine-sensitive L-type calcium channel subunits alpha- 2/delta;Putative uncharacterized protein CACNA2D1;Dihydropyridine receptor alpha 2 subu…	CACNA2D1;CACNL2A;CCHL2A;MHS3;WUGSC:H_DJ0560O14.1	Dihydropyridine receptor alpha 2 subunit;Isoform 2 of Voltage-dependent calcium channel subunit alpha-2/delta-1;Isoform 3 of Voltage-dependent calcium channel subunit alpha-2/delta-1;Isoform 5 of Voltage-dependent calcium channel subunit alpha-2/delta-1;Is	P54289-1;P54289;B7Z658;O95026;Q9UDL7;Q9UDU5;Q9UIU0;P54289-2;Q9UDQ3;P54289-3;P54289-5;P54289-4		6	6	6	6	5	4	6	5	4	6	5	4	6	5.9	5.9	5.9	125.31	1110	10.1										15	1		5
942	112;1119;1342;1568;1929;2547;3312;4314							IPI00873223;IPI00939504;IPI00329331;IPI00395676;IPI00946647;IPI00946873;IPI00945447;IPI00945562;IPI00945711;IPI00946068;IPI00944947;IPI00946012;IPI00945282	IPI00873223;IPI00939504;IPI00329331;IPI00395676;IPI00946647	8;8;8;8;4;3;3;3;3;3;3;3;1	8;8;8;8;4;3;3;3;3;3;3;3;1	8;8;8;8;4;3;3;3;3;3;3;3;1	cDNA, FLJ95012, highly similar to Homo sapiens UDP-glucose pyrophosphorylase 2 (UGP2), mRNA;cDNA FLJ56155, highly similar to UTP--glucose-1-phosphate uridylyltransferase 2 (EC 2.7.7.9);Putative uncharacterized protein UGP2;UDP-glucose pyrophosphorylase;UTP--glucose-1-phosphate uridylyltransferase	UGP2;UGP1	cDNA FLJ56155, highly similar to UTP--glucose-1-phosphate uridylyltransferase 2;Putative uncharacterized protein UGP2;Isoform 1 of UTP--glucose-1-phosphate uridylyltransferase;Isoform 2 of UTP--glucose-1-phosphate uridylyltransferase;Putative uncharacteriz	B2RAN1;B4DUP2;C9JKD6;Q16851-1;Q16851;Q53QE9;Q16851-2;C9JNZ1		13	8	8	8	8	4	5	8	4	5	8	4	5	17.6	17.6	17.6	57.791	517	5					18								8
852	812;1678;1881;2401	771	524		276	250		IPI00293836;IPI00413016;IPI00470388;IPI00908676	IPI00293836;IPI00413016;IPI00470388;IPI00908676	4;4;4;4	4;4;4;4	4;4;4;4	Cell adhesion molecule 2;Immunoglobulin superfamily member 4D;Nectin-like protein 3;cDNA FLJ61287, highly similar to Mus musculus cell adhesion molecule 2 (Cadm2), mRNA	CADM2;IGSF4D;NECL3	Isoform 3 of Cell adhesion molecule 2;Isoform 1 of Cell adhesion molecule 2;Isoform 2 of Cell adhesion molecule 2;cDNA FLJ61287, highly similar to Mus musculus cell adhesion molecule 2 (Cadm2), mRNA	Q8N3J6-3;Q8N3J6;Q8N3J6-1;Q8N3J6-2;B4DJ19		4	4	4	4	3	2	4	3	2	4	3	2	4	17.2	17.2	17.2	47.563	437	5.5					8	8							6
245	195;2991;3741;5200							IPI00013043	IPI00013043	4	4	4	25 kDa brain-specific protein;p24;p25-alpha;TPPP/p25;Tubulin polymerization-promoting protein;Brain-specific protein p25 alpha, isoform CRA_b;cDNA FLJ30358 fis, clone BRACE2007749, highly similar to Tubulin polymerization-promoting protein;Fibroblast growth factor-2 repression protein-1;Tubulin polymerization promoting protein	TPPP;TPPP1;FREP1;hCG_16469	Tubulin polymerization-promoting protein	O94811;Q4L233		1	4	4	4	3	2	4	3	2	4	3	2	4	20.1	20.1	20.1	23.693	219	2.19		13	3										6
379	833;1822;1823;2105;2483;2489;2579;5703	387			645			IPI00021338;IPI00788836	IPI00021338;IPI00788836	8;7	8;7	8;7	70 kDa mitochondrial autoantigen of primary biliary cirrhosis;Dihydrolipoamide acetyltransferase component of pyruvate dehydrogenase complex;Dihydrolipoyllysine-residue acetyltransferase component of pyruvate dehydrogenase complex, mitochondrial;M2 antigen complex 70 kDa subunit;Pyruvate dehydrogenase complex component E2;cDNA FLJ50978, highly similar to Dihydrolipoyllysine-residue acetyltransfer…	DLAT;DLTA	Dihydrolipoyllysine-residue acetyltransferase component of pyruvate dehydrogenase complex, mitochondrial;cDNA FLJ57320, highly similar to Dihydrolipoyllysine-residue acetyltransferase component of pyruvate dehydrogenase complex, mitochondrial	P10515;B4DJX1;B4DS43;Q16791;Q86YI5;B4DLQ2;Q01991;Q9HAN0		2	8	8	8	7	7	6	7	7	6	7	7	6	11.4	11.4	11.4	68.996	647	7.03						18	3		5	3			10
885	394;580;1389;1564;1884;2832;3612;3762;4075;4368		477			2442		IPI00298994	IPI00298994	10	7	7	Talin-1;Talin 1	KIAA1027;TLN;TLN1;RP11-112J3.1-001	Talin-1	Q9Y490;Q5TCU6		1	10	7	7	4	7	9	3	5	6	3	5	6	5	3.6	3.6	269.76	2541	11.4										1	12	10	4
1116	49;709;2015;2024;4124;5111	601;1010	666;667		227;376	116;373		IPI00554752;IPI00792039	IPI00554752	6;1	6;1	4;1	cAMP-dependent protein kinase type II-beta regulatory subunit;cDNA FLJ46798 fis, clone TRACH3031660, highly similar to cAMP-dependent protein kinase type II-beta regulatory subunit;CAMP-DEPENDENT PROTEIN KINASE TYPE II-BETA REGULATORY CHAIN;Protein kinase, cAMP-dependent, regulatory, type II, beta;Putative uncharacterized protein PRKAR2B	PRKAR2B;WUGSC:H_RG363E19.2	cAMP-dependent protein kinase type II-beta regulatory subunit	P31323;B3KY43;O60380;Q6DHZ2;Q75MP1		2	6	6	4	6	6	4	6	6	4	4	4	3	22.5	22.5	15.6	46.302	418	4.94				1	16								6
1123	2454;3136;3606;4868;5182							IPI00815672;IPI00604711;IPI00893227	IPI00815672;IPI00604711	5;5;1	5;5;1	5;5;1	Axonal transporter of synaptic vesicles;Kinesin-like protein KIF1A;Microtubule-based motor KIF1A;Unc-104- and KIF1A-related protein;KIF1A variant protein;Putative uncharacterized protein KIF1A;cDNA FLJ61319, highly similar to Kinesin-like protein KIF1A;Kinesin family member 1A, isoform CRA_a	ATSV;C2orf20;KIF1A;hCG_32293	Isoform 2 of Kinesin-like protein KIF1A;Isoform 1 of Kinesin-like protein KIF1A	Q12756-2;Q12756;B0I1S5;C9JE91;Q12756-1;B4DMM0;B5MDZ8		3	5	5	5	4	5	4	4	5	4	4	5	4	3.5	3.5	3.5	202.9	1799	11.1											14	2	5
623	420;2323;3093;3094;3767;5414;5769;5770							IPI00095891;IPI00646491;IPI00640867;IPI00514055;IPI00219835;IPI00644936;IPI00871191;IPI00644474;IPI00792774;IPI00385033;IPI00788932;IPI00006395;IPI00248911;IPI00217269;IPI00218488;IPI00329305;IPI00647637;IPI00941962	IPI00095891;IPI00646491;IPI00640867;IPI00514055;IPI00219835;IPI00644936;IPI00871191	8;8;8;8;8;8;6;3;3;3;2;2;2;2;2;2;2;2	6;6;6;6;6;6;6;1;1;3;0;0;0;0;0;0;0;0	6;6;6;6;6;6;6;1;1;3;0;0;0;0;0;0;0;0	Adenylate cyclase-stimulating G alpha protein;Extra large alphas protein;Guanine nucleotide-binding protein G(s) subunit alpha isoforms XLas;Putative uncharacterized protein GNAS;GNAS complex locus;Guanine nucleotide-binding protein G(s) subunit alpha isoforms short;cDNA, FLJ79509, highly similar to Guanine nucleotide-binding protein G(s)subunit alpha;cDNA, FLJ79523, highly similar to Guanine nuc…	GNAS;GNAS1;GSP;hCG_1788380;GSA	Isoform XLas-1 of Guanine nucleotide-binding protein G(s) subunit alpha isoforms XLas;Isoform XLas-2 of Guanine nucleotide-binding protein G(s) subunit alpha isoforms XLas;GNAS complex locus isoform f;Isoform Gnas-1 of Guanine nucleotide-binding protein G(	Q5JWF2-1;Q5JWF2;Q5JWF2-2;A6NI00;Q5FWY2;P63092-1;P63092;B0AZR9;P63092-2;P63092-3;Q14455		18	8	6	6	5	8	8	3	6	6	3	6	6	7.4	5.9	5.9	111.02	1037	4.06				15	1								4
1194	2954;3187;4239;5336;5385;5405;5744	1081			203			IPI00936879;IPI00873959;IPI00220154;IPI00000807;IPI00941006;IPI00876875	IPI00936879;IPI00873959;IPI00220154;IPI00000807	7;7;6;6;1;1	7;7;6;6;1;1	7;7;6;6;1;1	Dilute myosin heavy chain, non-muscle;Myosin heavy chain 12;Myosin-12;Myosin-Va;Myoxin;MYO5A variant protein;cDNA FLJ50342, highly similar to Myosin-5A;Myosin Va;Myosin Va variant;Myosin V	MYH12;MYO5A	Isoform 2 of Myosin-Va;myosin VA isoform 2;Isoform 3 of Myosin-Va;Isoform 1 of Myosin-Va	Q9Y4I1-2;Q9Y4I1;A8CDT9;B4E147;B5LY56;Q59FF5;Q9UES3;Q9Y4I1-3;O95317;Q9Y4I1-1;A8MZC5;Q9UES4		6	7	7	7	6	5	5	6	5	5	6	5	5	4.8	4.8	4.8	215.04	1852	11.1	1					1						16	7
214	198;408;898;1796;2067;4903		183			281		IPI00011200;IPI00642548	IPI00011200;IPI00642548	6;6	6;6	6;6	D-3-phosphoglycerate dehydrogenase;cDNA FLJ35987 fis, clone TESTI2014269, highly similar to D-3-phosphoglycerate dehydrogenase (EC 1.1.1.95);Phosphoglycerate dehydrogenase;PHGDH protein;3-phosphoglycerate dehydrogenase	PGDH3;PHGDH;RP4-683H9.1-002	D-3-phosphoglycerate dehydrogenase;Phosphoglycerate dehydrogenase	O43175;B3KSC3;Q5SZU1;Q8N5M8;Q96RV5;Q96RV6;Q96RV7;Q96RV8;Q96RV9;Q9UMY2;Q9UMY3		2	6	6	6	4	3	6	4	3	6	4	3	6	14.1	14.1	14.1	56.65	533	4.57			2	6	12	1							12
680	1138;3934;4812;5065							IPI00177728;IPI00165579;IPI00646632;IPI00642792;IPI00386314;IPI00643827;IPI00642656	IPI00177728;IPI00165579;IPI00646632;IPI00642792	4;3;2;2;1;1;1	4;3;2;2;1;1;1	4;3;2;2;1;1;1	CNDP dipeptidase 2;Cytosolic non-specific dipeptidase;Glutamate carboxypeptidase-like protein 1;Peptidase A;cDNA FLJ56358, highly similar to Cytosolic nonspecific dipeptidase;cDNA FLJ54170, highly similar to Cytosolic nonspecific dipeptidase;cDNA FLJ11121 fis, clone PLACE1006139;cDNA FLJ10400 fis, clone NT2RM4000395	CN2;CNDP2;CPGL;PEPA	Isoform 1 of Cytosolic non-specific dipeptidase;Isoform 2 of Cytosolic non-specific dipeptidase;28 kDa protein;19 kDa protein	Q96KP4-1;Q96KP4;B3KUG4;B4DPF1;B4DV28;Q96KP4-2;Q9NUV1;Q9NW02		7	4	4	4	4	4	4	4	4	4	4	4	4	10.7	10.7	10.7	52.878	475	5.75				1	12			1		2			4
478	1486;4207;4493;4494;5545							IPI00025796	IPI00025796	5	5	5	Complex I-30kD;NADH dehydrogenase [ubiquinone] iron-sulfur protein 3, mitochondrial;NADH-ubiquinone oxidoreductase 30 kDa subunit;cDNA FLJ57965, highly similar to NADH-ubiquinone oxidoreductase 30 kDa subunit, mitochondrial (EC 1.6.5.3);NADH dehydrogenase (Ubiquinone) Fe-S protein 3, 30kDa (NADH-coenzyme Q reductase) variant;Putative uncharacterized protein DKFZp586K0821	NDUFS3;DKFZp586K0821	NADH dehydrogenase [ubiquinone] iron-sulfur protein 3, mitochondrial	O75489;B4DFM8;Q53FM7;Q9UF24		1	5	5	5	4	3	5	4	3	5	4	3	5	15.5	15.5	15.5	30.241	264	2.64		17	5	2					1				10
229	627;1193;2686;2943;5630		188			39		IPI00012011;IPI00909841	IPI00012011;IPI00909841	5;4	5;4	4;3	18 kDa phosphoprotein;Cofilin, non-muscle isoform;Cofilin-1;cDNA FLJ51435, moderately similar to Cofilin-1	CFL;CFL1	Cofilin-1;cDNA FLJ51435, moderately similar to Cofilin-1	P23528;B4E112		2	5	5	4	4	3	4	4	3	4	3	2	3	34.3	34.3	27.7	18.502	166	2.21		13			1								5
409	1698;3615;3883;4831	410			64			IPI00022388;IPI00514623	IPI00022388	4;1	4;1	4;1	Collapsin response mediator protein 3;Dihydropyrimidinase-related protein 4;UNC33-like phosphoprotein 4	CRMP3;DPYSL4;ULIP4	Dihydropyrimidinase-related protein 4	O14531;B2RMQ1		2	4	4	4	3	2	4	3	2	4	3	2	4	11	11	11	61.877	572	5.69					5	11							6
790	701;2369;3200;4366;4643	713	489		221	293		IPI00220175;IPI00220173;IPI00940281;IPI00217976;IPI00939579;IPI00747283;IPI00025499;IPI00220174;IPI00026836;IPI00220171;IPI00293683	IPI00220175;IPI00220173;IPI00940281;IPI00217976;IPI00939579;IPI00747283;IPI00025499;IPI00220174;IPI00026836;IPI00220171;IPI00293683	5;5;4;4;4;4;4;4;4;4;4	5;5;4;4;4;4;4;4;4;4;4	5;5;4;4;4;4;4;4;4;4;4	Microtubule-associated protein tau;Neurofibrillary tangle protein;Paired helical filament-tau;Microtubule-associated protein	MAPT;MAPTL;MTBT1;TAU	Isoform Tau-E of Microtubule-associated protein tau;Isoform Tau-B of Microtubule-associated protein tau;Putative uncharacterized protein ENSP00000415477;Isoform Tau-G of Microtubule-associated protein tau;Putative uncharacterized protein ENSP00000394288;Is	P10636-7;P10636;P10636-4;C9JDD6;P10636-9;C9JR34;C9JSN6;P10636-1;P10636-8;P10636-5;P10636-6;P10636-2;B3KTM0;P10636-3;B4DSB3;B4DSE3		11	5	5	5	5	4	3	5	4	3	5	4	3	22.3	22.3	22.3	42.966	412	4.85			4	6	13	3						1	10
294	2099;3330;3786;4733;5668	317;318;319			89;169;176			IPI00016339;IPI00789439;IPI00908835;IPI00924852;IPI00797838;IPI00927292;IPI00927919	IPI00016339;IPI00789439	5;3;2;2;1;1;1	5;3;2;2;1;1;1	3;1;0;0;0;0;0	L1880;RAB5L;Ras-related protein Rab-5C	RAB5C;RABL	Ras-related protein Rab-5C;19 kDa protein	P51148		7	5	5	3	5	5	4	5	5	4	3	3	2	28.2	28.2	18.5	23.482	216	2.12		15	2										8
642	77;2098;3199;5382	622;623	419		94;261	86		IPI00156689;IPI00184402;IPI00789469;IPI00797605	IPI00156689;IPI00184402;IPI00789469;IPI00797605	4;2;2;2	4;2;2;2	4;2;2;2	Synaptic vesicle membrane protein VAT-1 homolog;cDNA, FLJ79487, highly similar to Synaptic vesicle membrane protein VAT-1homolog;cDNA FLJ39753 fis, clone SMINT2018343, highly similar to Synaptic vesicle membrane protein VAT-1homolog (EC 1.-.-.-);cDNA FLJ54106, moderately similar to Synaptic vesicle membrane protein VAT-1 homolog (EC 1.-.-.-);Chromosome 17q21 mRNA clone 694:2.	VAT1	Synaptic vesicle membrane protein VAT-1 homolog;Chromosome 17q21 mRNA clone 694:2;22 kDa protein;15 kDa protein	Q99536;B0AZP7;B3KUF8;B4DPX4;Q16464		4	4	4	4	4	4	4	4	4	4	4	4	4	14.8	14.8	14.8	41.92	393	4				13									4
866	1068;1069;1982;4017;4018							IPI00295601	IPI00295601	5	5	5	BM88 antigen;Cell cycle exit and neuronal differentiation protein 1;cDNA, FLJ93454, highly similar to Homo sapiens BM88 antigen (BM88), mRNA	BM88;CEND1	Cell cycle exit and neuronal differentiation protein 1	Q8N111;B2R7I3		1	5	5	5	4	5	3	4	5	3	4	5	3	26.2	26.2	26.2	14.954	149	2.29		12		2									5
845	6;966;3685;3686;3991;5147	763;764			101;113			IPI00646556;IPI00291328;IPI00412122	IPI00646556;IPI00291328;IPI00412122	6;6;5	6;6;5	6;6;5	NADH dehydrogenase [ubiquinone] flavoprotein 2, mitochondrial;NADH-ubiquinone oxidoreductase 24 kDa subunit;cDNA FLJ78041, highly similar to Homo sapiens NADH dehydrogenase (ubiquinone) flavoprotein 2, 24kDa (NDUFV2), mRNA;NDUFV2 protein;cDNA, FLJ92411, Homo sapiens NADH dehydrogenase (ubiquinone) flavoprotein 2, 24kDa(NDUFV2), mRNA;NADH dehydrogenase (Ubiquinone) flavoprotein 2, 24kDa;24-kDa sub…	NDUFV2;hCG_1994226	28 kDa protein;NADH dehydrogenase [ubiquinone] flavoprotein 2, mitochondrial;Putative uncharacterized protein ENSP00000343430 (Fragment)	P19404;A8K750;Q6IB76;Q6IPW4;Q6LEN9;Q9UEH5;A6NK33		3	6	6	6	5	4	6	5	4	6	5	4	6	27	27	27	27.907	252	2.1		18	2										8
1105	957;5050;5201;5488;5594		661			220		IPI00939470;IPI00550731;IPI00941420;IPI00939805;IPI00784773;IPI00889156;IPI00940952;IPI00784865;IPI00941650;IPI00942387;IPI00784985;IPI00940069;IPI00853045;IPI00909649;IPI00942608;IPI00941203;IPI00556287	IPI00939470;IPI00550731;IPI00941420;IPI00939805;IPI00784773;IPI00889156;IPI00940952;IPI00784865;IPI00941650;IPI00942387;IPI00784985;IPI00940069;IPI00853045;IPI00909649;IPI00942608;IPI00941203	5;5;5;5;5;5;5;5;5;5;5;5;5;5;4;4;1	5;5;5;5;5;5;5;5;5;5;5;5;5;5;4;4;1	5;5;5;5;5;5;5;5;5;5;5;5;5;5;4;4;1	Putative uncharacterized protein;J kappa 5;IGK@ protein;Immunoblobulin light chain;Ig kappa chain C region;Anti-RhD monoclonal T125 kappa light chain;Putative uncharacterized protein ENSP00000415360;Putative uncharacterized protein ENSP00000392389	IGK@;IGKC	26 kDa protein;Putative uncharacterized protein;26 kDa protein;26 kDa protein;Putative uncharacterized protein;IGK@ protein;Ig kappa chain C region;IGK@ protein;26 kDa protein;26 kDa protein;IGK@ protein;Ig kappa chain C region;Anti-RhD monoclonal T125 kap	Q8TCD0;C9J327;Q7Z3Y4;Q15537;Q6PIL8;Q0KKI6;Q6P5S8;Q6PJF2;P01834;Q5EFE6;C9JEE5;C9J2E4		17	5	5	5	3	5	1	3	5	1	3	5	1	30.4	30.4	30.4	26.4	240	3.07		9	3					2					4
777	1845;4843;5094;5256		483;484			170;171		IPI00219525;IPI00943153	IPI00219525;IPI00943153	4;3	4;3	4;3	6-phosphogluconate dehydrogenase, decarboxylating	PGD;PGDH;hCG_2006054;RP4-736L20.2-001	6-phosphogluconate dehydrogenase, decarboxylating;6-phosphogluconate dehydrogenase, decarboxylating	P52209;A8K2Y9;B4DQJ8;B4DV68;B4E2U0;B4DL86		2	4	4	4	4	3	3	4	3	3	4	3	3	12.6	12.6	12.6	53.139	483	4.64				5	9								4
284	1378;3607							IPI00015476;IPI00913845	IPI00015476;IPI00913845	2;1	2;1	2;1	Alanine/serine/cysteine/threonine transporter 1;Neutral amino acid transporter A;SATT;Solute carrier family 1 member 4;cDNA, FLJ93528, highly similar to Homo sapiens solute carrier family 1 (glutamate/neutral amino acid transporter), member 4 (SLC1A4), mRNA;cDNA FLJ53154, highly similar to Neutral amino acid transporter A;cDNA, FLJ78885, highly similar to Neutral amino acid transporter A;Solute c…	ASCT1;SATT;SLC1A4	Neutral amino acid transporter A;HASCT1	P43007;B2R7N6;B7Z561;B7Z9M1;Q53F03;Q9P2X2		2	2	2	2	2	1	2	2	1	2	2	1	2	4.5	4.5	4.5	55.722	532	7.94					4	4	1		1	3	3	1	5
713	1410;2693							IPI00215997;IPI00657796;IPI00795937;IPI00908644;IPI00556460	IPI00215997;IPI00657796;IPI00795937;IPI00908644;IPI00556460	2;2;2;1;1	2;2;2;1;1	2;2;2;1;1	5H9 antigen;CD9 antigen;Cell growth-inhibiting gene 2 protein;Leukocyte antigen MIC3;Motility-related protein;p24;Tetraspanin-29;Putative uncharacterized protein CD9;cDNA FLJ51032, highly similar to CD9 antigen;cDNA FLJ56697, highly similar to CD9 antigen;Bladder cancer related CD9 variant	CD9;GIG2;MIC3;TSPAN29;BTCC-1	CD9 antigen;Putative uncharacterized protein CD9;15 kDa protein;cDNA FLJ56697, highly similar to CD9 antigen;Bladder cancer related CD9 variant	P21926;A6NNI4;B4DPP0;B4DK09;Q56CY1		5	2	2	2	2	1	2	2	1	2	2	1	2	9.6	9.6	9.6	25.416	228	2.92		10		1							1		3
1154	738;1098;1139;1714;3070;3719;4269;4695;4789		690;691;692			249;608;725		IPI00743302;IPI00290456	IPI00743302;IPI00290456	9;8	9;8	9;8	ICAM5 protein;Intercellular adhesion molecule 5, telencephalin;Intercellular adhesion molecule 5;Telencephalin	ICAM5;TLCN;TLN	intercellular adhesion molecule 5 precursor;Intercellular adhesion molecule 5	Q8N6I2;Q8TAM9;Q9UMF0		2	9	9	9	8	5	5	8	5	5	8	5	5	14.9	14.9	14.9	97.115	924	9.54			1	1					2	19	3		10
490	732;824;1795;1958;3145;3498;4626	480;481;482;483;484;485;486	336;337		111;398;402;423;427;513;515	456;504		IPI00026516	IPI00026516	7	7	7	3-oxoacid-CoA transferase 1;Somatic-type succinyl-CoA:3-oxoacid-CoA-transferase;Succinyl-CoA:3-ketoacid-coenzyme A transferase 1, mitochondrial;Succinyl-CoA:3-ketoacid CoA transferase;cDNA, FLJ92639, highly similar to Homo sapiens 3-oxoacid CoA transferase (OXCT), nuclear geneencoding mitochondrial protein, mRNA;cDNA FLJ51924, highly similar to Succinyl-CoA:3-ketoacid-coenzyme A transferase1, mit…	OXCT;OXCT1;SCOT	Succinyl-CoA:3-ketoacid-coenzyme A transferase 1, mitochondrial	P55809;A1E286;B2R5V2;B7Z528;B7Z609;Q6IAV5		1	7	7	7	5	4	6	5	4	6	5	4	6	15.8	15.8	15.8	56.157	520	5					17								5
554	857;2007;4276;4961;5090							IPI00030532;IPI00332395;IPI00797947;IPI00180176;IPI00925474;IPI00794099	IPI00030532	5;2;2;1;1;1	5;2;2;1;1;1	3;0;0;0;0;0	Copine V;Copine-5;Putative uncharacterized protein DKFZp666C234;Copine V, isoform CRA_d;CPNE5 protein	CPNE5;KIAA1599;DKFZp666C234;hCG_15370	Copine-5	Q9HCH3;Q658T3;Q7Z6C8		6	5	5	3	3	3	5	3	3	5	1	2	3	10.5	10.5	7.4	65.733	593	6					4	12	4						5
468	2029;2030;2866;3336;3580	464			105			IPI00025239;IPI00946334	IPI00025239;IPI00946334	5;5	5;5	5;5	Complex I-49kD;NADH dehydrogenase [ubiquinone] iron-sulfur protein 2, mitochondrial;NADH-ubiquinone oxidoreductase 49 kDa subunit;NADH dehydrogenase (Ubiquinone) Fe-S protein 2, 49kDa (NADH-coenzyme Q reductase) variant;cDNA FLJ53932, highly similar to NADH-ubiquinone oxidoreductase 49 kDa subunit, mitochondrial (EC 1.6.5.3);cDNA, FLJ78876, highly similar to NADH-ubiquinone oxidoreductase 49 kDa …	NDUFS2	NADH dehydrogenase [ubiquinone] iron-sulfur protein 2, mitochondrial;NADH dehydrogenase (ubiquinone) Fe-S protein 2 isoform 2 precursor	O75306;Q53HG2;B7Z792;B7Z9L2;Q9HC11;Q9HC12		2	5	5	5	5	3	5	5	3	5	5	3	5	11	11	11	52.545	463	4.05	1			17	4								10
60	2641;3747;5520							IPI00924788;IPI00002230;IPI00925612;IPI00790972	IPI00924788;IPI00002230;IPI00925612;IPI00790972	3;3;3;2	3;3;3;2	3;3;3;2	Arylacetamide deacetylase-like 1;Neutral cholesterol ester hydrolase 1	AADACL1;KIAA1363;NCEH1	arylacetamide deacetylase-like 1 isoform a;arylacetamide deacetylase-like 1 isoform b;Isoform 1 of Neutral cholesterol ester hydrolase 1;Isoform 3 of Neutral cholesterol ester hydrolase 1	Q6PIU2-2;Q6PIU2;C9J0X0;Q6PIU2-1;Q6PIU2-3		4	3	3	3	2	3	2	2	3	2	2	3	2	8.3	8.3	8.3	49.881	448	5.31				7	4					1	1		5
270	28;1136;1712;3682	304;305	212		147;152	161		IPI00014439;IPI00902534	IPI00014439;IPI00902534	4;4	4;4	4;4	Dihydropteridine reductase;HDHPR;Quinoid dihydropteridine reductase;cDNA FLJ55000, highly similar to Dihydropteridine reductase (EC 1.5.1.34);Quinoid dihydropteridine reductase, isoform CRA_c;cDNA FLJ42391 fis, clone 3NB692002806, highly similar to Dihydropteridine reductase (EC 1.5.1.34);Quinoid dihydropteridine reductase, isoform CRA_e	DHPR;QDPR;hCG_39606	Dihydropteridine reductase;Quinoid dihydropteridine reductase, isoform CRA_e	P09417;B7Z415;B3KW71		2	4	4	4	3	2	3	3	2	3	3	2	3	23.4	23.4	23.4	25.789	244	2.13		13	2										8
306	215;2792;3024;4419	331			348			IPI00913897;IPI00410270;IPI00411338;IPI00016949;IPI00383807;IPI00658166	IPI00913897;IPI00410270;IPI00411338;IPI00016949;IPI00383807;IPI00658166	4;4;4;4;3;3	4;4;4;4;3;3	4;4;4;4;3;3	Solute carrier family 4 sodium bicarbonate cotransporter member 4 variant C;Solute carrier family 4, sodium bicarbonate cotransporter, member 4, brain type;Electrogenic sodium bicarbonate cotransporter 1;kNBC1;Na(+)/HCO3(-) cotransporter;Solute carrier family 4 member 4;Putative uncharacterized protein DKFZp781H1314;Electrogenic Na+ bicarbonate cotransporter	SLC4A4;NBC;NBC1;NBCE1;DKFZp781H1314	solute carrier family 4, sodium bicarbonate cotransporter, member 4 isoform 3;Isoform 1 of Electrogenic sodium bicarbonate cotransporter 1;Isoform 2 of Electrogenic sodium bicarbonate cotransporter 1;Isoform 4 of Electrogenic sodium bicarbonate cotransport	A5JJ20;C4B714;Q9Y6R1-1;Q9Y6R1;Q9Y6R1-2;Q9Y6R1-4;Q68DB0;Q9Y6R3;Q9Y6R1-3		6	4	4	4	4	2	1	4	2	1	4	2	1	5.2	5.2	5.2	123.18	1094	11.1										3	6	4	7
485	970;4439;4974		330;331			430;432		IPI00026237;IPI00375253	IPI00026237;IPI00375253	3;3	3;3	3;3	Myelin-associated glycoprotein;Siglec-4a;cDNA FLJ56071, highly similar to Myelin-associated glycoprotein;Myelin associated glycoprotein isoform a variant;Myelin associated glycoprotein	GMA;MAG;S-MAG	Myelin-associated glycoprotein;myelin associated glycoprotein isoform b precursor	P20916;B7Z2E5;Q53ES7;Q53HA1;Q53HD1;Q59GD9;Q15489;Q567S4		2	3	3	3	2	1	3	2	1	3	2	1	3	5.1	5.1	5.1	69.068	626	7.59						1	8	5	3				4
621	556;798;945;1671;2849;2993;4344;4900	604;605;606			922;1017;1020			IPI00074962;IPI00305279;IPI00942244;IPI00895856;IPI00007834;IPI00921566;IPI00939165;IPI00909984;IPI00871968;IPI00939328;IPI00871666;IPI00953101;IPI00384928	IPI00074962;IPI00305279;IPI00942244;IPI00895856;IPI00007834	8;8;8;8;7;1;1;1;1;1;1;1;1	8;8;8;8;7;1;1;1;1;1;1;1;1	8;8;8;8;7;1;1;1;1;1;1;1;1	Ankyrin-2;Ankyrin-B;Brain ankyrin;Non-erythroid ankyrin;cDNA FLJ55887, highly similar to Ankyrin-2;cDNA FLJ54703, highly similar to Homo sapiens ankyrin 2, neuronal (ANK2), transcript variant 2, mRNA;cDNA FLJ61595, highly similar to Ankyrin-2;cDNA FLJ54540, highly similar to Homo sapiens ankyrin 2, neuronal (ANK2), transcript variant 2, mRNA;Putative uncharacterized protein DKFZp686P0948	ANK2;DKFZp686P0948	Isoform 3 of Ankyrin-2;Isoform 2 of Ankyrin-2;Putative uncharacterized protein ANK2 (Fragment);Isoform 4 of Ankyrin-2;Isoform 1 of Ankyrin-2	Q01484-4;Q01484;B7Z636;Q01484-2;A8MQV1;Q01484-5;B7Z2H4;B7Z651;B7Z678;Q01484-1;Q7Z307		13	8	8	8	4	7	4	4	7	4	4	7	4	2.8	2.8	2.8	433.71	3957	9.67					2	3	2			1	12	4	6
706	282							IPI00187158;IPI00945372;IPI00945202	IPI00187158;IPI00945372;IPI00945202	1;1;1	1;1;1	1;1;1	cDNA FLJ38338 fis, clone FCBBF3027104, highly similar to Mus musculus proteolipid M6B isoform alpha-beta-TMD-omega (M6B) mRNA;Glycoprotein M6B, isoform CRA_e;cDNA FLJ54144, highly similar to Neuronal membrane glycoprotein M6-b;Glycoprotein M6B isoform 1 variant	GPM6B;hCG_19695	glycoprotein M6B isoform 1;cDNA FLJ54144, highly similar to Neuronal membrane glycoprotein M6-b;Putative uncharacterized protein GPM6B	Q8N956;B7Z613;Q59FD5;C9JY33		3	1	1	1	1	1	1	1	1	1	1	1	1	4	4	4	36.219	328	6.31		1	5		1	1				2	2	1	4
40	3843							IPI00657752;IPI00000190	IPI00657752;IPI00000190	1;1	1;1	1;1	Putative uncharacterized protein CD81;26 kDa cell surface protein TAPA-1;CD81 antigen;Target of the antiproliferative antibody 1;Tetraspanin-28	CD81;TAPA1;TSPAN28	Putative uncharacterized protein CD81;CD81 antigen	A6NMH8;P60033		2	1	1	1	1	1	1	1	1	1	1	1	1	7.3	7.3	7.3	29.806	274	1.82	2	9											2
876	567;713;1800;5302;5384;5773	781;782	532		822;988	841		IPI00747400;IPI00297412;IPI00374128;IPI00384808;IPI00945819;IPI00945569;IPI00550275;IPI00328826;IPI00873837;IPI00946463;IPI00952785;IPI00945443;IPI00947426;IPI00946910;IPI00796713;IPI00945992	IPI00747400;IPI00297412;IPI00374128;IPI00384808;IPI00945819	6;6;6;6;4;2;2;2;2;2;2;2;1;1;1;1	6;6;6;6;4;2;2;2;2;2;2;2;1;1;1;1	6;6;6;6;4;2;2;2;2;2;2;2;1;1;1;1	Calcium-dependent activator protein for secretion 1;Calcium-dependent secretion activator 1;CADPS protein	CADPS;CAPS;CAPS1;KIAA1121	Isoform 4 of Calcium-dependent secretion activator 1;Isoform 1 of Calcium-dependent secretion activator 1;Isoform 3 of Calcium-dependent secretion activator 1;Isoform 2 of Calcium-dependent secretion activator 1;Putative uncharacterized protein CADPS	Q9ULU8-4;Q9ULU8;Q9ULU8-1;Q9ULU8-3;A2RRN7;Q9ULU8-2;C9J9N3		16	6	6	6	2	4	5	2	4	5	2	4	5	5.9	5.9	5.9	153.45	1358	10.4										11	9		4
1159	214;1090;4395	1050			14			IPI00942239;IPI00748037;IPI00908301;IPI00748905	IPI00942239;IPI00748037;IPI00908301;IPI00748905	3;3;3;2	3;3;3;2	2;2;2;1	cDNA FLJ52546, highly similar to Beta-soluble NSF attachment protein;Beta-soluble NSF attachment protein;N-ethylmaleimide-sensitive factor attachment protein beta;cDNA FLJ54102, highly similar to Beta-soluble NSF attachment protein;cDNA FLJ52551, highly similar to Beta-soluble NSF attachment protein;NAPB protein;N-ethylmaleimide-sensitive factor attachment protein, beta, isoform CRA_c	NAPB;SNAPB;hCG_22369	cDNA FLJ52546, highly similar to Beta-soluble NSF attachment protein;Beta-soluble NSF attachment protein;cDNA FLJ52551, highly similar to Beta-soluble NSF attachment protein;N-ethylmaleimide-sensitive factor attachment protein, beta, isoform CRA_c	B4DIV0;Q9H115;B4DGP9;B4DK44;Q4G0M0		4	3	3	2	3	2	3	3	2	3	2	2	2	15.8	15.8	8.3	34.064	303	3			11										4
863	355;1825;3464	778			350			IPI00295400;IPI00412737;IPI00383754	IPI00295400;IPI00412737	3;3;1	3;3;1	3;3;1	Interferon-induced protein 53;T1-TrpRS;T2-TrpRS;Tryptophan--tRNA ligase;Tryptophanyl-tRNA synthetase, cytoplasmic;cDNA FLJ58878, highly similar to Tryptophanyl-tRNA synthetase (EC 6.1.1.2);Tryptophanyl-tRNA synthetase	IFI53;WARS;WRS	Isoform 1 of Tryptophanyl-tRNA synthetase, cytoplasmic;tryptophanyl-tRNA synthetase isoform b	P23381-1;P23381;B4DTK8;P78534;P23381-2		3	3	3	3	3	3	3	3	3	3	3	3	3	9.1	9.1	9.1	53.165	471	5.07					13	1							6
541	528;2426;3242;3973;5254	527			697			IPI00872359;IPI00873712;IPI00029485;IPI00935906;IPI00917681;IPI00916757;IPI00219114;IPI00914026;IPI00917166;IPI00555695	IPI00872359;IPI00873712;IPI00029485;IPI00935906;IPI00917681;IPI00916757;IPI00219114;IPI00914026	5;5;5;5;5;5;5;5;2;1	5;5;5;5;5;5;5;5;2;1	5;5;5;5;5;5;5;5;2;1	Putative uncharacterized protein DCTN1;P150Glued homolog;150 kDa dynein-associated polypeptide;DAP-150;Dynactin subunit 1;p135;p150-glued;Putative uncharacterized protein DKFZp686I0746;cDNA FLJ56465, highly similar to Dynactin-1;DCTN1 protein	DCTN1;DKFZp686I0746	Putative uncharacterized protein DCTN1;Putative uncharacterized protein DCTN1;Isoform p150 of Dynactin subunit 1;dynactin 1 isoform 3;139 kDa protein;137 kDa protein;Isoform p135 of Dynactin subunit 1;dynactin 1 isoform 4	A8MY36;A8MWX9;C9JJD0;O95654;Q14203-1;Q14203;Q6MZZ3;B4DM45;Q14203-2;Q6IQ37		10	5	5	5	3	2	4	3	2	4	3	2	4	5.1	5.1	5.1	142.08	1283	10.6										6	8		4
804	684;956;2798;3628;3740;5694;5695	40;661;722			23;165;223			IPI00220642;IPI00910779	IPI00220642;IPI00910779	7;5	4;2	4;2	14-3-3 protein gamma;14-3-3 protein gamma, N-terminally processed;Protein kinase C inhibitor protein 1;cDNA FLJ14168 fis, clone NT2RP2001440, highly similar to 14-3-3 protein gamma;cDNA FLJ51843, highly similar to 14-3-3 protein gamma;cDNA FLJ52141, highly similar to 14-3-3 protein gamma	YWHAG	14-3-3 protein gamma;cDNA FLJ52141, highly similar to 14-3-3 protein gamma	P61981;B3KNB4;B4DHC4;B4DE78		2	7	4	4	6	6	7	3	3	4	3	3	4	32	18.2	18.2	28.302	247	2.29	1	18	9										8
466	178;1140;1715;3648	461;462			172;186			IPI00025019;IPI00556291	IPI00025019	4;1	4;1	4;1	Macropain subunit C5;Multicatalytic endopeptidase complex subunit C5;Proteasome component C5;Proteasome gamma chain;Proteasome subunit beta type-1;Proteasome beta 1 subunit variant	PSC5;PSMB1	Proteasome subunit beta type-1	P20618;Q53FT8		2	4	4	4	4	3	3	4	3	3	4	3	3	24.5	24.5	24.5	26.489	241	2.5		11						1					4
552	1092;1422;1514;2962;3545	548			91			IPI00030363;IPI00062003	IPI00030363;IPI00062003	5;3	5;3	5;3	Acetoacetyl-CoA thiolase;Acetyl-CoA acetyltransferase, mitochondrial;T2;ACAT1 protein	ACAT;ACAT1;MAT	Acetyl-CoA acetyltransferase, mitochondrial;ACAT1 protein	P24752;Q96FG8		2	5	5	5	4	4	4	4	4	4	4	4	4	15.2	15.2	15.2	45.199	427	4				13									4
181	889;2878;4740							IPI00008994;IPI00218109;IPI00218108;IPI00382995;IPI00384121;IPI00759789	IPI00008994;IPI00218109;IPI00218108;IPI00382995;IPI00384121;IPI00759789	3;3;3;3;3;2	3;3;3;3;3;2	3;3;3;3;3;2	Protein NDRG2;Protein Syld709613;cDNA FLJ55190, highly similar to Protein NDRG2;Cytoplasmic protein Ndr1	KIAA1248;NDRG2;SYLD	Isoform 1 of Protein NDRG2;Isoform 3 of Protein NDRG2;Isoform 2 of Protein NDRG2;Cytoplasmic protein Ndr1;Isoform 4 of Protein NDRG2;Isoform 5 of Protein NDRG2	Q9UN36-1;Q9UN36;B4DE86;Q9UN36-3;Q9UN36-2;Q8TDR6;Q9UN36-4;Q9UN36-5		6	3	3	3	3	2	3	3	2	3	3	2	3	10	10	10	40.798	371	3.38		1	6	6									4
947	179;3795;4232;4609		577			98		IPI00329600;IPI00641681	IPI00329600;IPI00641681	4;2	4;2	4;2	Probable saccharopine dehydrogenase;Saccharopine dehydrogenase (Putative)	CGI-49;SCCPDH;RP11-439E19.2-003	Probable saccharopine dehydrogenase;Saccharopine dehydrogenase	Q8NBX0;Q5VTK4		2	4	4	4	4	4	2	4	4	2	4	4	2	11.7	11.7	11.7	47.151	429	4.18				10		1							5
751	4391;5220;5289	682;683			43;95			IPI00873466;IPI00218493	IPI00873466;IPI00218493	3;3	3;3	3;3	Putative uncharacterized protein HPRT1;Hypoxanthine-guanine phosphoribosyltransferase;HPRT1 protein	HPRT1;HPRT	Putative uncharacterized protein HPRT1;Hypoxanthine-guanine phosphoribosyltransferase	A8MSU4;P00492;Q6LET3		2	3	3	3	3	3	3	3	3	3	3	3	3	15.6	15.6	15.6	24.581	218	2.94		12	3	1			1		1				10
1148	1258;3124;4275;4641;4667	918;919;1037			399;424;431			IPI00656138;IPI00289746;IPI00553222;IPI00896377;IPI00410084;IPI00027382;IPI00930214;IPI00941059;IPI00926695	IPI00656138;IPI00289746;IPI00553222;IPI00896377;IPI00410084;IPI00027382;IPI00930214;IPI00941059	5;4;3;3;3;3;3;3;1	5;4;3;3;3;3;3;3;1	3;2;1;1;1;1;1;1;0	Alpha-PAK;p21-activated kinase 1;p65-PAK;Serine/threonine-protein kinase PAK 1;cDNA FLJ30666 fis, clone FCBBF1000627, highly similar to Serine/threonine-protein kinase PAK 1 (EC 2.7.11.1);cDNA FLJ51644, highly similar to Serine/threonine-protein kinase P>AK 1 (EC 2.7.11.1);cDNA FLJ77226, highly similar to Homo sapiens p21 activated kinase 1B (PAK1B) mRNA;cDNA FLJ51645, highly similar to Serine/th…	PAK1;PAK3;RP5-914P14.3-003;OPHN3	Isoform 1 of Serine/threonine-protein kinase PAK 1;Isoform 2 of Serine/threonine-protein kinase PAK 1;p21-activated kinase 3 isoform b;p21-activated kinase 3 isoform c;Isoform 1 of Serine/threonine-protein kinase PAK 3;Isoform 2 of Serine/threonine-protein	Q13153-1;Q13153;B3KNX7;B7Z302;Q13153-2;A8KAN3;B7Z3K0;B1AKS5;B1GX79;B1GX78;O75914-1;O75914;B1GX77;B2RCU6;O75914-2;Q9Y6B5;C9J2R9		9	5	5	3	3	2	5	3	2	5	1	1	3	11	11	6.2	60.646	545	5.46	1				2	10							4
293	1298;2500;4354;5645	315;316			141;277			IPI00016077;IPI00926531;IPI00925757;IPI00925073;IPI00926675	IPI00016077;IPI00926531;IPI00925757;IPI00925073;IPI00926675	4;3;2;2;2	4;3;2;2;2	4;3;2;2;2	Glioblastoma-amplified sequence;Protein NipSnap homolog 2;Glioblastoma amplified sequence, isoform CRA_a;Putative uncharacterized protein GBAS	GBAS;NIPSNAP2;hCG_18231	Protein NipSnap homolog 2;Putative uncharacterized protein GBAS;Putative uncharacterized protein GBAS;Putative uncharacterized protein GBAS;Putative uncharacterized protein GBAS	O75323;C9JTG8;C9IYJ3;C9K068;C9J7B1		5	4	4	4	4	3	3	4	3	3	4	3	3	15	15	15	33.742	286	2.25		12	4										9
511	99;1946;2006;2434;3133;5143;5299							IPI00554481;IPI00554611;IPI00604710;IPI00554702;IPI00554722;IPI00027493;IPI00908885	IPI00554481;IPI00554611;IPI00604710;IPI00554702;IPI00554722;IPI00027493	7;7;7;7;7;7;2	7;7;7;7;7;7;2	7;7;7;7;7;7;2	4F2 cell-surface antigen heavy chain;4F2 heavy chain antigen;Lymphocyte activation antigen 4F2 large subunit;cDNA FLJ54090, highly similar to 4F2 cell-surface antigen heavy chain	MDU1;SLC3A2	Isoform 4 of 4F2 cell-surface antigen heavy chain;solute carrier family 3, member 2 isoform b;Isoform 1 of 4F2 cell-surface antigen heavy chain;solute carrier family 3, member 2 isoform d;Isoform 3 of 4F2 cell-surface antigen heavy chain;Isoform 2 of 4F2 c	P08195-4;P08195;P08195-1;P08195-3;P08195-2;B4E2Z3		7	7	7	7	3	4	6	3	4	6	3	4	6	12.3	12.3	12.3	71.122	661	6.59						13	6	2	1				4
704	2106;2293;3662;5446							IPI00186966;IPI00395680;IPI00220997;IPI00922028;IPI00220996;IPI00220587;IPI00220998;IPI00329733;IPI00221000;IPI00220999;IPI00220586;IPI00221001	IPI00186966;IPI00395680;IPI00220997;IPI00922028;IPI00220996;IPI00220587;IPI00220998;IPI00329733;IPI00221000;IPI00220999;IPI00220586;IPI00221001	4;4;4;3;2;2;2;2;2;2;2;2	4;4;4;3;2;2;2;2;2;2;2;2	4;4;4;3;2;2;2;2;2;2;2;2	Amphiphysin II;Amphiphysin-like protein;Box-dependent myc-interacting protein 1;Bridging integrator 1;Myc box-dependent-interacting protein 1;cDNA FLJ60546, highly similar to Homo sapiens bridging integrator 1 (BIN1), transcript variant 3, mRNA;Amphiphysin IIb-1;cDNA FLJ54942, highly similar to Homo sapiens bridging integrator 1 (BIN1), transcript variant 10, mRNA	AMPHL;BIN1	Isoform IIA of Myc box-dependent-interacting protein 1;Isoform IID of Myc box-dependent-interacting protein 1;Isoform IIC1 of Myc box-dependent-interacting protein 1;cDNA FLJ60546, highly similar to Homo sapiens bridging integrator 1 (BIN1), transcript var	O00499-1;O00499;Q659B7;O00499-5;O00499-3;B7Z2Z2;O00499-2;Q8WWH9;O00499-11;O00499-6;O00499-4;O00499-8;Q9BTH3;O00499-7;O00499-10;O00499-9;B7Z6Y2		12	4	4	4	3	3	2	3	3	2	3	3	2	8.4	8.4	8.4	64.699	593	6.27					4	2	3	2					4
88	111;1004;1076;1837;2315;2675;3499;4108;4109;5003	74;75	105		703;811	29		IPI00003831;IPI00219258;IPI00219256;IPI00219259;IPI00219257;IPI00219260;IPI00219261;IPI00219262	IPI00003831;IPI00219258;IPI00219256;IPI00219259;IPI00219257;IPI00219260;IPI00219261;IPI00219262	10;10;10;10;10;10;10;10	4;4;4;4;4;4;4;4	4;4;4;4;4;4;4;4	Plasma membrane calcium ATPase isoform 3;Plasma membrane calcium pump isoform 3;Plasma membrane calcium-transporting ATPase 3;ATP2B3 protein	ATP2B3	Isoform XB of Plasma membrane calcium-transporting ATPase 3;Isoform ZB of Plasma membrane calcium-transporting ATPase 3;Isoform XA of Plasma membrane calcium-transporting ATPase 3;Isoform XE of Plasma membrane calcium-transporting ATPase 3;Isoform ZA of Pl	Q16720-1;Q16720;Q16720-4;Q16720-2;Q16720-5;Q16720-3;Q16720-6;Q16720-7;A1L3B5;Q16720-8		8	10	4	4	9	10	9	3	4	3	3	4	3	9.8	4.7	4.7	134.2	1220	9.8			1						3	10	6		6
806	1042;1339;4010;5365	726;727			449;1872			IPI00220666;IPI00305036;IPI00917060;IPI00218522;IPI00020692;IPI00397861;IPI00218521;IPI00018934;IPI00748990;IPI00917812;IPI00292393	IPI00220666;IPI00305036;IPI00917060;IPI00218522;IPI00020692;IPI00397861;IPI00218521	4;4;3;2;2;2;2;1;1;1;1	4;4;3;2;2;2;2;1;1;1;1	4;4;3;2;2;2;2;1;1;1;1	HBSC II;Sodium channel protein brain II subunit alpha;Sodium channel protein type 2 subunit alpha;Sodium channel protein type II subunit alpha;Voltage-gated sodium channel subunit alpha Nav1.2;Sodium channel protein type II alpha subunit variant;cDNA FLJ75537, highly similar to Homo sapiens sodium channel, voltage-gated, type II, alpha 2 (SCN2A2), mRNA;Sodium channel protein brain III subunit alp…	NAC2;SCN2A;SCN2A1;SCN2A2;KIAA1356;NAC3;SCN3A	Isoform 2 of Sodium channel protein type 2 subunit alpha;Isoform 1 of Sodium channel protein type 2 subunit alpha;cDNA FLJ75537, highly similar to Homo sapiens sodium channel, voltage-gated, type II, alpha 2 (SCN2A2), mRNA;Isoform 3 of Sodium channel prote	Q99250-2;Q99250;Q99250-1;Q59H71;A8K0U1;Q9NY46-3;Q9NY46;Q9C007;Q9NY46-1;Q9NY46-4;B4DSI4;Q9NY46-2;B4DX83;Q9GZM4		11	4	4	4	1	4	3	1	4	3	1	4	3	2.5	2.5	2.5	227.97	2005	11.7											4	8	2
683	746;2343;3055;3608;3609		442			148		IPI00872344;IPI00179109;IPI00640953;IPI00472047;IPI00643990;IPI00382551;IPI00940031;IPI00382553;IPI00877710;IPI00880199;IPI00878807;IPI00940216;IPI00877886;IPI00880041;IPI00878248;IPI00878416	IPI00872344;IPI00179109;IPI00640953;IPI00472047;IPI00643990;IPI00382551;IPI00940031;IPI00382553;IPI00877710;IPI00880199;IPI00878807;IPI00940216;IPI00877886;IPI00880041;IPI00878248;IPI00878416	5;5;5;5;5;5;5;5;5;4;3;3;3;3;3;3	5;5;5;5;5;5;5;5;5;4;3;3;3;3;3;3	5;5;5;5;5;5;5;5;5;4;3;3;3;3;3;3	Silent information regulator 2;NAD-dependent deacetylase sirtuin-2;SIR2-like protein 2;Putative uncharacterized protein SIRT2	SIR2;SIR2L;SIR2L2;SIRT2	Silent information regulator 2;Isoform 1 of NAD-dependent deacetylase sirtuin-2;43 kDa protein;Isoform 3 of NAD-dependent deacetylase sirtuin-2;40 kDa protein;Isoform 2 of NAD-dependent deacetylase sirtuin-2;Putative uncharacterized protein SIRT2 (Fragment	A7VJH3;Q8IXJ6-1;Q8IXJ6;Q8IXJ6-3;Q8IXJ6-2;C9JFD5;Q8IXJ6-4;B5MCS1;C9JZQ0;C9J0M7;C9J3U7;C9JR33;C9JSB8;C9JWE8		16	5	5	5	5	3	4	5	3	4	5	3	4	11.8	11.8	11.8	42.991	389	3.69			4	9									5
802	698;2960;3289;4616;4954;5322		496;497			89;397		IPI00220562;IPI00791196	IPI00220562	6;1	6;1	6;1	Neuronal pentraxin I;Neuronal pentraxin-1	NPTX1	Neuronal pentraxin-1	Q15818		2	6	6	6	6	6	4	6	6	4	6	6	4	16.4	16.4	16.4	47.122	432	5	1				15				1				6
536	33;1926;1927;2909							IPI00029264	IPI00029264	4	4	4	Complex III subunit 4;Complex III subunit IV;Cytochrome b-c1 complex subunit 4;Cytochrome c1, heme protein, mitochondrial;Ubiquinol-cytochrome-c reductase complex cytochrome c1 subunit;Putative uncharacterized protein	CYC1	Cytochrome c1, heme protein, mitochondrial	P08574;Q8TBT6		1	4	4	4	4	4	3	4	4	3	4	4	3	13.8	13.8	13.8	35.39	325	2.59		10	11	1									8
52	1051;1593;2806;3765;4902	46;47			255;275			IPI00000877;IPI00922127;IPI00922838;IPI00922745	IPI00000877;IPI00922127;IPI00922838	5;5;4;2	5;5;4;2	5;5;4;2	150 kDa oxygen-regulated protein;170 kDa glucose-regulated protein;Hypoxia up-regulated protein 1;cDNA, FLJ94899, Homo sapiens hypoxia up-regulated 1 (HYOU1), mRNA;Oxigen-regulated protein 150;cDNA FLJ45395 fis, clone BRHIP3027191, highly similar to 150 kDa oxygen-regulated protein (Orp150);cDNA FLJ59408, highly similar to 150 kDa oxygen-regulated protein (Orp150);cDNA FLJ54564, highly similar to…	GRP170;HYOU1;ORP150;DKFZp686N08236	Hypoxia up-regulated protein 1;cDNA FLJ54708, highly similar to 150 kDa oxygen-regulated protein;cDNA FLJ56074, highly similar to 150 kDa oxygen-regulated protein	Q9Y4L1;A8C1Z0;B3KXH0;B7Z602;B7Z766;Q05D91;Q68D25;Q6IN67;Q9BST8;B7Z909;B7Z2N4		4	5	5	5	5	4	4	5	4	4	5	4	4	5.5	5.5	5.5	111.33	999	9.43	1				1					17	2		7
1119	1401;1597;4093;4707;5455	1011;1012			95;115			IPI00555956	IPI00555956	5	5	5	26 kDa prosomal protein;Macropain beta chain;Multicatalytic endopeptidase complex beta chain;Proteasome chain 3;Proteasome subunit beta type-4;cDNA FLJ56661, highly similar to Proteasome subunit beta type 4 (EC 3.4.25.1)	PROS26;PSMB4	Proteasome subunit beta type-4	P28070;B4DFL3		1	5	5	5	2	2	5	2	2	5	2	2	5	26.5	26.5	26.5	29.204	264	2		11											3
795	802;809;5176;5563	718	492		188	47		IPI00220301	IPI00220301	4	4	4	1-Cys peroxiredoxin;24 kDa protein;Acidic calcium-independent phospholipase A2;Antioxidant protein 2;Liver 2D page spot 40;Non-selenium glutathione peroxidase;Peroxiredoxin-6;Red blood cells page spot 12;Peroxiredoxin 6	AOP2;KIAA0106;PRDX6	Peroxiredoxin-6	P30041;A4UCS6		1	4	4	4	4	3	3	4	3	3	4	3	3	21	21	21	25.035	224	2.15		11	2										5
343	3860;4842							IPI00019169;IPI00019171;IPI00922749;IPI00644418;IPI00868753;IPI00651733	IPI00019169;IPI00019171;IPI00922749;IPI00644418;IPI00868753;IPI00651733	2;2;2;1;1;1	2;2;2;1;1;1	2;2;2;1;1;1	cDNA, FLJ96508, Homo sapiens SH3-domain GRB2-like 1 (SH3GL1), mRNA;SH3 domain GRB2-like 1;SH3-domain GRB2-like 1;SH3-domain GRB2-like 1, isoform CRA_b;SH3GL1 protein;SH3-containing Grb-2-like 1 protein;EEN-B1;Endophilin-1;Endophilin-A1;SH3 domain protein 2A;SH3 domain-containing GRB2-like protein 2;Endophilin;cDNA FLJ53715, highly similar to SH3-containing GRB2-like protein 2 (EC 2.3.1.-);cDNA FL…	hCG_21932;SH3GL1;CNSA2;SH3D2A;SH3GL2;DKFZp686B23205	cDNA, FLJ96508, Homo sapiens SH3-domain GRB2-like 1 (SH3GL1), mRNA;Endophilin-A1;cDNA FLJ52909, highly similar to SH3-containing GRB2-like protein 2;cDNA FLJ58609, highly similar to SH3-containing GRB2-like protein 1;Similar to Endophilin-A2;Mutated endoph	Q6FGM0;Q9UQD4;Q99962;A7LBA6;B7Z1J4;B7Z1K6;B7Z7M7;Q3V639;Q7Z376;Q8IZ09;B7Z7W3;B4DRA1;Q9BVL7;Q9BWP4;Q3V638		6	2	2	2	2	2	2	2	2	2	2	2	2	6	6	6	41.489	368	4			1	9	1								5
871	573;1181;1831;4383;4455							IPI00296337;IPI00376215;IPI00786995	IPI00296337;IPI00376215;IPI00786995	5;5;5	5;5;5	5;5;5	DNA-dependent protein kinase catalytic subunit;DNPK1;p460;cDNA FLJ57825, highly similar to DNA-dependent protein kinase catalytic subunit (EC 2.7.11.1)	HYRC;HYRC1;PRKDC	Isoform 1 of DNA-dependent protein kinase catalytic subunit;Isoform 2 of DNA-dependent protein kinase catalytic subunit;similar to protein kinase, DNA-activated, catalytic polypeptide	P78527-1;P78527;P78527-2;B4DL41		3	5	5	5	5	2	4	5	2	4	5	2	4	1.4	1.4	1.4	469.08	4128	12												12	6
404	409;555;646;2588;2987;3482;3850;4300;4685;4773	404;405			1189;3280			IPI00022229;IPI00894122	IPI00022229	10;1	10;1	10;1	Apolipoprotein B-100;Apolipoprotein B-48;cDNA FLJ77094, highly similar to Homo sapiens apolipoprotein B (including Ag(x) antigen) (APOB), mRNA;Apolipoprotein B (Including Ag(X) antigen);Apolipoprotein B (Including Ag(X) antigen), isoform CRA_a;APOB protein;Apolipoprotein B;Apolipoprotein B-100 gene intron Bi and flanking regions;Putative uncharacterized protein APOB;Apolipoprotein B variant;Apoli…	APOB;hCG_20898	Apolipoprotein B-100	P04114;A8K479;C0JYY2;P78482;Q13789;Q13828;Q4ZG63;Q53QC8;Q59HB3;Q9UE51;Q9UE52;Q9UE53		2	10	10	10	7	7	1	7	7	1	7	7	1	2.8	2.8	2.8	515.56	4563	11.6								1		2	1	19	9
502	1290;2164;2165;2436;3018;4237;4574	499;500;501;502			77;159;440;476			IPI00027342;IPI00922569;IPI00945887;IPI00552929;IPI00922216;IPI00922040;IPI00945601;IPI00946116	IPI00027342;IPI00922569;IPI00945887;IPI00552929;IPI00922216	7;6;6;6;6;2;1;1	7;6;6;6;6;2;1;1	7;6;6;6;6;2;1;1	Adenylyl cyclase-associated protein 2;Adenylyl cyclase-associated protein	CAP2;RP11-14H3.2-001;DKFZp686D0714	Adenylyl cyclase-associated protein 2;Adenylyl cyclase-associated protein;Adenylyl cyclase-associated protein;Adenylyl cyclase-associated protein;Adenylyl cyclase-associated protein	P40123;B2R5Y3;Q9BYW9;B7Z4M3;B7Z1C4;Q5JPJ8;B7Z385		8	7	7	7	1	3	6	1	3	6	1	3	6	17.6	17.6	17.6	52.823	477	4.82			1		10								1
631	941;951;4544;4882	613	412		86	84		IPI00107555;IPI00219468;IPI00940567;IPI00947095;IPI00945855;IPI00795892;IPI00945373;IPI00946483	IPI00107555;IPI00219468;IPI00940567;IPI00947095;IPI00945855;IPI00795892;IPI00945373;IPI00946483	4;4;4;4;4;4;3;2	4;4;4;4;4;4;3;2	4;4;4;4;4;4;3;2	Profilin;Profilin II;Profilin-2;Putative uncharacterized protein PFN2	PFN2	Profilin;Isoform IIa of Profilin-2;Isoform IIb of Profilin-2;Putative uncharacterized protein PFN2;Putative uncharacterized protein PFN2;Putative uncharacterized protein PFN2;Putative uncharacterized protein PFN2;Putative uncharacterized protein PFN2	B4DNH1;P35080-1;P35080;P35080-2;C9JQ45;C9J712;C9J0J7;C9JUG0;C9J2N0		8	4	4	4	2	4	3	2	4	3	2	4	3	23.9	23.9	23.9	20.84	188	1	9												2
337	424;4231;5719	351;352			241;292			IPI00018813;IPI00743825	IPI00018813;IPI00743825	3;3	3;3	3;3	Alien homolog;COP9 signalosome complex subunit 2;JAB1-containing signalosome subunit 2;Thyroid receptor-interacting protein 15;COP9 constitutive photomorphogenic homolog subunit 2 variant;cDNA, FLJ93029, highly similar to Homo sapiens COP9 constitutive photomorphogenic homolog subunit 2 (Arabidopsis) (COPS2), mRNA;cDNA FLJ52928, highly similar to COP9 signalosome complex subunit 2	COPS2;CSN2;TRIP15	Isoform 2 of COP9 signalosome complex subunit 2;Isoform 1 of COP9 signalosome complex subunit 2	P61201-2;P61201;Q59EL2;P61201-1;B2R6N0;B4DIH5;Q53HJ0		2	3	3	3	3	2	3	3	2	3	3	2	3	7.3	7.3	7.3	52.404	450	4.44				5	4								4
1196	16;972;1061;3884;4833							IPI00883655	IPI00883655	5	4	4	Dihydropyrimidinase-like 2 long form	DPYSL2	Dihydropyrimidinase-like 2 long form (Fragment)	A9CQZ4		1	5	4	4	3	5	4	2	4	3	2	4	3	38.2	30.3	30.3	17.865	165	6.38					1	13	10						6
235	2665;3332;3702;4554;4877							IPI00012303;IPI00943000;IPI00954180;IPI00853528;IPI00892906;IPI00952665;IPI00852768;IPI00030385;IPI00942368;IPI00852838;IPI00852953	IPI00012303;IPI00943000;IPI00954180;IPI00853528;IPI00892906;IPI00952665;IPI00852768;IPI00030385	5;5;4;4;4;4;3;3;2;1;1	5;5;4;4;4;4;3;3;2;1;1	5;5;4;4;4;4;3;3;2;1;1	Selenium binding protein 1;56 kDa selenium-binding protein;Selenium-binding protein 1;cDNA FLJ52715, highly similar to Selenium-binding protein 1;cDNA FLJ13813 fis, clone THYRO1000358, moderately similar to SELENIUM-BINDING LIVER PROTEIN;Selenium binding protein 1, isoform CRA_b	RP11-126K1.7-006;SELENBP1;SBP;RP11-126K1.7-009;RP11-126K1.7-019;hCG_18906	Selenium binding protein 1;Isoform 1 of Selenium-binding protein 1;Isoform 2 of Selenium-binding protein 1;Selenium binding protein 1;Putative uncharacterized protein SELENBP1;Putative uncharacterized protein SELENBP1;Selenium binding protein 1;Selenium bi	A6PVW9;Q13228-1;Q13228;B4DPI7;Q13228-2;A6PVX2;C9JHC6;C9JI36;A6PVX1;Q9H8A8		11	5	5	5	5	2	2	5	2	2	5	2	2	9.7	9.7	9.7	56.865	514	5.83			1		9					1		1	7
854	2511;5787							IPI00293971	IPI00293971	2	2	2	Sodium/potassium-dependent ATPase subunit beta-2;Sodium/potassium-transporting ATPase subunit beta-2;Na+/K+ transporting ATPase beta 2 polypeptide	ATP1B2	Sodium/potassium-transporting ATPase subunit beta-2	P14415;Q58I19		1	2	2	2	2	1	1	2	1	1	2	1	1	11.4	11.4	11.4	33.367	290	4.56				4	5								4
679	1309;1601;2055;4061		439			145		IPI00176427	IPI00176427	4	4	4	Cell adhesion molecule 4;Immunoglobulin superfamily member 4C;Nectin-like protein 4;TSLC1-like protein 2	CADM4;IGSF4C;NECL4;TSLL2	Cell adhesion molecule 4	Q8NFZ8		1	4	4	4	2	4	3	2	4	3	2	4	3	15.2	15.2	15.2	42.785	388	5.2					9		1						2
134	827;4288;4289	149			39			IPI00006579;IPI00645361	IPI00006579;IPI00645361	3;3	3;3	3;3	Cytochrome c oxidase polypeptide IV;Cytochrome c oxidase subunit 4 isoform 1, mitochondrial;Cytochrome c oxidase subunit IV isoform 1;COX4I1 protein	COX4;COX4I1	Cytochrome c oxidase subunit 4 isoform 1, mitochondrial;COX4I1 protein	P13073;Q6P666;Q86WV2		2	3	3	3	3	3	2	3	3	2	3	3	2	14.2	14.2	14.2	19.576	169	1	11												4
1029	2045;2112;3948;4862;4904	912;913			203;210			IPI00419237;IPI00789806;IPI00910169	IPI00419237;IPI00789806;IPI00910169	5;5;3	5;5;3	5;5;3	Cytosol aminopeptidase;Leucine aminopeptidase 3;Leucyl aminopeptidase;Peptidase S;Proline aminopeptidase;Prolyl aminopeptidase;cDNA FLJ54122, highly similar to Cytosol aminopeptidase (EC 3.4.11.1)	LAP3;LAPEP;PEPS	Isoform 1 of Cytosol aminopeptidase;Isoform 2 of Cytosol aminopeptidase;cDNA FLJ54122, highly similar to Cytosol aminopeptidase	P28838-1;P28838;P28838-2;B4DQG5		3	5	5	5	4	2	3	4	2	3	4	2	3	11.8	11.8	11.8	56.166	519	5					9								4
271	1703;2404;2461;2814;4931							IPI00014577;IPI00921855;IPI00844361;IPI00922175;IPI00478787;IPI00479988;IPI00922800;IPI00382462	IPI00014577;IPI00921855;IPI00844361;IPI00922175;IPI00478787	5;5;4;4;3;2;2;1	5;5;4;4;3;2;2;1	5;5;4;4;3;2;2;1	Ras-related protein Rab-18;cDNA FLJ53088, highly similar to Ras-related protein Rab-18;RAB18 long isoform 1;cDNA FLJ51678, highly similar to Ras-related protein Rab-18;RAB18, member RAS oncogene family	RAB18;RP11-148B2.1-005	Ras-related protein Rab-18;cDNA FLJ53088, highly similar to Ras-related protein Rab-18;RAB18 long isoform 1;cDNA FLJ51678, highly similar to Ras-related protein Rab-18;RAB18, member RAS oncogene family	Q9NP72;B7Z5V3;Q56UN9;B7Z4P9;Q5W0I9		8	5	5	5	4	2	5	4	2	5	4	2	5	28.6	28.6	28.6	22.977	206	2		11											4
87	122;4393							IPI00794402;IPI00796541;IPI00003815;IPI00793767;IPI00797560;IPI00797924;IPI00791180	IPI00794402;IPI00796541;IPI00003815;IPI00793767;IPI00797560;IPI00797924;IPI00791180	2;2;2;2;1;1;1	2;2;2;2;1;1;1	2;2;2;2;1;1;1	Rho GDP-dissociation inhibitor 1;Rho-GDI alpha;cDNA FLJ50748, highly similar to Rho GDP-dissociation inhibitor 1;Putative uncharacterized protein ARHGDIA;cDNA FLJ53102, moderately similar to Rho GDP-dissociation inhibitor 1	ARHGDIA;GDIA1	28 kDa protein;26 kDa protein;Rho GDP-dissociation inhibitor 1;22 kDa protein;Putative uncharacterized protein ARHGDIA;cDNA FLJ53102, moderately similar to Rho GDP-dissociation inhibitor 1;9 kDa protein	P52565;B2R5X1;Q6IBM5;A8MXW0;B4DUV9		7	2	2	2	2	2	2	2	2	2	2	2	2	12.4	12.4	12.4	27.518	249	2.38		8	5										6
537	2175;3785;4536;5202;5474;5758							IPI00029343	IPI00029343	6	6	6	Cell recognition molecule Caspr2;Contactin-associated protein-like 2;cDNA, FLJ96073, highly similar to Homo sapiens contactin associated protein-like 2 (CNTNAP2), mRNA;cDNA FLJ53861, highly similar to Contactin-associated protein-like 2;cDNA FLJ51881, highly similar to Contactin-associated protein-like 2;Putative uncharacterized protein CNTNAP2;Contactin-associated protein 2	CASPR2;CNTNAP2;KIAA0868	Isoform 1 of Contactin-associated protein-like 2	Q9UHC6-1;Q9UHC6;B2RCH4;B7Z1Y6;B7Z3Z3;O75852;Q75LG9;Q75MD4;Q75MF8;Q75MQ9;Q86UJ1;Q86UL4;Q86UL9;Q96T77;Q96T80;Q9UDV4		1	6	6	6	4	3	5	4	3	5	4	3	5	5.8	5.8	5.8	148.17	1331	10.2	1									4	12		5
556	725;2286;3467;3739	549	379;380		206	351;359		IPI00030702;IPI00909577;IPI00792971;IPI00921820	IPI00030702;IPI00909577;IPI00792971;IPI00921820	4;4;3;3	4;4;3;3	4;4;3;3	Isocitrate dehydrogenase [NAD] subunit alpha, mitochondrial;Isocitric dehydrogenase subunit alpha;NAD(+)-specific ICDH subunit alpha;cDNA FLJ55931, highly similar to Isocitrate dehydrogenase;Isocitrate dehydrogenase 3 (NAD+) alpha variant;cDNA FLJ52894, highly similar to Isocitrate dehydrogenase;cDNA, FLJ78862, highly similar to Isocitrate dehydrogenase;cDNA, FLJ78950, highly similar to Isocitrat…	IDH3A	Isoform 1 of Isocitrate dehydrogenase [NAD] subunit alpha, mitochondrial;cDNA FLJ52894, highly similar to Isocitrate dehydrogenase;Isoform 2 of Isocitrate dehydrogenase [NAD] subunit alpha, mitochondrial;cDNA, FLJ78950, highly similar to Isocitrate dehydro	P50213-1;P50213;B4DJB4;Q53GF8;B4DSY4;P50213-2;B7Z9J8		4	4	4	4	1	3	4	1	3	4	1	3	4	10.9	10.9	10.9	39.591	366	3		1	10	1									2
191	986;1507;2184;4240							IPI00009688;IPI00908895;IPI00553149	IPI00009688;IPI00908895;IPI00553149	4;2;2	4;2;2	2;0;2	1-phosphatidylinositol-5-phosphate 4-kinase 2-alpha;Diphosphoinositide kinase 2-alpha;Phosphatidylinositol-5-phosphate 4-kinase type II alpha;Phosphatidylinositol-5-phosphate 4-kinase type-2 alpha;PIP5KIII;PtdIns(4)P-5-kinase B isoform;PtdIns(4)P-5-kinase C isoform;PtdIns(5)P-4-kinase isoform 2-alpha;cDNA FLJ53867, highly similar to Phosphatidylinositol-4-phosphate 5-kinase type-2 alpha (EC 2.7.1…	PIP4K2A;PIP5K2;PIP5K2A;RP11-301N24.1-002	Phosphatidylinositol-5-phosphate 4-kinase type-2 alpha;cDNA FLJ51838, highly similar to Phosphatidylinositol-4-phosphate 5-kinase type-2 alpha;Phosphatidylinositol-4-phosphate 5-kinase, type II, alpha	P48426;B0YJ66;B4DGX2;B4DH09;Q5JUT3		3	4	4	2	3	2	4	3	2	4	2	2	2	12.8	12.8	6.2	46.224	406	4.3				7	3								4
66	886;1756;2963;4299;5375	56	85;86		366	285;363		IPI00002460;IPI00021771;IPI00953297	IPI00002460;IPI00021771;IPI00953297	5;5;5	5;5;5	5;5;5	Annexin A7;Annexin VII;Annexin-7;Synexin;cDNA, FLJ92798, highly similar to Homo sapiens annexin A7 (ANXA7), transcript variant 2, mRNA;cDNA, FLJ93494, highly similar to Homo sapiens annexin A7 (ANXA7), transcript variant 1, mRNA;Annexin VII isoform 1 variant;cDNA FLJ54149, highly similar to Annexin A7;cDNA FLJ54191, highly similar to Annexin A7;cDNA FLJ55060, highly similar to Annexin A7	ANX7;ANXA7;OK/SW-cl.95;SNX	Isoform 1 of Annexin A7;Isoform 2 of Annexin A7;cDNA FLJ55060, highly similar to Annexin A7	P20073-1;P20073;B2R657;B2R7L2;Q53HM8;P20073-2;B4DT77;B4DWU2;B4DHY4		3	5	5	5	5	1	4	5	1	4	5	1	4	11.7	11.7	11.7	52.739	488	4.56			1	5	10								8
962	2460;4042;5665							IPI00335355	IPI00335355	3	3	3	Orphan sodium- and chloride-dependent neurotransmitter transporter NTT4;Solute carrier family 6 member 17;Transporter;cDNA FLJ58911, highly similar to Orphan sodium- and chloride-dependent neurotransmitter transporter NTT4	NTT4;SLC6A17	Orphan sodium- and chloride-dependent neurotransmitter transporter NTT4	Q9H1V8;A8K1R7;B4DME5;B9EIR5		1	3	3	3	3	3	2	3	3	2	3	3	2	5.5	5.5	5.5	81.001	727	6.2					1	8			1				4
778	3539;4313;4704;5214;5726	705	485		567	192		IPI00219563;IPI00395561;IPI00216920	IPI00219563;IPI00395561	5;5;1	5;5;1	5;5;1	1-phosphatidylinositol-4,5-bisphosphate phosphodiesterase beta-1;Phosphoinositide phospholipase C-beta-1;Phospholipase C-beta-1;Phospholipase C-I;PLC-154;cDNA FLJ45792 fis, clone NT2RI2004818, highly similar to 1-phosphatidylinositol-4,5-bisphosphatephosphodiesterase beta 1 (EC 3.1.4.11);cDNA FLJ57337, highly similar to 1-phosphatidylinositol-4,5-bisphosphate phosphodiesterase beta 1 (EC 3.1.4.11)	KIAA0581;PLCB1	Isoform A of 1-phosphatidylinositol-4,5-bisphosphate phosphodiesterase beta-1;Isoform B of 1-phosphatidylinositol-4,5-bisphosphate phosphodiesterase beta-1	Q9NQ66-1;Q9NQ66;Q9NQ66-2;B3KXN8;B4DRC6		3	5	5	5	2	3	4	2	3	4	2	3	4	5	5	5	138.57	1216	10.1				1						6	7		3
822	436;437;1040;3872;3956;3957	738			114			IPI00255052;IPI00790752;IPI00790064	IPI00255052;IPI00790752;IPI00790064	6;6;4	6;6;4	6;6;4	Complex I-B22;LYR motif-containing protein 3;NADH dehydrogenase [ubiquinone] 1 beta subcomplex subunit 9;NADH-ubiquinone oxidoreductase B22 subunit;Putative uncharacterized protein DKFZp566O173;cDNA FLJ50915, highly similar to NADH dehydrogenase (ubiquinone) 1 beta subcomplex subunit 9 (EC 1.6.5.3)	LYRM3;NDUFB9;UQOR22;DKFZp566O173	NADH dehydrogenase [ubiquinone] 1 beta subcomplex subunit 9;NADH-ubiquinone oxidoreductase B22 subunit;cDNA FLJ50915, highly similar to NADH dehydrogenase (ubiquinone) 1 beta subcomplex subunit 9	Q9Y6M9;Q5JVG7;Q9UQS5;B7Z7N1		3	6	6	6	4	3	6	4	3	6	4	3	6	33	33	33	21.831	179	2		14											5
894	880;2554;5035;5124							IPI00300074	IPI00300074	4	4	4	Phenylalanine--tRNA ligase beta chain;Phenylalanyl-tRNA synthetase beta chain;cDNA FLJ75460, highly similar to Homo sapiens phenylalanine-tRNA synthetase-like, beta subunit, mRNA;cDNA FLJ57266, highly similar to Phenylalanyl-tRNA synthetase beta chain (EC 6.1.1.20);Phenylalanine-tRNA synthetase-like, beta subunit, isoform CRA_c;cDNA, FLJ79396, highly similar to Phenylalanyl-tRNA synthetase beta c…	FARSB;FARSLB;FRSB;HSPC173;hCG_2012454	Phenylalanyl-tRNA synthetase beta chain	Q9NSD9;A8K666;B4DFM0;B7ZB32;Q4ZFX1;Q57ZJ5;Q9BR63		1	4	4	4	3	3	4	3	3	4	3	3	4	7	7	7	66.129	589	6						10							3
800	185;4258;4694		495			101		IPI00220487;IPI00456049;IPI00792135;IPI00888359;IPI00887091;IPI00879809	IPI00220487;IPI00456049;IPI00792135	3;3;2;1;1;1	3;3;2;1;1;1	3;3;2;1;1;1	ATP synthase subunit d, mitochondrial;ATP5H protein	ATP5H;My032	Isoform 1 of ATP synthase subunit d, mitochondrial;Isoform 2 of ATP synthase subunit d, mitochondrial;ATP5H protein (Fragment)	O75947-1;O75947;B2R5L6;O75947-2;A0PJH2		6	3	3	3	3	3	3	3	3	3	3	3	3	17.4	17.4	17.4	18.491	161	2.54		12							1				4
471	642;2804;4958							IPI00025340	IPI00025340	3	3	3	Pyridoxal phosphate phosphatase	PDXP;PLP;PLPP	Pyridoxal phosphate phosphatase	Q96GD0		1	3	3	3	3	3	3	3	3	3	3	3	3	14.2	14.2	14.2	31.698	296	3			10										4
1210	618;741;3691;4236	199	152;153		27	314;385		IPI00939159	IPI00939159	4	4	1	Adenylyl cyclase-associated protein		Adenylyl cyclase-associated protein	B4DNA3;B4DUZ8		1	4	4	1	3	1	4	3	1	4	1	0	1	12.5	12.5	4.2	47.12	433	5.22					8		1						4
610	42;449;2015;2024;3577;4029	601			212			IPI00219774;IPI00063234;IPI00788668;IPI00789242;IPI00925126;IPI00924946;IPI00925327	IPI00219774;IPI00063234;IPI00788668;IPI00789242;IPI00925126	6;6;4;4;3;2;1	4;4;2;2;2;2;0	4;4;2;2;2;2;0	cAMP-dependent protein kinase type II-alpha regulatory subunit;cDNA FLJ75444, highly similar to Homo sapiens protein kinase, cAMP-dependent, regulatory, type II, alpha (PRKAR2A), mRNA;PRKAR2A protein;Protein kinase, cAMP-dependent, regulatory, type II, alpha;Protein kinase, cAMP-dependent, regulatory, type II, alpha, isoform CRA_b	PKR2;PRKAR2;PRKAR2A;hCG_1779456	cAMP-dependent protein kinase type II-alpha regulatory subunit;Protein kinase, cAMP-dependent, regulatory, type II, alpha, isoform CRA_b;38 kDa protein;36 kDa protein;Putative uncharacterized protein PRKAR2A	P13861;A8KAH7;Q9BUB1;C9JTH7		7	6	4	4	4	6	3	2	4	2	2	4	2	19.1	11.9	11.9	45.518	404	4.92			1	3	7				1				3
1165	4340;4523;5074							IPI00783271;IPI00917568;IPI00917844;IPI00917676	IPI00783271	3;1;1;1	3;1;1;1	3;1;1;1	130 kDa leucine-rich protein;GP130;Leucine-rich PPR motif-containing protein, mitochondrial;cDNA FLJ60080, highly similar to 130 kDa leucine-rich protein (LRP 130)	LRP130;LRPPRC	Leucine-rich PPR motif-containing protein, mitochondrial	P42704;B4DSR0		4	3	3	3	3	3	3	3	3	3	3	3	3	2.7	2.7	2.7	157.9	1394	10.2										10	2		3
567	1018;1540;1561;1651;2016;2429;3444;5115	226;229;559	382		70;86;94	418		IPI00031461;IPI00940148;IPI00640006;IPI00513929;IPI00645255	IPI00031461;IPI00940148;IPI00640006;IPI00513929;IPI00645255	8;8;6;5;4	3;3;3;1;1	3;3;3;1;1	cDNA FLJ60299, highly similar to Rab GDP dissociation inhibitor beta;GDP dissociation inhibitor 2;Guanosine diphosphate dissociation inhibitor 2;Rab GDP dissociation inhibitor beta;cDNA, FLJ92845, Homo sapiens GDP dissociation inhibitor 2 (GDI2), mRNA;GDI2 protein;GDP dissociation inhibitor 2 isoform 1;GDP dissociation inhibitor 2, isoform CRA_b;cDNA FLJ16452 fis, clone BRAWH3002467, highly simil…	GDI2;RP11-318E3.2-007;RABGDIB;hCG_24071;RP11-318E3.2-001;RP11-318E3.2-002;RP11-318E3.2-004;RP11-318E3.2-005	cDNA FLJ60299, highly similar to Rab GDP dissociation inhibitor beta;Rab GDP dissociation inhibitor beta;GDP dissociation inhibitor 2 isoform 2;GDP dissociation inhibitor 2;GDP dissociation inhibitor 2	B4DLV7;Q5SX90;P50395;Q6IAT1;B3KVE3;Q5SX88;Q8TB95;Q5SX86;Q5SX87		5	8	3	3	7	5	7	3	1	2	3	1	2	17.8	8.9	8.9	51.153	449	5.45				3	6		1				1		3
39	1164;2176;2532		62;63			107;159		IPI00000041;IPI00893313	IPI00000041;IPI00893313	3;2	3;2	3;2	Rho cDNA clone 6;Rho-related GTP-binding protein RhoB;cDNA FLJ42407 fis, clone BGGI12000054, highly similar to Rho-related GTP-binding protein RhoB;cDNA, FLJ92847, Homo sapiens ras homolog gene family, member B (ARHB), mRNA;Ras homolog gene family, member B, isoform CRA_a;cDNA FLJ52116, highly similar to Rho-related GTP-binding protein RhoB;Putative uncharacterized protein RHOB	ARH6;ARHB;RHOB;hCG_31737	Rho-related GTP-binding protein RhoB;Putative uncharacterized protein RHOB	P62745;B2R692;B4DMJ8;B5MCW0		2	3	3	3	3	1	2	3	1	2	3	1	2	19.9	19.9	19.9	22.123	196	3.5		6						2					4
115	3431;5655	103			1			IPI00005161;IPI00000477;IPI00925920;IPI00926315;IPI00925705	IPI00005161;IPI00000477;IPI00925920;IPI00926315;IPI00925705	2;1;1;1;1	2;1;1;1;1	2;1;1;1;1	Actin-related protein 2/3 complex subunit 2;Arp2/3 complex 34 kDa subunit;Actin related protein 2/3 complex, subunit 2, 34kDa, isoform CRA_a;cDNA FLJ76076, highly similar to Homo sapiens actin related protein 2/3 complex, subunit 2, 34kDa (ARPC2), transcript variant 2, mRNA;Putative uncharacterized protein ARPC2;PNAS-139	ARC34;ARPC2;PRO2446;hCG_16304	Actin-related protein 2/3 complex subunit 2;PNAS-139;Putative uncharacterized protein ARPC2;Putative uncharacterized protein ARPC2;Putative uncharacterized protein ARPC2	O15144;Q53R19;Q9BXV5;C9JCP5;C9JTV5;C9J2D0		5	2	2	2	2	1	2	2	1	2	2	1	2	7.7	7.7	7.7	34.333	300	3			8										3
911	920;1325;1452;3559;4978	821;822;823			333;340;371			IPI00304417;IPI00871304;IPI00304419	IPI00304417;IPI00871304;IPI00304419	5;4;3	5;4;3	5;4;3	Isocitrate dehydrogenase [NAD] subunit beta, mitochondrial;Isocitric dehydrogenase subunit beta;NAD(+)-specific ICDH subunit beta;cDNA FLJ11043 fis, clone PLACE1004437, highly similar to Human NAD+-specific isocitrate dehydrogenase beta subunit, mRNA;NAD+-specific isocitrate dehydrogenase b subunit	IDH3B	Isocitrate dehydrogenase 3, beta subunit isoform a precursor;isocitrate dehydrogenase 3, beta subunit isoform c;Isoform A of Isocitrate dehydrogenase [NAD] subunit beta, mitochondrial	O43837-1;O43837;Q9NUZ0;Q9UIC5;O43837-2		3	5	5	5	3	2	3	3	2	3	3	2	3	14.2	14.2	14.2	42.881	393	3.3			7	3									3
1115	1304;2805;3596;5331	1007;1008;1009	664;665		180;323;489	174;329		IPI00554737;IPI00908543;IPI00910732;IPI00168184;IPI00798040;IPI00910515	IPI00554737;IPI00908543;IPI00910732;IPI00168184;IPI00798040	4;4;4;3;2;1	4;4;4;3;2;1	4;4;4;3;2;1	Medium tumor antigen-associated 61 kDa protein;PP2A subunit A isoform PR65-alpha;PP2A subunit A isoform R1-alpha;Serine/threonine-protein phosphatase 2A 65 kDa regulatory subunit A alpha isoform;cDNA FLJ77680, highly similar to Homo sapiens protein phosphatase 2 (formerly 2A), regulatory subunit A (PR 65), alpha isoform (PPP2R1A), mRNA;cDNA FLJ78455, highly similar to Homo sapiens protein phospha…	PPP2R1A;hCG_19686	Serine/threonine-protein phosphatase 2A 65 kDa regulatory subunit A alpha isoform;cDNA FLJ56133, highly similar to Serine/threonine-protein phosphatase 2A 65 kDa regulatory subunit A alpha isoform;cDNA FLJ56053, highly similar to Serine/threonine-protein p	P30153;A8K3H8;A8K7B7;B4DDF7;B4DQY1;B4DE69;Q8NB89;B3KQV6		6	4	4	4	3	2	4	3	2	4	3	2	4	8	8	8	65.308	589	5.73					4	11							3
655	1985;2139;2587;3112;3630;5359		426			739		IPI00165931;IPI00925292;IPI00872947;IPI00847813;IPI00877827;IPI00748846;IPI00446588;IPI00926572	IPI00165931;IPI00925292;IPI00872947;IPI00847813	6;5;3;3;1;1;1;1	4;3;1;2;1;1;1;1	4;3;1;2;1;1;1;1	Plexin-A4;Plexin A4, B, isoform CRA_b;Putative uncharacterized protein PLXNA4;Plexin-A2;Semaphorin receptor OCT;Plexin A4	KIAA1550;PLXNA4;PLXNA4A;PLXNA4B;UNQ2820/PRO34003;hCG_2014152;KIAA0463;OCT;PLXN2;PLXNA2;UNQ209/PRO235;tcag7.1291	Isoform 1 of Plexin-A4;135 kDa protein;Plexin-A2 precursor;Plexin A4	Q9HCM2-1;Q9HCM2;B7WNM6;O75051-1;O75051;A4D1N7		8	6	4	4	5	5	5	3	3	3	3	3	3	3.6	2.5	2.5	212.45	1894	11.1											9	1	3
74	1672;1906;2116;2785;5601	58	90;91		49	52;271		IPI00003004;IPI00027826;IPI00795087	IPI00003004;IPI00027826;IPI00795087	5;3;3	5;3;3	5;3;3	Glutamate/H(+) symporter 1;Mitochondrial glutamate carrier 1;Solute carrier family 25 member 22;Glutamate/H(+) symporter 2;Mitochondrial glutamate carrier 2;Solute carrier family 25 member 18;Putative uncharacterized protein SLC25A22	GC1;SLC25A22;GC2;SLC25A18	Mitochondrial glutamate carrier 1;Mitochondrial glutamate carrier 2;Putative uncharacterized protein SLC25A22	Q9H936;Q9H1K4;C9J1H6		3	5	5	5	4	4	5	4	4	5	4	4	5	17	17	17	34.47	323	3.43			13						1				4
1140	4403;5058;5298;5349	1030;1031			101;176			IPI00646304;IPI00791367	IPI00646304;IPI00791367	4;3	4;3	4;3	Cyclophilin B;CYP-S1;Peptidyl-prolyl cis-trans isomerase B;Rotamase B;S-cyclophilin	CYPB;PPIB	Peptidyl-prolyl cis-trans isomerase B;20 kDa protein	P23284		2	4	4	4	4	3	1	4	3	1	4	3	1	22.7	22.7	22.7	23.742	216	2		8											4
1039	3380;3870;4702;5321	923			111			IPI00423570;IPI00423568;IPI00000005	IPI00423570;IPI00423568;IPI00000005	4;3;2	4;3;2	3;2;1	c-Ki-ras;c-K-ras;GTPase KRas;GTPase KRas, N-terminally processed;Ki-Ras;K-Ras 2;PR310 c-K-ras protein;PR371 c-K-ras oncogene;GTPase NRas;Transforming protein N-Ras;Neuroblastoma RAS viral (V-ras) oncogene homolog;Neuroblastoma RAS viral (V-ras) oncogene homolog, isoform CRA_a	KRAS;KRAS2;RASK2;HRAS1;NRAS;hCG_38454;RP5-1000E10.2-001	Isoform 2B of GTPase KRas;Isoform 2A of GTPase KRas;GTPase NRas	P01116-2;P01116;Q14014;Q14015;P01116-1;B0LPF9;P01111;Q5U091		3	4	4	3	4	3	3	4	3	3	3	2	2	26.6	26.6	20.7	21.424	188	2		10											4
[truncated: 626 more rows]
[truncated: 19 more columns]

## Sheet:  Filtered dataset
HGNC Symbol	HGNC ID	Ensembl Gene (Hs)	Entrez Gene (Hs)	MGI ID	MGI Symbol	Ensembl Gene (Mus)	Entrez Gene (Mus)	Approved Name	NSB-All	NSB-Tripicate	NSB-Duplicate	NSB Once	PM - All	PM-Triplicate	PM-Duplicate	PM-Once	id	Peptide IDs	Oxidation (M) Site IDs	Carbamidomethyl (C) Site IDs	Phospho (STY) Site IDs	Oxidation (M) Site Positions	Carbamidomethyl (C) Site Positions	Phospho (STY) Site Positions	Protein IDs	Majority Protein IDs	Peptide Counts (all)	Peptide Counts (razor+unique)	Peptide Counts (unique)	Protein Names	HGNC SYMBOL	Gene Names	Protein Descriptions	Uniprot	Phospho Motifs	Proteins	Peptides	Razor Peptides	Unique Peptides	Peptides Pep6-01	Peptides Pep6-02	Peptides Pep6-03	Razor Peptides Pep6-01	Razor Peptides Pep6-02	Razor Peptides Pep6-03	Unique Peptides Pep6-01	Unique Peptides Pep6-02	Unique Peptides Pep6-03	Sequence Coverage [%]
[truncated: 289 more rows]
[truncated: 43 more columns]

[truncated: 1 more sheets: thresholds]
