# Supplementary material for: Human post-mortem synapse proteome integrity screening for proteomic studies of postsynaptic complexes
Source: Mol Brain. 2014 Nov 28;7:88. doi: 10.1186/s13041-014-0088-4 (PMC4271336; doi:10.1186/s13041-014-0088-4)
Supplement: Additional file 4 — Bioinformatics Functional Analysis. Bioinformatics functional analysis of proteins identified in human MASC from neurosurgical and post-mortem tissue. [file 13041_2014_88_MOESM4_ESM.xlsx]

## Sheet: Legend
Supplementary Table 3: Bioinformatic Functional Analysis
Sheet #1: Functional Classification of MASC proteins using Panther Classification System. Information retrieved from Panther: Protein Family/Subfamily, GO Molecular Function, GO Biological Process, GO Cellular Component, Panther Protein Class and Pathways.
Sheet #2: Statistical overrepresentation test of Panther Protein Classes in the postsynaptic proteome using the whole human genome as background.
Sheet #3: Statistical overrepresentation test of Panther Protein Classes in the NSB - Total MASC proteome using the whole human genome as background.
Sheet #4: Statistical overrepresentation test of Panther Protein Classes in the PM - Total MASC proteome using the whole human genome as background.
Sheet #5: Statistical overrepresentation test of Panther Protein Classes in MASC proteins found in triplicate in NSB using the postsynaptic proteome as background.

## Sheet: panther Classification
HGNC Symbol	HGNC ID	Ensembl Gene (Hs)	Entrez Gene (Hs)	Approved Name	Biopsy-All	Biopsy-Tripicate	Biopsy-Duplicate	Biopsy Once	PM - All	PM-Triplicate	PM-Duplicate	PM-Once	Protein Family/Subfamily	GO Molecular Function	GO Biological Process	GO Cellular Component	Panther Protein Class	Pathways
ARPC4	707	ENSG00000241553	10093	Actin related protein 2/3 complex, subunit 4	YES		YES						SUBFAMILY NOT NAMED (PTHR22629:SF0)	structural constituent of cytoskeleton	cell motion;cellular component morphogenesis;cellular component morphogenesis;cellular component morphogenesis	actin cytoskeleton	actin family cytoskeletal protein	Inflammation mediated by chemokine and cytokine signaling pathway->Actin related protein 2/3 complex;;Cytoskeletal regulation by Rho GTPase->Actin related protein 2/3 complex;;;
ME3	6985	ENSG00000151376	10873	Malic enzyme 3, nadp(+)-dependent, mitochondrial	YES			YES	YES		YES		MALIC ENZYME (PTHR23406:SF2)	oxidoreductase activity;acyltransferase activity;carboxy-lyase activity	tricarboxylic acid cycle;carbohydrate metabolic process;cellular amino acid catabolic process		acyltransferase;dehydrogenase;decarboxylase	Pyruvate metabolism->Malic enzyme;;
SLC25A5	10991	ENSG00000005022	292	Solute carrier family 25 (mitochondrial carrier, adenine nucleotide translocator), member 5	YES			YES	YES	YES			SUBFAMILY NOT NAMED (PTHR24089:SF31)	amino acid transmembrane transporter activity;transmembrane transporter activity;calcium ion binding;calmodulin binding	cation transport;phosphate transport;lipid transport;nucleobase, nucleoside, nucleotide and nucleic acid transport;phosphate metabolic process;nucleobase, nucleoside, nucleotide and nucleic acid metabolic process;lipid metabolic process	mitochondrial inner membrane;organelle	amino acid transporter;mitochondrial carrier protein;transfer/carrier protein;calmodulin
SLC25A22	19954	ENSG00000177542	79751	Solute carrier family 25 (mitochondrial carrier, glutamate), member 22	YES			YES	YES		YES		SUBFAMILY NOT NAMED (PTHR24089:SF14)	amino acid transmembrane transporter activity;transmembrane transporter activity;calcium ion binding;calmodulin binding	cation transport;phosphate transport;lipid transport;nucleobase, nucleoside, nucleotide and nucleic acid transport;phosphate metabolic process;nucleobase, nucleoside, nucleotide and nucleic acid metabolic process;lipid metabolic process	mitochondrial inner membrane;organelle	amino acid transporter;mitochondrial carrier protein;transfer/carrier protein;calmodulin
TTYH1	13476	ENSG00000167614	57348	Tweety homolog 1 (drosophila)	YES	YES							TWEETY HOMOLOG 1 (PTHR12424:SF5)	anion channel activity	anion transport		anion channel
VDAC1	12669	ENSG00000213585	7416	Voltage-dependent anion channel 1	YES	YES			YES			YES	VOLTAGE-DEPENDENT ANION-SELECTIVE CHANNEL PROTEIN 1 (VDAC-1) (MVDAC1) (MVDAC5) (OUTER MITOCHONDRIAL MEMBRANE PROTEIN PORIN 1) (PLASMALEMMAL PORIN) (PTHR11743:SF13)	voltage-gated ion channel activity;anion channel activity	anion transport		anion channel;voltage-gated ion channel
VDAC2	12672	ENSG00000165637	7417	Voltage-dependent anion channel 2	YES	YES			YES			YES	VOLTAGE-DEPENDENT ANION-SELECTIVE CHANNEL PROTEIN 2 (VDAC-2) (MVDAC2) (MVDAC6) (OUTER MITOCHONDRIAL MEMBRANE PROTEIN PORIN 2) (PTHR11743:SF12)	voltage-gated ion channel activity;anion channel activity	anion transport		anion channel;voltage-gated ion channel
CFH	4883	ENSG00000000971	3075	Complement component factor h	YES		YES		YES			YES	COMPLEMENT FACTOR H (PTHR19325:SF36)	serine-type peptidase activity;metallopeptidase activity;receptor activity;lipid transporter activity	complement activation;signal transduction;cell-cell adhesion;proteolysis;signal transduction;cell-cell adhesion;blood coagulation		apolipoprotein;receptor;metalloprotease;serine protease;metalloprotease;serine protease;complement component;cell adhesion molecule
CTSD	2529	ENSG00000117984	1509	Cathepsin d	YES		YES						PEPSINOGEN (PTHR13683:SF88)	aspartic-type endopeptidase activity	proteolysis;cellular defense response		aspartic protease;aspartic protease
ATP5C1	833	ENSG00000165629	509	Atp synthase, h+ transporting, mitochondrial f1 complex, gamma polypeptide 1	YES		YES		YES	YES			ATP SYNTHASE GAMMA SUBUNIT 1 (PTHR11693:SF5)	hydrolase activity;cation transmembrane transporter activity;hydrogen ion transmembrane transporter activity	cation transport;purine base metabolic process		ATP synthase;hydrolase	ATP synthesis->F1 gamma;;
HK1	4922	ENSG00000156515	3098	Hexokinase 1	YES	YES							SUBFAMILY NOT NAMED (PTHR19443:SF0)	carbohydrate kinase activity	glycolysis		carbohydrate kinase;carbohydrate kinase	Glycolysis->Hexokinase;;Pentose phosphate pathway->Hexokinase;;Fructose galactose metabolism->Hexokinase;;;;
PFKM	8877	ENSG00000152556	5213	Phosphofructokinase, muscle	YES		YES		YES			YES	SUBFAMILY NOT NAMED (PTHR13697:SF0)	carbohydrate kinase activity	glycolysis		carbohydrate kinase;carbohydrate kinase	Glycolysis->Phosphofructokinase-1;;
PFKP	8878	ENSG00000067057	5214	Phosphofructokinase, platelet	YES		YES		YES		YES		SUBFAMILY NOT NAMED (PTHR13697:SF0)	carbohydrate kinase activity	glycolysis		carbohydrate kinase;carbohydrate kinase	Glycolysis->Phosphofructokinase-1;;
SLC2A1	11005	ENSG00000117394	6513	Solute carrier family 2 (facilitated glucose transporter), member 1	YES		YES		YES			YES	SUBFAMILY NOT NAMED (PTHR24063:SF17)	carbohydrate transmembrane transporter activity;transmembrane transporter activity	anion transport;extracellular transport;carbohydrate transport;carbohydrate metabolic process		carbohydrate transporter	Gonadotropin releasing hormone receptor pathway->Glut1;;Gonadotropin releasing hormone receptor pathway->Glut1;;Gonadotropin releasing hormone receptor pathway->Glut1;;;;
SLC2A14	18301	ENSG00000173262	144195	Solute carrier family 2 (facilitated glucose transporter), member 14	YES		YES		YES			YES	OS06G0324800 PROTEIN (FRAGMENT) (PTHR24063:SF16)	carbohydrate transmembrane transporter activity;transmembrane transporter activity	anion transport;extracellular transport;carbohydrate transport;carbohydrate metabolic process		carbohydrate transporter
SLC1A3	10941	ENSG00000079215	6507	Solute carrier family 1 (glial high affinity glutamate transporter), member 3	YES		YES		YES			YES	SOLUTE CARRIER FAMILY 1 (GLIAL HIGH AFFINITY GLUTAMATE TRANSPORTER), MEMBER 3 (PTHR11958:SF24)	cation transmembrane transporter activity	neurological system process;cation transport;amino acid transport;signal transduction;synaptic transmission;cellular amino acid metabolic process;signal transduction;synaptic transmission		cation transporter	Ionotropic glutamate receptor pathway->excitatory amino acid transporter;;Metabotropic glutamate receptor group III pathway->Excitatory amino acid transporter;;;
ATP1A1	799	ENSG00000163399	476	Atpase, na+/k+ transporting, alpha 1 polypeptide	YES		YES						SUBFAMILY NOT NAMED (PTHR24093:SF58)	hydrolase activity;cation transmembrane transporter activity;ion channel activity	cation transport;cellular calcium ion homeostasis		cation transporter;ion channel;hydrolase
ATP2B1	814	ENSG00000070961	490	Atpase, ca++ transporting, plasma membrane 1	YES		YES						SUBFAMILY NOT NAMED (PTHR24093:SF3)	hydrolase activity;cation transmembrane transporter activity;ion channel activity	cation transport;cellular calcium ion homeostasis		cation transporter;ion channel;hydrolase
LIN7A	17787	ENSG00000111052	8825	Lin-7 homolog a (c. elegans)	YES	YES			YES	YES			LIN-7-LIKE PROTEINS (PTHR14063:SF2)		neurological system process;cell adhesion;cell adhesion;cellular component morphogenesis;cellular component morphogenesis;cellular component morphogenesis	cell junction	cell junction protein;cell adhesion molecule
YWHAB	12849	ENSG00000166913	7529	Tyrosine 3-monooxygenase/tryptophan 5-monooxygenase activation protein, beta polypeptide	YES		YES						14-3-3 PROTEIN BETA/ALPHA (PTHR18860:SF7)		cell cycle;signal transduction;cell cycle;signal transduction		chaperone	EGF receptor signaling pathway->14-3-3;;FGF signaling pathway->14-3-3;;Parkinson disease->14-3-3;;;;
YWHAH	12853	ENSG00000128245	7533	Tyrosine 3-monooxygenase/tryptophan 5-monooxygenase activation protein, eta polypeptide	YES		YES						14-3-3 PROTEIN ETA (PTHR18860:SF1)		cell cycle;signal transduction;cell cycle;signal transduction		chaperone	EGF receptor signaling pathway->14-3-3;;FGF signaling pathway->14-3-3;;Parkinson disease->14-3-3;;;;
YWHAQ	12854	ENSG00000134308	10971	Tyrosine 3-monooxygenase/tryptophan 5-monooxygenase activation protein, theta polypeptide	YES		YES						14-3-3 PROTEIN THETA (PTHR18860:SF3)		cell cycle;signal transduction;cell cycle;signal transduction		chaperone	EGF receptor signaling pathway->14-3-3;;FGF signaling pathway->14-3-3;;Parkinson disease->14-3-3;;;;
CCT7	1622	ENSG00000135624	10574	Chaperonin containing tcp1, subunit 7 (eta)	YES		YES		YES			YES	CHAPERONIN CONTAINING T-COMPLEX PROTEIN 1, ETA SUBUNIT, TCPH (PTHR11353:SF22)		protein folding;protein complex assembly		chaperonin
USP7	12630	ENSG00000187555	7874	Ubiquitin specific peptidase 7	YES			YES	YES	YES			SUBFAMILY NOT NAMED (PTHR24006:SF89)	cysteine-type peptidase activity;ubiquitin-protein ligase activity;RNA splicing factor activity, transesterification mechanism;mRNA binding	gamete generation;nuclear mRNA splicing, via spliceosome;proteolysis		cysteine protease;mRNA splicing factor;ubiquitin-protein ligase;cysteine protease
C3	1318	ENSG00000125730	718	Complement component 3	YES		YES						COMPLEMENT C3 (PTHR11412:SF14)	cytokine activity;serine-type endopeptidase inhibitor activity	complement activation;signal transduction;cell-cell signaling;proteolysis;signal transduction;cell-cell signaling;response to stimulus		cytokine;serine protease inhibitor;complement component
CA1	1368	ENSG00000133742	759	Carbonic anhydrase 1	YES		YES						CARBONIC ANHYDRASE I (CARBONATE DEHYDRATASE I) (PTHR18952:SF30)	hydro-lyase activity	metabolic process		dehydratase
ACO2	118	ENSG00000100412	50	Aconitase 2, mitochondrial	YES	YES			YES	YES			ACONITASE, MITOCHONDRIAL (PTHR11670:SF5)	hydro-lyase activity	tricarboxylic acid cycle;carbohydrate metabolic process;cellular amino acid biosynthetic process		dehydratase;hydratase	TCA cycle->Aconitase;;
IDH2	5383	ENSG00000182054	3418	Isocitrate dehydrogenase 2 (nadp+), mitochondrial	YES		YES						ISOCITRATE DEHYDROGENASE [NADP], MITOCHONDRIAL (PTHR11822:SF1)	oxidoreductase activity	tricarboxylic acid cycle;carbohydrate metabolic process		dehydrogenase	TCA cycle->Isocitrate Dehydrogenase;;
IDH3B	5385	ENSG00000101365	3420	Isocitrate dehydrogenase 3 (nad+) beta	YES			YES	YES	YES			ISOCITRATE DEHYDROGENASE [NAD] SUBUNIT BETA, MITOCHONDRIAL (PTHR11835:SF26)	oxidoreductase activity	tricarboxylic acid cycle;carbohydrate metabolic process		dehydrogenase
PGD	8891	ENSG00000142657	5226	Phosphogluconate dehydrogenase	YES			YES	YES		YES		SUBFAMILY NOT NAMED (PTHR11811:SF19)	oxidoreductase activity	pentose-phosphate shunt		dehydrogenase	Pentose phosphate pathway->Gluconate Dehydrogenase;;
SDHB	10681	ENSG00000117118	6390	succinate dehydrogenase complex, subunit B, iron sulfur (Ip)	YES			YES	YES	YES			SUBFAMILY NOT NAMED (PTHR11921:SF7)	oxidoreductase activity	tricarboxylic acid cycle;oxidative phosphorylation;respiratory electron transport chain;carbohydrate metabolic process		dehydrogenase	TCA cycle->Succinate Dehydrogenase;;
HADH	4799	ENSG00000138796	3033	Hydroxyacyl-coenzyme a dehydrogenase	YES		YES		YES		YES		SUBFAMILY NOT NAMED (PTHR23309:SF0)	oxidoreductase activity;hydro-lyase activity;racemase and epimerase activity	carbohydrate metabolic process;fatty acid beta-oxidation;tRNA aminoacylation for protein translation		dehydrogenase;hydratase;epimerase/racemase
DECR1	2753	ENSG00000104325	1666	2,4-dienoyl coa reductase 1, mitochondrial	YES		YES		YES			YES	SUBFAMILY NOT NAMED (PTHR24315:SF2)	oxidoreductase activity	fatty acid beta-oxidation		dehydrogenase;reductase
NDUFS1	7707	ENSG00000023228	4719	Nadh dehydrogenase (ubiquinone) fe-s protein 1	YES			YES	YES	YES			NADH-UBIQUINONE OXIDOREDUCTASE (PTHR11615:SF10)	oxidoreductase activity	respiratory electron transport chain		dehydrogenase;reductase
KCTD12	14678	ENSG00000178695	115207	Potassium channel tetramerisation domain containing 12	YES	YES			YES		YES		BTB/POZ DOMAIN-CONTAINING PROTEIN KCTD12 (PTHR14499:SF29)	protein binding	cation transport		enzyme modulator
NBEA	7648	ENSG00000172915	26960	Neurobeachin	YES		YES		YES		YES		SUBFAMILY NOT NAMED (PTHR13743:SF16)	protein binding	protein targeting;signal transduction;signal transduction		enzyme modulator
KCTD16	29244	ENSG00000183775	57528	Potassium channel tetramerisation domain containing 16	YES		YES		YES		YES		BTB/POZ DOMAIN-CONTAINING PROTEIN KCTD16 (PTHR14499:SF28)	protein binding	cation transport		enzyme modulator
PSMD3	9560	ENSG00000108344	5709	Proteasome (prosome, macropain) 26s subunit, non-atpase, 3	YES			YES	YES		YES		26S PROTEASOME NON-ATPASE REGULATORY SUBUNIT 3 (PTHR10758:SF2)	protein binding;enzyme activator activity	proteolysis		enzyme modulator	Cell cycle->Proteasome;;Ubiquitin proteasome pathway->26S proteasome;;;
DYNLL2	24596	ENSG00000121083	140735	Dynein light chain lc8-type 2	YES		YES						SUBFAMILY NOT NAMED (PTHR11886:SF10)	structural constituent of cytoskeleton;protein binding;enzyme inhibitor activity	gamete generation;intracellular protein transport;vesicle-mediated transport;cell cycle;nitric oxide biosynthetic process;nucleobase, nucleoside, nucleotide and nucleic acid metabolic process;cell cycle;cellular component morphogenesis;cellular component morphogenesis;cellular component morphogenesis;RNA localization	microtubule	enzyme modulator;microtubule family cytoskeletal protein	Huntington disease->Dynein complex;;
NCDN	17597	ENSG00000020129	23154	Neurochondrin	YES		YES		YES		YES		NEUROCHONDRIN (PTHR13109:SF5)	extracellular matrix structural constituent	ectoderm development;mesoderm development;skeletal system development;nervous system development	extracellular matrix	extracellular matrix structural protein
BAI2	944	ENSG00000121753	576	Brain-specific angiogenesis inhibitor 2	YES		YES						BRAIN-SPECIFIC ANGIOGENESIS INHIBITOR 2 (PTHR12011:SF41)	G-protein coupled receptor activity	spermatogenesis;immune response;synaptic vesicle exocytosis;intracellular protein transport;exocytosis;G-protein coupled receptor protein signaling pathway;synaptic transmission;cell adhesion;G-protein coupled receptor protein signaling pathway;synaptic transmission;cell adhesion;mesoderm development;angiogenesis;heart development;response to stress;defense response to bacterium		G-protein coupled receptor;antibacterial response protein	p53 pathway->BAI-1;;
ARHGAP1	673	ENSG00000175220	392	Rho gtpase activating protein 1	YES	YES							SUBFAMILY NOT NAMED (PTHR23176:SF0)	protein binding;small GTPase regulator activity	cell motion		G-protein modulator	PDGF signaling pathway->GTPase-activating protein Rho;;Cytoskeletal regulation by Rho GTPase->Rho-GTPase-activating proteins;;Angiogenesis->Ras-related C3 botulinum toxin substrate;;VEGF signaling pathway->Ras-related C3 botulinum toxin substrate;;;;;
GABRA1	4075	ENSG00000022355	2554	Gamma-aminobutyric acid (gaba) a receptor, subunit alpha 1	YES		YES		YES			YES	GAMMA-AMINOBUTYRIC ACID RECEPTOR SUBUNIT ALPHA-1 (PTHR18945:SF23)	acetylcholine receptor activity;GABA receptor activity;ligand-gated ion channel activity	muscle contraction;neurological system process;cation transport;anion transport;signal transduction;nerve-nerve synaptic transmission;neuromuscular synaptic transmission;signal transduction;nerve-nerve synaptic transmission;neuromuscular synaptic transmission;ectoderm development;nervous system development		GABA receptor;acetylcholine receptor;GABA receptor;acetylcholine receptor
AGL	321	ENSG00000162688	178	Amylo-1,6-glucosidase, 4-alpha-glucanotransferase	YES			YES	YES		YES		GLYCOGEN DEBRANCHING ENZYME (PTHR10569:SF0)	transferase activity, transferring glycosyl groups;hydrolase activity, hydrolyzing N-glycosyl compounds	glycogen metabolic process		glycosyltransferase;glycosidase
LRRC7	18531	ENSG00000033122	57554	Leucine rich repeat containing 7	YES	YES			YES			YES	LEUCINE-RICH REPEAT-CONTAINING PROTEIN 7, LRRC7/LAP2 (PTHR23155:SF31)	adenylate cyclase activity;receptor activity;growth factor activity;kinase regulator activity	immune system process;G-protein coupled receptor protein signaling pathway;intracellular signaling cascade;cyclic nucleotide metabolic process;G-protein coupled receptor protein signaling pathway;intracellular signaling cascade		growth factor;receptor;adenylate cyclase;kinase modulator
SCRIB	30377	ENSG00000180900	23513	Scribbled homolog (drosophila)	YES	YES			YES		YES		LEUCINE-RICH REPEAT-CONTAINING PROTEIN 1, LRRC1/LAP4 (PTHR23155:SF30)	adenylate cyclase activity;receptor activity;growth factor activity;kinase regulator activity	immune system process;G-protein coupled receptor protein signaling pathway;intracellular signaling cascade;cyclic nucleotide metabolic process;G-protein coupled receptor protein signaling pathway;intracellular signaling cascade		growth factor;receptor;adenylate cyclase;kinase modulator
IQSEC2	29059	ENSG00000124313	23096	Iq motif and sec7 domain 2	YES	YES			YES			YES	IQ MOTIF AND SEC7 DOMAIN-CONTAINING PROTEIN 2 (PTHR10663:SF61)	protein binding;small GTPase regulator activity;guanyl-nucleotide exchange factor activity	amino acid transport;intracellular protein transport;exocytosis;cellular amino acid catabolic process		guanyl-nucleotide exchange factor
IQSEC1	29112	ENSG00000144711	9922	Iq motif and sec7 domain 1	YES		YES		YES			YES	IQ MOTIF AND SEC7 DOMAIN-CONTAINING PROTEIN 1 (PTHR10663:SF63)	protein binding;small GTPase regulator activity;guanyl-nucleotide exchange factor activity	amino acid transport;intracellular protein transport;exocytosis;cellular amino acid catabolic process		guanyl-nucleotide exchange factor
GNA13	4381	ENSG00000120063	10672	Guanine nucleotide binding protein, alpha 13	YES		YES						GUANINE NUCLEOTIDE-BINDING PROTEIN SUBUNIT ALPHA-13 (PTHR10218:SF85)	GTPase activity;protein binding	G-protein coupled receptor protein signaling pathway;G-protein coupled receptor protein signaling pathway	heterotrimeric G-protein complex	heterotrimeric G-protein
GNAO1	4389	ENSG00000087258	2775	Guanine nucleotide binding protein, alpha o	YES		YES		YES	YES			GUANINE NUCLEOTIDE-BINDING PROTEIN G(O) SUBUNIT ALPHA (PTHR10218:SF77)	GTPase activity;protein binding	G-protein coupled receptor protein signaling pathway;G-protein coupled receptor protein signaling pathway	heterotrimeric G-protein complex	heterotrimeric G-protein	Opioid proopiomelanocortin pathway->G-protein;;Gonadotropin releasing hormone receptor pathway->gnai/o;;Heterotrimeric G-protein signaling pathway-Gq alpha and Go alpha mediated pathway->Go alpha subunit;;Muscarinic acetylcholine receptor 2 and 4 signaling pathway->Gi-protein;;Enkephalin release->Gi-protein;;Metabotropic glutamate receptor group II pathway->G-protein;;Endogenous_cannabinoid_signa…
GNAI2	4385	ENSG00000114353	2771	Guanine nucleotide binding protein (g protein), alpha inhibiting 2	YES			YES	YES	YES			GUANINE NUCLEOTIDE-BINDING PROTEIN G(I), ALPHA-2 SUBUNIT (PTHR10218:SF73)	GTPase activity;protein binding	G-protein coupled receptor protein signaling pathway;G-protein coupled receptor protein signaling pathway	heterotrimeric G-protein complex	heterotrimeric G-protein	Opioid proopiomelanocortin pathway->G-protein;;5HT1 type receptor mediated signaling pathway->G-protein;;Gonadotropin releasing hormone receptor pathway->gnai;;Heterotrimeric G-protein signaling pathway-Gi alpha and Gs alpha mediated pathway->Gi-protein, alpha subunit;;Opioid proenkephalin pathway->G-protein;;Dopamine receptor mediated signaling pathway->Gi-protein, alpha subunit;;Muscarinic acet…
GNAQ	4390	ENSG00000156052	2776	Guanine nucleotide binding protein, alpha q polypeptide	YES			YES	YES		YES		GUANINE NUCLEOTIDE-BINDING PROTEIN G(Q) SUBUNIT ALPHA (PTHR10218:SF82)	GTPase activity;protein binding	G-protein coupled receptor protein signaling pathway;G-protein coupled receptor protein signaling pathway	heterotrimeric G-protein complex	heterotrimeric G-protein	Gonadotropin releasing hormone receptor pathway->gnaq/11;;Endothelin signaling pathway->guanine nucleotide binding protein q polypeptide;;Metabotropic glutamate receptor group I pathway->Gq-protein;;Muscarinic acetylcholine receptor 1 and 3 signaling pathway->Gq-protein;;Thyrotropin-releasing hormone receptor signaling pathway->G-Protein;;Wnt signaling pathway->G-protein, alpha subunit;;Angiotens…
HIST1H2BN	4749	ENSG00000233822	8341	Histone cluster 1, h2bn	YES		YES		YES			YES	CAMP RESPONSE ELEMENT-BINDING PROTEIN (PTHR23428:SF2)	DNA binding	nucleobase, nucleoside, nucleotide and nucleic acid metabolic process;establishment or maintenance of chromatin architecture;establishment or maintenance of chromatin architecture		histone
HSPH1	16969	ENSG00000120694	10808	Heat shock 105kda/110kda protein 1	YES	YES			YES	YES			HEAT SHOCK PROTEIN 105 (HSP105) (PTHR19375:SF18)		immune system process;protein folding;protein complex assembly;response to stress		Hsp70 family chaperone
HSPA5	5238	ENSG00000044574	3309	Heat shock protein 5	YES		YES		YES		YES		HEAT SHOCK PROTEIN 70 (HSP70) (PTHR19375:SF1)		immune system process;protein folding;protein complex assembly;response to stress		Hsp70 family chaperone	Parkinson disease->Heat shock protein 70;;Apoptosis signaling pathway->Heat shock protein 70;;Gonadotropin releasing hormone receptor pathway->miR-132/212;;;;
HSPA9	5244	ENSG00000113013	3313	Heat shock protein 9	YES		YES		YES	YES			HEAT SHOCK PROTEIN 70 (HSP70) (PTHR19375:SF1)		immune system process;protein folding;protein complex assembly;response to stress		Hsp70 family chaperone	Parkinson disease->Heat shock protein 70;;Apoptosis signaling pathway->Heat shock protein 70;;Gonadotropin releasing hormone receptor pathway->miR-132/212;;;;
HSPA8	5241	ENSG00000109971	3312	Heat shock protein 8	YES			YES	YES		YES		HEAT SHOCK PROTEIN 70 (HSP70) (PTHR19375:SF1)		immune system process;protein folding;protein complex assembly;response to stress		Hsp70 family chaperone	Parkinson disease->Heat shock protein 70;;Apoptosis signaling pathway->Heat shock protein 70;;Gonadotropin releasing hormone receptor pathway->miR-132/212;;;;
HSP90AB1	5258	ENSG00000096384	3326	Heat shock protein 90 alpha (cytosolic), class b member 1	YES	YES			YES	YES			90 KDA HEAT SHOCK PROTEIN (PTHR11528:SF34)		immune system process;protein folding;response to stress		Hsp90 family chaperone
HSP90AA1	5253	ENSG00000080824	3320	Heat shock protein 90, alpha (cytosolic), class a member 1	YES		YES		YES		YES		90 KDA HEAT SHOCK PROTEIN (PTHR11528:SF34)		immune system process;protein folding;response to stress		Hsp90 family chaperone
TRAP1	16264	ENSG00000126602	10131	Tnf receptor-associated protein 1	YES		YES		YES		YES		TUMOR NECROSIS FACTOR TYPE 1 RECEPTOR ASSOCIATED PROTEIN (TRAP-1) (PTHR11528:SF24)		immune system process;protein folding;response to stress		Hsp90 family chaperone
NSF	8016	ENSG00000073969	4905	N-ethylmaleimide sensitive fusion protein	YES	YES							SUBFAMILY NOT NAMED (PTHR23078:SF0)	hydrolase activity	neurotransmitter secretion;intracellular protein transport;exocytosis;synaptic transmission;synaptic transmission		hydrolase	Ionotropic glutamate receptor pathway->N-Ethylmaleimide-sensitive fusion protein;;Synaptic_vesicle_trafficking->N-ethylmaleimide-sensitive factor;;;
PSMC4	9551	ENSG00000013275	5704	Proteasome (prosome, macropain) 26s subunit, atpase, 4	YES	YES							26S PROTEASE REGULATORY SUBUNIT 6B (PTHR23073:SF8)	hydrolase activity	proteolysis		hydrolase	Ubiquitin proteasome pathway->19S proteasome;;Ubiquitin proteasome pathway->26S proteasome;;;
PSMC2	9548	ENSG00000161057	5701	Proteasome (prosome, macropain) 26s subunit, atpase 2	YES		YES		YES			YES	26S PROTEASE REGULATORY SUBUNIT 7 (PTHR23073:SF13)	hydrolase activity	proteolysis		hydrolase	Ubiquitin proteasome pathway->26S proteasome;;
DPYSL2	3014	ENSG00000092964	1808	Dihydropyrimidinase-like 2	YES			YES	YES		YES		DIHYDROPYRIMIDINASE (PTHR11647:SF1)	hydrolase activity	nucleobase, nucleoside, nucleotide and nucleic acid metabolic process		hydrolase	Pyrimidine Metabolism->Dihydropyrimidinase;;Axon guidance mediated by semaphorins->CRMP 3-associated molecule;;Axon guidance mediated by semaphorins->Collapsin response mediator protein;;;;
GDA	4212	ENSG00000119125	9615	Guanine deaminase	YES			YES	YES		YES		GUANINE DEAMINASE (PTHR11271:SF6)	hydrolase activity			hydrolase	Purine metabolism->Guanine Deaminase;;Xanthine and guanine salvage pathway->Guanine deaminase;;;
GNB2	4398	ENSG00000172354	2783	Guanine nucleotide binding protein (g protein), beta 2	YES			YES	YES	YES			SUBFAMILY NOT NAMED (PTHR19850:SF15)	GTPase activity;protein binding	sensory perception;G-protein coupled receptor protein signaling pathway;G-protein coupled receptor protein signaling pathway	heterotrimeric G-protein complex	hydrolase;heterotrimeric G-protein	Heterotrimeric G-protein signaling pathway-rod outer segment phototransduction->G protein, beta subunit;;PI3 kinase pathway->G protein, beta and gamma subunit;;Opioid proopiomelanocortin pathway->G-protein;;5HT1 type receptor mediated signaling pathway->G-protein;;5HT4 type receptor mediated signaling pathway->G-protein;;Muscarinic acetylcholine receptor 1 and 3 signaling pathway->Gq-protein;;Bet…
GNB5	4401	ENSG00000069966	10681	Guanine nucleotide binding protein (g protein), beta 5	YES			YES	YES		YES		GUANINE NUCLEOTIDE-BINDING PROTEIN BETA (G PROTEIN BETA) (PTHR19850:SF12)	GTPase activity;protein binding	sensory perception;G-protein coupled receptor protein signaling pathway;G-protein coupled receptor protein signaling pathway	heterotrimeric G-protein complex	hydrolase;heterotrimeric G-protein	PI3 kinase pathway->G protein, beta and gamma subunit;;Opioid proopiomelanocortin pathway->G-protein;;5HT1 type receptor mediated signaling pathway->G-protein;;5HT4 type receptor mediated signaling pathway->G-protein;;Muscarinic acetylcholine receptor 1 and 3 signaling pathway->Gq-protein;;Beta3 adrenergic receptor signaling pathway->G-Protein;;Thyrotropin-releasing hormone receptor signaling pat…
DNM1	2972	ENSG00000106976	1759	Dynamin 1	YES		YES		YES			YES	DYNAMIN-1 (PTHR11566:SF32)	GTPase activity;structural constituent of cytoskeleton;protein binding	intracellular protein transport;endocytosis;cellular component morphogenesis;cellular component morphogenesis;cellular component morphogenesis	microtubule	hydrolase;small GTPase;microtubule family cytoskeletal protein	Gonadotropin releasing hormone receptor pathway->Dnm1;;
NCAM2	7657	ENSG00000154654	4685	Neural cell adhesion molecule 2	YES	YES			YES			YES	NEURAL CELL ADHESION MOLECULE 2 (N-CAM 2) (PTHR10489:SF35)	phosphoprotein phosphatase activity;phosphoprotein phosphatase activity;receptor activity	immune system process;muscle contraction;neurological system process;induction of apoptosis;cell cycle;cell surface receptor linked signal transduction;cell-cell signaling;cell-matrix adhesion;cell-cell adhesion;protein modification process;cell motion;cell cycle;cell surface receptor linked signal transduction;cell-cell signaling;cell-matrix adhesion;cell-cell adhesion;ectoderm development;mesod…	extracellular matrix	immunoglobulin receptor superfamily;protein phosphatase;protein phosphatase;extracellular matrix linker protein;immunoglobulin receptor superfamily;immunoglobulin superfamily cell adhesion molecule
CHL1	1939	ENSG00000134121	10752	Cell adhesion molecule with homology to l1cam	YES		YES		YES			YES	NEURAL CELL ADHESION MOLECULE L1-LIKE PROTEIN (PTHR10489:SF122)	phosphoprotein phosphatase activity;phosphoprotein phosphatase activity;receptor activity	immune system process;muscle contraction;neurological system process;induction of apoptosis;cell cycle;cell surface receptor linked signal transduction;cell-cell signaling;cell-matrix adhesion;cell-cell adhesion;protein modification process;cell motion;cell cycle;cell surface receptor linked signal transduction;cell-cell signaling;cell-matrix adhesion;cell-cell adhesion;ectoderm development;mesod…	extracellular matrix	immunoglobulin receptor superfamily;protein phosphatase;protein phosphatase;extracellular matrix linker protein;immunoglobulin receptor superfamily;immunoglobulin superfamily cell adhesion molecule
NRCAM	7994	ENSG00000091129	4897	Neuron-glia-cam-related cell adhesion molecule	YES		YES		YES			YES	NEURONAL CELL ADHESION MOLECULE (NR-CAM) (PTHR10489:SF42)	phosphoprotein phosphatase activity;phosphoprotein phosphatase activity;receptor activity	immune system process;muscle contraction;neurological system process;induction of apoptosis;cell cycle;cell surface receptor linked signal transduction;cell-cell signaling;cell-matrix adhesion;cell-cell adhesion;protein modification process;cell motion;cell cycle;cell surface receptor linked signal transduction;cell-cell signaling;cell-matrix adhesion;cell-cell adhesion;ectoderm development;mesod…	extracellular matrix	immunoglobulin receptor superfamily;protein phosphatase;protein phosphatase;extracellular matrix linker protein;immunoglobulin receptor superfamily;immunoglobulin superfamily cell adhesion molecule
GRIA2	4572	ENSG00000120251	2891	Glutamate receptor, ionotropic, ampa2 (alpha 2)	YES	YES			YES		YES		GLUTAMATE RECEPTOR 2 PRECURSOR (GLUR-2)(AMPA-SELECTIVE GLUTAMATE RECEPTOR 2) (PTHR18966:SF99)	glutamate receptor activity;ligand-gated ion channel activity	neurological system process;cation transport;cell surface receptor linked signal transduction;nerve-nerve synaptic transmission;cell surface receptor linked signal transduction;nerve-nerve synaptic transmission		ionotropic glutamate receptor;ionotropic glutamate receptor	Ionotropic glutamate receptor pathway->glutamate receptor, ionotropic, AMPA;;Metabotropic glutamate receptor group III pathway->AMPA/Kainate Receptor;;Ionotropic glutamate receptor pathway->Glutamate receptor, ionotropic, AMPA 2;;Ionotropic glutamate receptor pathway->AMPA/Kainate Receptor;;;;;
GRIA3	4573	ENSG00000125675	2892	Glutamate receptor, ionotropic, ampa3 (alpha 3)	YES	YES			YES		YES		GLUTAMATE RECEPTOR 3 (GLUR-3)(AMPA-SELECTIVE GLUTAMATE RECEPTOR 3) (PTHR18966:SF46)	glutamate receptor activity;ligand-gated ion channel activity	neurological system process;cation transport;cell surface receptor linked signal transduction;nerve-nerve synaptic transmission;cell surface receptor linked signal transduction;nerve-nerve synaptic transmission		ionotropic glutamate receptor;ionotropic glutamate receptor	Ionotropic glutamate receptor pathway->glutamate receptor, ionotropic, AMPA;;Metabotropic glutamate receptor group III pathway->AMPA/Kainate Receptor;;Ionotropic glutamate receptor pathway->Glutamate receptor, ionotropic, AMPA 3;;Ionotropic glutamate receptor pathway->AMPA/Kainate Receptor;;;;;
GRIA4	4574	ENSG00000152578	2893	Glutamate receptor, ionotropic, ampa4 (alpha 4)	YES	YES			YES	YES			GLUTAMATE RECEPTOR 4 PRECURSOR (GLUR-4)(AMPA-SELECTIVE GLUTAMATE RECEPTOR 4) (PTHR18966:SF100)	glutamate receptor activity;ligand-gated ion channel activity	neurological system process;cation transport;cell surface receptor linked signal transduction;nerve-nerve synaptic transmission;cell surface receptor linked signal transduction;nerve-nerve synaptic transmission		ionotropic glutamate receptor;ionotropic glutamate receptor	Ionotropic glutamate receptor pathway->glutamate receptor, ionotropic, AMPA;;Ionotropic glutamate receptor pathway->Glutamate receptor, ionotropic, AMPA 4;;Metabotropic glutamate receptor group III pathway->AMPA/Kainate Receptor;;Ionotropic glutamate receptor pathway->AMPA/Kainate Receptor;;;;;
GRIN1	4584	ENSG00000176884	2902	Glutamate receptor, ionotropic, nmda1 (zeta 1)	YES	YES			YES	YES			SUBFAMILY NOT NAMED (PTHR18966:SF128)	glutamate receptor activity;ligand-gated ion channel activity	neurological system process;cation transport;cell surface receptor linked signal transduction;nerve-nerve synaptic transmission;cell surface receptor linked signal transduction;nerve-nerve synaptic transmission		ionotropic glutamate receptor;ionotropic glutamate receptor	Metabotropic glutamate receptor group I pathway->N-methyl-D-aspartate Receptor;;Huntington disease->N-methyl-d-aspartate receptor;;Ionotropic glutamate receptor pathway->Glutamate/NMDA receptor zeta 1 subunit / z 1 subunit;;Muscarinic acetylcholine receptor 1 and 3 signaling pathway->N-methyl-D-aspartate Receptor;;Ionotropic glutamate receptor pathway->N-methyl-D-aspartate Receptor;;Metabotropic …
GRIN2A	4585	ENSG00000183454	2903	Glutamate receptor, ionotropic, nmda2a (epsilon 1)	YES	YES			YES			YES	GLUTAMATE [NMDA] RECEPTOR SUBUNIT EPSILON-1 (N-METHYL D-ASPARTATE RECEPTOR SUBTYPE 2A)(NMDAR2A) (PTHR18966:SF107)	glutamate receptor activity;ligand-gated ion channel activity	neurological system process;cation transport;cell surface receptor linked signal transduction;nerve-nerve synaptic transmission;cell surface receptor linked signal transduction;nerve-nerve synaptic transmission		ionotropic glutamate receptor;ionotropic glutamate receptor	Metabotropic glutamate receptor group I pathway->N-methyl-D-aspartate Receptor;;Huntington disease->N-methyl-d-aspartate receptor;;Ionotropic glutamate receptor pathway->Glutamate/NMDA receptor epsilon 2 subunit / e 2 subunit;;Muscarinic acetylcholine receptor 1 and 3 signaling pathway->N-methyl-D-aspartate Receptor;;Ionotropic glutamate receptor pathway->N-methyl-D-aspartate Receptor;;Ionotropic…
GRIN2B	4586	ENSG00000150086	2904	Glutamate receptor, ionotropic, nmda2b (epsilon 2)	YES	YES			YES		YES		GLUTAMATE [NMDA] RECEPTOR SUBUNIT EPSILON-2 (N-METHYL D-ASPARTATE RECEPTOR SUBTYPE 2B)(NMDAR2B) (PTHR18966:SF16)	glutamate receptor activity;ligand-gated ion channel activity	neurological system process;cation transport;cell surface receptor linked signal transduction;nerve-nerve synaptic transmission;cell surface receptor linked signal transduction;nerve-nerve synaptic transmission		ionotropic glutamate receptor;ionotropic glutamate receptor	Metabotropic glutamate receptor group I pathway->N-methyl-D-aspartate Receptor;;Huntington disease->N-methyl-d-aspartate receptor;;Ionotropic glutamate receptor pathway->Glutamate/NMDA receptor epsilon 2 subunit / e 2 subunit;;Muscarinic acetylcholine receptor 1 and 3 signaling pathway->N-methyl-D-aspartate Receptor;;Ionotropic glutamate receptor pathway->N-methyl-D-aspartate Receptor;;Metabotrop…
GRIA1	4571	ENSG00000155511	2890	Glutamate receptor, ionotropic, ampa1 (alpha 1)	YES		YES		YES			YES	GLUTAMATE RECEPTOR 1 (GLUR-1)(AMPA-SELECTIVE GLUTAMATE RECEPTOR 1) (PTHR18966:SF101)	glutamate receptor activity;ligand-gated ion channel activity	neurological system process;cation transport;cell surface receptor linked signal transduction;nerve-nerve synaptic transmission;cell surface receptor linked signal transduction;nerve-nerve synaptic transmission		ionotropic glutamate receptor;ionotropic glutamate receptor	Ionotropic glutamate receptor pathway->glutamate receptor, ionotropic, AMPA;;Metabotropic glutamate receptor group III pathway->AMPA/Kainate Receptor;;Ionotropic glutamate receptor pathway->Glutamate receptor, ionotropic, AMPA 1;;Ionotropic glutamate receptor pathway->AMPA/Kainate Receptor;;;;;
PPIA	9253	ENSG00000196262	5478	Peptidylprolyl isomerase a	YES		YES						PEPTIDYL-PROLYL CIS-TRANS ISOMERASE A (PTHR11071:SF74)	isomerase activity	immune system process;intracellular protein transport;nuclear transport;protein folding		isomerase
PI4KA	8983	ENSG00000241973	5297	Phosphatidylinositol 4-kinase, catalytic, alpha polypeptide	YES		YES						PHOSPHATIDYLINOSITOL 4-KINASE ALPHA (PTHR10048:SF15)	kinase activity	protein targeting;endocytosis;negative regulation of apoptosis;transmembrane receptor protein tyrosine kinase signaling pathway;negative regulation of apoptosis;phosphate metabolic process;phospholipid metabolic process;transmembrane receptor protein tyrosine kinase signaling pathway;negative regulation of apoptosis		kinase;kinase
PC	8636	ENSG00000173599	5091	Pyruvate carboxylase	YES		YES						PYRUVATE CARBOXYLASE (PTHR18866:SF10)	ligase activity	coenzyme metabolic process;gluconeogenesis;fatty acid biosynthetic process		ligase	Pyruvate metabolism->Pyruvate Carboxylase;;
NFS1	15910	ENSG00000244005	9054	Nitrogen fixation gene 1 (s. cerevisiae)	YES		YES		YES		YES		SUBFAMILY NOT NAMED (PTHR11601:SF13)	lyase activity	sulfur metabolic process;cellular amino acid biosynthetic process		lyase
RTN1	10467	ENSG00000139970	6252	Reticulon 1	YES	YES			YES			YES	RETICULON-1 (PTHR10994:SF26)		intracellular protein transport;ectoderm development;nervous system development		membrane traffic protein
CPNE8	23498	ENSG00000139117	144402	Copine viii	YES		YES		YES	YES			COPINE-8 (PTHR10857:SF9)		intracellular protein transport		membrane traffic protein
AP3M2	570	ENSG00000070718	10947	Adaptor-related protein complex 3, mu 2 subunit	YES			YES	YES		YES		CLATHRIN COAT ADAPTOR AP3 MEDIUM CHAIN (PTHR11998:SF4)		intracellular protein transport;pinocytosis		membrane traffic protein
AMPH	471	ENSG00000078053	273	Amphiphysin	YES		YES		YES		YES		AMPHIPHYSIN (PTHR10321:SF23)		neurotransmitter secretion;intracellular protein transport;endocytosis;synaptic transmission;synaptic transmission		membrane trafficking regulatory protein
VAPB	12649	ENSG00000124164	9217	Vesicle-associated membrane protein, associated protein b and c	YES		YES		YES			YES	VESICLE-ASSOCIATED MEMBRANE PROTEIN-ASSOCIATED PROTEIN B/C (PTHR10809:SF12)		intracellular protein transport;vesicle-mediated transport;cell motion		membrane trafficking regulatory protein
STXBP5	19665	ENSG00000164506	134957	Syntaxin binding protein 5 (tomosyn)	YES			YES	YES		YES		SYNTAXIN-BINDING PROTEIN 5 (TOMOSYN-1)(LETHAL(2) GIANT LARVAE PROTEIN HOMOLOG 3) (PTHR10241:SF22)		synaptic vesicle exocytosis;intracellular protein transport;exocytosis;synaptic transmission;synaptic transmission;ectoderm development;nervous system development		membrane trafficking regulatory protein
ADAM22	201	ENSG00000008277	53616	A disintegrin and metallopeptidase domain 22	YES	YES			YES		YES		ADAM 22 (PTHR11905:SF14)	metallopeptidase activity	fertilization;neurological system process;apoptosis;cell surface receptor linked signal transduction;cell-cell adhesion;proteolysis;cell surface receptor linked signal transduction;cell-cell adhesion;mesoderm development;heart development		metalloprotease;metalloprotease
NPEPPS	7900	ENSG00000141279	9520	Aminopeptidase puromycin sensitive	YES	YES			YES	YES			PUROMYCIN-SENSITIVE AMINOPEPTIDASE (PTHR11533:SF33)	metallopeptidase activity	proteolysis		metalloprotease;metalloprotease
PCMT1	8728	ENSG00000120265	5110	Protein-l-isoaspartate (d-aspartate) o-methyltransferase 1	YES		YES		YES	YES			SUBFAMILY NOT NAMED (PTHR11579:SF0)	methyltransferase activity	protein modification process		methyltransferase
METTL7A	24550	ENSG00000185432	25840	Methyltransferase like 7a1	YES		YES		YES	YES			S-ADENOSYL-L- METHIONINE-DEPENDENT METHYLTRANSFERASES STRUCTURE CONTAINING PROTEIN-RELATED (PTHR10108:SF8)	methyltransferase activity	metabolic process		methyltransferase
KIF5C	6325	ENSG00000168280	3800	Kinesin family member 5c	YES	YES			YES		YES		SUBFAMILY NOT NAMED (PTHR24115:SF11)	microtubule motor activity;structural constituent of cytoskeleton	intracellular protein transport;vesicle-mediated transport;mitosis;meiosis;cytokinesis;mitosis;meiosis;chromosome segregation;cellular component morphogenesis;cellular component morphogenesis;cellular component morphogenesis	microtubule	microtubule binding motor protein
MTCH2	17587	ENSG00000109919	23788	Mitochondrial carrier homolog 2 (c. elegans)	YES	YES			YES	YES			MITOCHONDRIAL CARRIER HOMOLOG 2 (PTHR10780:SF4)		transport	mitochondrial inner membrane;organelle	mitochondrial carrier protein;transfer/carrier protein
HNRNPC	5035	ENSG00000092199	3183	Heterogeneous nuclear ribonucleoprotein c	YES		YES		YES	YES			HETEROGENEOUS NUCLEAR RIBONUCLEOPROTEIN C (C1/C2) (PTHR13968:SF3)	mRNA binding	nuclear mRNA splicing, via spliceosome	ribonucleoprotein complex	mRNA processing factor;ribonucleoprotein
PCBP2	8648	ENSG00000197111	5094	Poly(rc) binding protein 2	YES		YES		YES		YES		POLY(RC)-BINDING PROTEIN 2 (PTHR10288:SF97)	RNA splicing factor activity, transesterification mechanism;mRNA binding;protein binding	neurological system process;intracellular protein transport;nuclear transport;induction of apoptosis;cell cycle;signal transduction;transcription from RNA polymerase II promoter;nuclear mRNA splicing, via spliceosome;protein metabolic process;cell cycle;signal transduction	ribonucleoprotein complex	mRNA splicing factor;ribonucleoprotein;enzyme modulator
PCBP1	8647	ENSG00000169564	5093	Poly(rc) binding protein 1	YES			YES	YES	YES			POLY(RC)-BINDING PROTEIN 1 (PTHR10288:SF96)	RNA splicing factor activity, transesterification mechanism;mRNA binding;protein binding	neurological system process;intracellular protein transport;nuclear transport;induction of apoptosis;cell cycle;signal transduction;transcription from RNA polymerase II promoter;nuclear mRNA splicing, via spliceosome;protein metabolic process;cell cycle;signal transduction	ribonucleoprotein complex	mRNA splicing factor;ribonucleoprotein;enzyme modulator
PGAM1	8888	ENSG00000171314	5223	Phosphoglycerate mutase 1	YES		YES		YES			YES	SUBFAMILY NOT NAMED (PTHR11931:SF0)	intramolecular transferase activity	glycolysis		mutase	Glycolysis->Phosphoglyceromutase;;
PLP1	9086	ENSG00000123560	5354	Proteolipid protein (myelin) 1	YES			YES	YES		YES		MYELIN PROTEOLIPID PLP (PTHR11683:SF3)	structural constituent of myelin sheath	neurological system process;cellular component morphogenesis;cellular component morphogenesis;ectoderm development;cellular component morphogenesis;nervous system development		myelin protein
GSN	4620	ENSG00000148180	2934	Gelsolin	YES	YES			YES	YES			SUBFAMILY NOT NAMED (PTHR11977:SF16)	structural constituent of cytoskeleton;actin binding	cellular component morphogenesis;cellular component morphogenesis;cellular component morphogenesis	actin cytoskeleton	non-motor actin binding protein	FAS signaling pathway->Gelsolin;;
DSTN	15750	ENSG00000125868	11034	Destrin	YES		YES						DESTRIN/COFILIN (COFILIN 1, 2) (PTHR11913:SF2)	structural constituent of cytoskeleton;actin binding	protein complex assembly;cellular component morphogenesis;cellular component morphogenesis;cellular component morphogenesis	actin cytoskeleton	non-motor actin binding protein	Cytoskeletal regulation by Rho GTPase->Cofilin;;
ENAH	18271	ENSG00000154380	55740	Enabled homolog (drosophila)	YES		YES		YES		YES		PROTEIN ENABLED HOMOLOG (PTHR11202:SF1)	structural constituent of cytoskeleton;actin binding	cell motion	actin cytoskeleton	non-motor actin binding protein	Axon guidance mediated by netrin->Enabled;;Cytoskeletal regulation by Rho GTPase->Enabled/vasodialator stimulated phosphoprotein;;Axon guidance mediated by Slit/Robo->Mammalian enabled;;;;
FSCN1	11148	ENSG00000075618	6624	Fascin homolog 1, actin bundling protein (strongylocentrotus purpuratus)	YES			YES	YES		YES		FASCIN (PTHR10551:SF3)	structural constituent of cytoskeleton;actin binding	cell motion	actin cytoskeleton	non-motor actin binding protein
MAP1LC3A	6838	ENSG00000101460	84557	Microtubule-associated protein 1 light chain 3 alpha	YES		YES		YES			YES	MICROTUBULE-ASSOCIATED PROTEINS 1A/1B LIGHT CHAIN 3A (PTHR10969:SF14)	structural constituent of cytoskeleton;microtubule binding		microtubule	non-motor microtubule binding protein
MAPRE2	6891	ENSG00000166974	10982	Microtubule-associated protein, rp/eb family, member 2	YES			YES	YES		YES		MICROTUBULE-ASSOCIATED PROTEIN RP/EB FAMILY MEMBER 2 (APC-BINDING PROTEIN EB2)(END-BINDING PROTEIN 2)(EB2) (PTHR10623:SF7)	structural constituent of cytoskeleton;microtubule binding	cell cycle;cell cycle;cellular component morphogenesis;cellular component morphogenesis;cellular component morphogenesis	microtubule	non-motor microtubule binding protein
CSNK2A1	2457	ENSG00000101266	1457	Casein kinase 2, alpha 1 polypeptide	YES	YES			YES		YES		CASEIN KINASE II SUBUNIT ALPHA 1 (PTHR24054:SF16)	protein kinase activity	immune system process;intracellular signaling cascade;nucleobase, nucleoside, nucleotide and nucleic acid metabolic process;protein amino acid phosphorylation;intracellular signaling cascade;cellular component morphogenesis;cellular component morphogenesis;cellular component morphogenesis;response to stress		non-receptor serine/threonine protein kinase;non-receptor serine/threonine protein kinase	Wnt signaling pathway->Casein Kinase 2;;Parkinson disease->Casein kinase II;;Cadherin signaling pathway->Casein kinase II;;;;
AAK1	19679	ENSG00000115977	22848	Ap2 associated kinase 1	YES		YES		YES		YES		AAK1 PROTEIN (PTHR22967:SF9)	protein kinase activity	protein amino acid phosphorylation		non-receptor serine/threonine protein kinase;non-receptor serine/threonine protein kinase
MAPK1	6871	ENSG00000100030	5594	Mitogen-activated protein kinase 1	YES			YES	YES		YES		MITOGEN-ACTIVATED PROTEIN KINASE 1 (PTHR24055:SF23)	protein kinase activity	immune system process;mitosis;MAPKKK cascade;protein amino acid phosphorylation;cell motion;mitosis;MAPKKK cascade;response to stress		non-receptor serine/threonine protein kinase;non-receptor serine/threonine protein kinase	Angiotensin II-stimulated signaling through G proteins and beta-arrestin->mitogen-activated protein kinase;;Ras Pathway->Extracellular signal-regulated kinase;;T cell activation->Extracellular signal-regulated kinase;;Interleukin signaling pathway->Extracellular signal-regulated kinase family;;Alzheimer disease-amyloid secretase pathway->Mitogen activated protein kinase;;Apoptosis signaling pathw…
DNAJC6	15469	ENSG00000116675	9829	Dnaj (hsp40) homolog, subfamily c, member 6	YES		YES		YES		YES		AUXILIN-RELATED (PTHR23172:SF4)	protein kinase activity	intracellular protein transport;endocytosis;protein amino acid phosphorylation		non-receptor serine/threonine protein kinase;non-receptor serine/threonine protein kinase;chaperone
HSPA12A	19022	ENSG00000165868	259217	Heat shock protein 12a	YES	YES							SUBFAMILY NOT NAMED (PTHR14187:SF36)	protein kinase activity	intracellular signaling cascade;protein amino acid phosphorylation;intracellular signaling cascade		non-receptor serine/threonine protein kinase;non-receptor serine/threonine protein kinase;Hsp70 family chaperone
PRKCB	9395	ENSG00000166501	5579	Protein kinase c, beta	YES		YES						PROTEIN KINASE C BETA TYPE (PTHR24357:SF63)	protein kinase activity;calcium ion binding;calmodulin binding;calcium-dependent phospholipid binding	calcium-mediated signaling;protein amino acid phosphorylation;calcium-mediated signaling		non-receptor serine/threonine protein kinase;transfer/carrier protein;non-receptor serine/threonine protein kinase;annexin;calmodulin	Gonadotropin releasing hormone receptor pathway->PKCs;;FGF signaling pathway->Protein kinase C;;Wnt signaling pathway->Protein Kinase C;;VEGF signaling pathway->Protein kinase C;;Inflammation mediated by chemokine and cytokine signaling pathway->Protein kinase C;;Thyrotropin-releasing hormone receptor signaling pathway->Protein kinase C;;B cell activation->Protein kinase C;;Oxytocin receptor medi…
PRKCG	9402	ENSG00000126583	5582	Protein kinase c, gamma	YES		YES		YES			YES	PROTEIN KINASE C GAMMA TYPE (PTHR24357:SF64)	protein kinase activity;calcium ion binding;calmodulin binding;calcium-dependent phospholipid binding	calcium-mediated signaling;protein amino acid phosphorylation;calcium-mediated signaling		non-receptor serine/threonine protein kinase;transfer/carrier protein;non-receptor serine/threonine protein kinase;annexin;calmodulin	FGF signaling pathway->Protein kinase C;;Wnt signaling pathway->Protein Kinase C;;VEGF signaling pathway->Protein kinase C;;Thyrotropin-releasing hormone receptor signaling pathway->Protein kinase C;;Oxytocin receptor mediated signaling pathway->Protein kinase C;;EGF receptor signaling pathway->PKC;;Alpha adrenergic receptor signaling pathway->protein kinase C;;Alzheimer disease-amyloid secretase…
MAGI1	946	ENSG00000151276	9223	Membrane associated guanylate kinase, ww and pdz domain containing 1	YES	YES			YES	YES			MEMBRANE-ASSOCIATED GUANYLATE KINASE, WW AND PDZ DOMAIN-CONTAINING PROTEIN 1 (PTHR10316:SF28)	nucleotide kinase activity	neurological system process;intracellular signaling cascade;synaptic transmission;intracellular signaling cascade;synaptic transmission	cell junction	nucleotide kinase;nucleotide kinase;cell junction protein
MPP6	18167	ENSG00000105926	51678	Membrane protein, palmitoylated 6 (maguk p55 subfamily member 6)	YES	YES			YES		YES		MAGUK P55 SUBFAMILY MEMBER 2,6 (PTHR23122:SF8)	nucleotide kinase activity	asymmetric protein localization	cell junction	nucleotide kinase;nucleotide kinase;cell junction protein
MAGI2	18957	ENSG00000187391	9863	Membrane associated guanylate kinase, ww and pdz domain containing 2	YES	YES			YES	YES			MEMBRANE-ASSOCIATED GUANYLATE KINASE, WW AND PDZ DOMAIN-CONTAINING PROTEIN 2 (PTHR10316:SF27)	nucleotide kinase activity	neurological system process;intracellular signaling cascade;synaptic transmission;intracellular signaling cascade;synaptic transmission	cell junction	nucleotide kinase;nucleotide kinase;cell junction protein
MPP7	26542	ENSG00000150054	143098	Membrane protein, palmitoylated 7 (maguk p55 subfamily member 7)	YES	YES			YES	YES			MAGUK P55 SUBFAMILY MEMBER 3,5 (PTHR23122:SF5)	nucleotide kinase activity	asymmetric protein localization	cell junction	nucleotide kinase;nucleotide kinase;cell junction protein
NDUFA10	7684	ENSG00000130414	4705	Nadh dehydrogenase (ubiquinone) 1 alpha subcomplex 10	YES		YES		YES		YES		NADH DEHYDROGENASE [UBIQUINONE] 1 ALPHA SUBCOMPLEX SUBUNIT 10, MITOCHONDRIAL (PTHR10513:SF2)	oxidoreductase activity;nucleotide kinase activity	oxidative phosphorylation;respiratory electron transport chain;purine base metabolic process;pyrimidine base metabolic process		nucleotide kinase;oxidoreductase;nucleotide kinase
NDUFB5	7700	ENSG00000136521	4711	Nadh dehydrogenase (ubiquinone) 1 beta subcomplex, 5	YES		YES						SUBFAMILY NOT NAMED (PTHR13178:SF0)	oxidoreductase activity	oxidative phosphorylation;respiratory electron transport chain		oxidoreductase
PRDX1	9352	ENSG00000117450	5052	Peroxiredoxin 1	YES	YES			YES	YES			PEROXIREDOXIN-1 (PTHR10681:SF44)	oxidoreductase activity;peroxidase activity	immune system process;oxygen and reactive oxygen species metabolic process		peroxidase
PRDX2	9353	ENSG00000167815	7001	Peroxiredoxin 2	YES	YES			YES			YES	PEROXIREDOXIN-2 (PTHR10681:SF43)	oxidoreductase activity;peroxidase activity	immune system process;oxygen and reactive oxygen species metabolic process		peroxidase
GPX4	4556	ENSG00000167468	2879	Glutathione peroxidase 4	YES		YES		YES		YES		SUBFAMILY NOT NAMED (PTHR11592:SF0)	oxidoreductase activity;peroxidase activity	immune system process;oxygen and reactive oxygen species metabolic process;steroid metabolic process;response to stress;response to toxin		peroxidase
PRDX6	16753	ENSG00000117592	9588	Peroxiredoxin 6	YES			YES	YES		YES		PEROXIREDOXIN-6 (PTHR10681:SF17)	oxidoreductase activity;peroxidase activity	immune system process;oxygen and reactive oxygen species metabolic process		peroxidase
ACYP2	180	ENSG00000170634	98	Acylphosphatase 2, muscle type	YES	YES			YES		YES		ACYLPHOSPHATASE-2 (PTHR10029:SF1)	phosphatase activity;phosphatase activity	phosphate metabolic process		phosphatase;phosphatase
SBF1	10542	ENSG00000100241	6305	Set binding factor 1	YES		YES		YES		YES		MYOTUBULARIN-RELATED PROTEIN 5 (SET-BINDING FACTOR 1) (PTHR10807:SF43)		spermatogenesis;intracellular protein transport;vesicle-mediated transport;phospholipid metabolic process		phosphatase;phosphatase
LYPLA1	6737	ENSG00000120992	10434	Lysophospholipase 1	YES			YES	YES		YES		ACYL-PROTEIN THIOESTERASE 1 (LYSOPHOSPHOLIPASE 1) (PTHR10655:SF6)	phospholipase activity	G-protein coupled receptor protein signaling pathway;lipid metabolic process;protein amino acid lipidation;G-protein coupled receptor protein signaling pathway		phospholipase
PYGB	9723	ENSG00000100994	5834	Brain glycogen phosphorylase	YES	YES			YES		YES		SUBFAMILY NOT NAMED (PTHR11468:SF0)	phosphorylase activity	glycogen metabolic process		phosphorylase	Heterotrimeric G-protein signaling pathway-Gi alpha and Gs alpha mediated pathway->Phosphorylase b;;Heterotrimeric G-protein signaling pathway-Gi alpha and Gs alpha mediated pathway->Phosphorylase a;;;
PSMA7	9536	ENSG00000101182	5688	Proteasome (prosome, macropain) subunit, alpha type 7	YES	YES							PROTEASOME SUBUNIT ALPHA TYPE 7 (PTHR11599:SF15)	peptidase activity	proteolysis		protease;protease	Parkinson disease->20S proteasome;;
PPP2R2A	9304	ENSG00000221914	5520	Protein phosphatase 2 (formerly 2a), regulatory subunit b (pr 52), alpha isoform	YES		YES		YES	YES			SERINE/THREONINE-PROTEIN PHOSPHATASE 2A 55 KDA REGULATORY SUBUNIT B ALPHA ISOFORM (PTHR11871:SF2)	phosphoprotein phosphatase activity;phosphoprotein phosphatase activity	immune system process;protein amino acid phosphorylation;response to stress		protein phosphatase;protein phosphatase	FGF signaling pathway->protein phosphatase 2A;;
PPP2CA	9299	ENSG00000113575	5515	Protein phosphatase 2 (formerly 2a), catalytic subunit, alpha isoform	YES			YES	YES	YES			SERINE/THREONINE PROTEIN PHOSPHATASE PP2A (PTHR11668:SF21)	phosphoprotein phosphatase activity;phosphoprotein phosphatase activity;calcium ion binding	immune system process;apoptosis;mitosis;meiosis;apoptosis;glycogen metabolic process;regulation of carbohydrate metabolic process;transcription from RNA polymerase II promoter;mRNA processing;regulation of nucleobase, nucleoside, nucleotide and nucleic acid metabolic process;protein amino acid phosphorylation;mitosis;meiosis;apoptosis;response to stress		protein phosphatase;protein phosphatase;calcium-binding protein	p53 pathway->Protein phosphatase 2A;;FGF signaling pathway->protein phosphatase 2A;;p53 pathway feedback loops 2->Protein phosphatase 2 catalytic subunit;;EGF receptor signaling pathway->protein phosphatase 2A;;p53 pathway by glucose deprivation->Protein phosphatase 2 catalytic subunit;;Wnt signaling pathway->Protein phosphatase 2A;;;;;;;
PPP3CA	9314	ENSG00000138814	5530	Protein phosphatase 3, catalytic subunit, alpha isoform	YES			YES	YES		YES		SUBFAMILY NOT NAMED (PTHR11668:SF118)	phosphoprotein phosphatase activity;phosphoprotein phosphatase activity;calcium ion binding	immune system process;apoptosis;mitosis;meiosis;apoptosis;glycogen metabolic process;regulation of carbohydrate metabolic process;transcription from RNA polymerase II promoter;mRNA processing;regulation of nucleobase, nucleoside, nucleotide and nucleic acid metabolic process;protein amino acid phosphorylation;mitosis;meiosis;apoptosis;response to stress		protein phosphatase;protein phosphatase;calcium-binding protein	B cell activation->Calcineurin;;Gonadotropin releasing hormone receptor pathway->Caln;;T cell activation->Calcineurin;;Wnt signaling pathway->Calcineurin;;;;;
BAIAP2	947	ENSG00000175866	10458	Brain-specific angiogenesis inhibitor 1-associated protein 2	YES	YES			YES		YES		SUBFAMILY NOT NAMED (PTHR14206:SF0)	receptor activity	signal transduction;signal transduction		receptor
LGI1	6572	ENSG00000108231	9211	Leucine-rich repeat lgi family, member 1	YES	YES			YES			YES	LEUCINE-RICH GLIOMA-INACTIVATED PROTEIN 1 (PTHR24367:SF17)	receptor activity	immune system process;visual perception;sensory perception;G-protein coupled receptor protein signaling pathway;cytokine-mediated signaling pathway;cell-cell adhesion;G-protein coupled receptor protein signaling pathway;cytokine-mediated signaling pathway;cell-cell adhesion	extracellular matrix	receptor;extracellular matrix protein
PTPRA	9664	ENSG00000132670	5786	Protein tyrosine phosphatase, receptor type, a	YES		YES		YES			YES	RECEPTOR-TYPE TYROSINE-PROTEIN PHOSPHATASE ALPHA (PTHR19134:SF42)	phosphoprotein phosphatase activity;phosphoprotein phosphatase activity;receptor activity	protein modification process		receptor;protein phosphatase;protein phosphatase	JAK/STAT signaling pathway->protein-tyrosine phosphatase;;
RPL11	10301	ENSG00000142676	6135	Ribosomal protein l11	YES		YES		YES		YES		60S RIBOSOMAL PROTEIN L11 (PTHR11994:SF2)	structural constituent of ribosome;nucleic acid binding	translation		ribosomal protein
RPL30	10333	ENSG00000156482	6156	Ribosomal protein l30	YES		YES		YES		YES		60S RIBOSOMAL PROTEIN L30 (PTHR11449:SF1)	structural constituent of ribosome;nucleic acid binding	translation		ribosomal protein
RPS27	10416	ENSG00000177954	6232	Ribosomal protein s27	YES		YES						SUBFAMILY NOT NAMED (PTHR11594:SF0)	structural constituent of ribosome;nucleic acid binding	translation		ribosomal protein
UBC	12468	ENSG00000150991	7316	Ubiquitin c	YES		YES						UBIQUITIN (RIBOSOMAL PROTEIN L40) (PTHR10666:SF9)	structural constituent of ribosome;nucleic acid binding	proteolysis		ribosomal protein
SERPINB12	14220	ENSG00000166634	89777	Serine (or cysteine) peptidase inhibitor, clade b (ovalbumin), member 12	YES			YES	YES		YES		SERINE PROTEASE INHIBITOR, SERPIN B12 (PTHR11461:SF65)	protein binding;serine-type endopeptidase inhibitor activity	proteolysis		serine protease inhibitor
DPP6	3010	ENSG00000130226	1804	Dipeptidylpeptidase 6	YES			YES	YES		YES		DIPEPTIDYL AMINOPEPTIDASE-LIKE PROTEIN 6, NONFUNCTIONAL PROTEASE (PTHR11731:SF20)	serine-type peptidase activity;protein binding	immune system process;neurological system process;cation transport;cell surface receptor linked signal transduction;protein amino acid acetylation;proteolysis;cell surface receptor linked signal transduction;cellular defense response		serine protease;serine protease;enzyme modulator
ZBTB8B	37057	ENSG00000215897	728116	Zinc finger and btb domain containing 8b	YES		YES						SUBFAMILY NOT NAMED (PTHR24414:SF3)	serine-type peptidase activity;structural constituent of cytoskeleton;actin binding	transcription from RNA polymerase II promoter;proteolysis;cellular component morphogenesis;cellular component morphogenesis;cellular component morphogenesis	actin cytoskeleton	serine protease;serine protease;non-motor actin binding protein
HOMER1	17512	ENSG00000152413	9456	Homer homolog 1 (drosophila)	YES	YES							HOMER 1 (PTHR10918:SF3)	receptor binding	neurological system process;G-protein coupled receptor protein signaling pathway;G-protein coupled receptor protein signaling pathway		signaling molecule	Metabotropic glutamate receptor group I pathway->Homer;;
TNR	11953	ENSG00000116147	7143	Tenascin r	YES		YES		YES			YES	TENASCIN R (PTHR19143:SF39)	receptor binding	cell surface receptor linked signal transduction;cell-matrix adhesion;cell-cell adhesion	extracellular region	signaling molecule
NLGN2	14290	ENSG00000169992	57555	Neuroligin 2	YES	YES			YES		YES		NEUROLIGIN 2 (PTHR11559:SF53)	lipase activity;receptor binding	neurological system process;signal transduction;neuromuscular synaptic transmission;cell-cell adhesion;vitamin metabolic process;lipid metabolic process;signal transduction;neuromuscular synaptic transmission;cell-cell adhesion;ectoderm development;nervous system development		signaling molecule;esterase;lipase
RASA1	9871	ENSG00000145715	5921	Ras p21 protein activator 1	YES		YES		YES		YES		RAS GTPASE-ACTIVATING PROTEIN 1 (PTHR10194:SF19)	receptor binding;small GTPase regulator activity	signal transduction;signal transduction		signaling molecule;G-protein modulator	Insulin/IGF pathway-mitogen activated protein kinase kinase/MAP kinase cascade->Ras;;FGF signaling pathway->Ras GTPase-Activating Protein;;Angiogenesis->Ras GTPase-Activating Protein;;EGF receptor signaling pathway->GTPase-Activating Protein;;Angiogenesis->GTPase-Activating Protein;;PDGF signaling pathway->Ras GTPase-Activating Protein;;Interleukin signaling pathway->Ras GTPase-Activating Protein…
SYNGAP1	11497	ENSG00000197283	8831	Synaptic ras gtpase activating protein 1 homolog (rat)	YES		YES		YES		YES		RAS GTPASE-ACTIVATING PROTEIN SYNGAP (PTHR10194:SF25)	receptor binding;small GTPase regulator activity	signal transduction;signal transduction		signaling molecule;G-protein modulator
SNCA	11138	ENSG00000145335	6622	Synuclein, alpha	YES			YES					ALPHA-SYNUCLEIN (PTHR13820:SF5)	structural constituent of cytoskeleton;receptor binding	synaptic vesicle exocytosis;intracellular protein transport;exocytosis;apoptosis;MAPKKK cascade;apoptosis;synaptic transmission;MAPKKK cascade;apoptosis;synaptic transmission	cytoskeleton	signaling molecule;membrane traffic protein;cytoskeletal protein;chaperone	Parkinson disease->alpha-Synuclein;;
ARF5	658	ENSG00000004059	381	Adp-ribosylation factor 5	YES	YES							ADP-RIBOSYLATION FACTOR, ARF (PTHR11711:SF30)	GTPase activity;protein binding	intracellular protein transport;vesicle-mediated transport;cellular process		small GTPase	Huntington disease->ADP-ribosylation factor;;Integrin signalling pathway->ADP ribosylation factor 1;;;
DIRAS2	19323	ENSG00000165023	54769	Diras family, gtp-binding ras-like 2	YES	YES							SUBFAMILY NOT NAMED (PTHR24070:SF69)	GTPase activity;protein binding	neurological system process;intracellular protein transport;receptor-mediated endocytosis;G-protein coupled receptor protein signaling pathway;MAPKKK cascade;I-kappaB kinase/NF-kappaB cascade;synaptic transmission;cell adhesion;G-protein coupled receptor protein signaling pathway;MAPKKK cascade;I-kappaB kinase/NF-kappaB cascade;synaptic transmission;cell adhesion		small GTPase
RHOA	667	ENSG00000067560	387	Ras homolog gene family, member a	YES		YES						TRANSFORMING PROTEIN RHOA (PTHR24072:SF102)	GTPase activity;protein binding	intracellular protein transport;receptor-mediated endocytosis;G-protein coupled receptor protein signaling pathway;intracellular signaling cascade;G-protein coupled receptor protein signaling pathway;intracellular signaling cascade		small GTPase	Angiogenesis->Rho guanosine triphosphatase;;Angiotensin II-stimulated signaling through G proteins and beta-arrestin->RhoA GTPase;;Heterotrimeric G-protein signaling pathway-Gq alpha and Go alpha mediated pathway->Ras homolog gene family member A;;Inflammation mediated by chemokine and cytokine signaling pathway->Rho;;Axon guidance mediated by semaphorins->Ras homologue gene family, member A;;Ras…
RAC1	9801	ENSG00000136238	5879	Ras-related c3 botulinum substrate 1	YES		YES		YES	YES			RAS-RELATED C3 BOTULINUM TOXIN SUBSTRATE 1 (PTHR24072:SF105)	GTPase activity;protein binding	intracellular protein transport;receptor-mediated endocytosis;G-protein coupled receptor protein signaling pathway;intracellular signaling cascade;G-protein coupled receptor protein signaling pathway;intracellular signaling cascade		small GTPase	FGF signaling pathway->Ras-related C3 botulinum toxin substrate;;Axon guidance mediated by netrin->Ras-related C3 botulinum toxin substrate;;Axon guidance mediated by Slit/Robo->Ras-related C3 botulinum toxin substrate;;EGF receptor signaling pathway->Ras-related C3 botulinum toxin substrate;;Inflammation mediated by chemokine and cytokine signaling pathway->Ras-related C3 botulinum toxin substra…
RAC3	9803	ENSG00000169750	5881	Ras-related c3 botulinum substrate 3	YES		YES		YES	YES			RAS-RELATED C3 BOTULINUM TOXIN SUBSTRATE 3 (PTHR24072:SF107)	GTPase activity;protein binding	intracellular protein transport;receptor-mediated endocytosis;G-protein coupled receptor protein signaling pathway;intracellular signaling cascade;G-protein coupled receptor protein signaling pathway;intracellular signaling cascade		small GTPase	FGF signaling pathway->Ras-related C3 botulinum toxin substrate;;Axon guidance mediated by netrin->Ras-related C3 botulinum toxin substrate;;Axon guidance mediated by Slit/Robo->Ras-related C3 botulinum toxin substrate;;EGF receptor signaling pathway->Ras-related C3 botulinum toxin substrate;;Inflammation mediated by chemokine and cytokine signaling pathway->Cell division cycle 42;;p38 MAPK pathw…
RAP2A	9861	ENSG00000125249	5911	Ras related protein 2a	YES		YES		YES			YES	SUBFAMILY NOT NAMED (PTHR24070:SF0)	GTPase activity;protein binding	neurological system process;intracellular protein transport;receptor-mediated endocytosis;G-protein coupled receptor protein signaling pathway;MAPKKK cascade;I-kappaB kinase/NF-kappaB cascade;synaptic transmission;cell adhesion;G-protein coupled receptor protein signaling pathway;MAPKKK cascade;I-kappaB kinase/NF-kappaB cascade;synaptic transmission;cell adhesion		small GTPase	Integrin signalling pathway->Ras associated protein 1;;
SEPT2	7729	ENSG00000168385	4735	Septin 2	YES		YES		YES		YES		SEPTIN 5 (PTHR18884:SF3)	GTPase activity;structural constituent of cytoskeleton;protein binding	mitosis;cytokinesis;mitosis	cytoskeleton	small GTPase;cytoskeletal protein	Parkinson disease->Cell division cycle-related protein 1;;
FTL	3999	ENSG00000087086	2512	Ferritin light chain 1	YES	YES			YES		YES		FERRITIN LIGHT CHAIN (PTHR11431:SF15)		cation transport		storage protein
NEFH	7737	ENSG00000100285	4744	Neurofilament, heavy polypeptide	YES		YES		YES		YES		SUBFAMILY NOT NAMED (PTHR23214:SF0)	structural molecule activity	cellular component morphogenesis;cellular component morphogenesis;cellular component morphogenesis		structural protein
ABLIM1	78	ENSG00000099204	3983	Actin-binding lim protein 1	YES	YES			YES	YES			SUBFAMILY NOT NAMED (PTHR24213:SF2)	structural constituent of cytoskeleton	cell motion;cellular component morphogenesis;cellular component morphogenesis;ectoderm development;cellular component morphogenesis;nervous system development	actin cytoskeleton	structural protein;actin family cytoskeletal protein	Axon guidance mediated by netrin->Actin binding LIM protein 1;;
HSPB1	5246	ENSG00000106211	3315	Heat shock protein 1	YES	YES							HEAT-SHOCK PROTEIN BETA-1, HSPB1 (PTHR11527:SF33)	structural molecule activity	immune system process;muscle contraction;visual perception;sensory perception;protein folding;response to stress		structural protein;chaperone	p38 MAPK pathway->heat shock protein 27kD;;Angiogenesis->Heat-Shock Protein 27;;VEGF signaling pathway->Heat-Shock Protein 27;;;;
VIM	12692	ENSG00000026025	7431	Vimentin	YES		YES						VIMENTIN (PTHR23239:SF27)	structural constituent of cytoskeleton	cellular component morphogenesis;cellular component morphogenesis;ectoderm development;cellular component morphogenesis	intermediate filament cytoskeleton	structural protein;intermediate filament
ACTN1	163	ENSG00000072110	87	Actinin, alpha 1	YES	YES			YES		YES		SUBFAMILY NOT NAMED (PTHR11915:SF47)	structural constituent of cytoskeleton;calcium ion binding;actin binding	muscle contraction;neurological system process;cell cycle;nitric oxide mediated signal transduction;neuromuscular synaptic transmission;cell adhesion;cell motion;cell cycle;nitric oxide mediated signal transduction;neuromuscular synaptic transmission;cell adhesion;cellular component morphogenesis;cellular component morphogenesis;ectoderm development;mesoderm development;cellular component morphog…	actin cytoskeleton	structural protein;non-motor actin binding protein;calcium-binding protein	Integrin signalling pathway->alpha actinin;;
ACTN2	164	ENSG00000077522	88	Actinin alpha 2	YES		YES		YES		YES		SUBFAMILY NOT NAMED (PTHR11915:SF47)	structural constituent of cytoskeleton;calcium ion binding;actin binding	muscle contraction;neurological system process;cell cycle;nitric oxide mediated signal transduction;neuromuscular synaptic transmission;cell adhesion;cell motion;cell cycle;nitric oxide mediated signal transduction;neuromuscular synaptic transmission;cell adhesion;cellular component morphogenesis;cellular component morphogenesis;ectoderm development;mesoderm development;cellular component morphog…	actin cytoskeleton	structural protein;non-motor actin binding protein;calcium-binding protein	Integrin signalling pathway->alpha actinin;;
SPTBN1	11275	ENSG00000115306	6711	Spectrin beta 2	YES		YES		YES			YES	SUBFAMILY NOT NAMED (PTHR11915:SF188)	structural constituent of cytoskeleton;calcium ion binding;actin binding	muscle contraction;neurological system process;cell cycle;nitric oxide mediated signal transduction;neuromuscular synaptic transmission;cell adhesion;cell motion;cell cycle;nitric oxide mediated signal transduction;neuromuscular synaptic transmission;cell adhesion;cellular component morphogenesis;cellular component morphogenesis;ectoderm development;mesoderm development;cellular component morphog…	actin cytoskeleton	structural protein;non-motor actin binding protein;calcium-binding protein
KBTBD11	29104	ENSG00000176595	9920	Kelch repeat and btb (poz) domain containing 11	YES		YES		YES		YES		SUBFAMILY NOT NAMED (PTHR24412:SF59)	serine-type peptidase activity;structural constituent of cytoskeleton;transcription factor activity;actin binding;transcription factor activity;transcription cofactor activity	neurological system process;regulation of transcription from RNA polymerase II promoter;proteolysis;cellular component morphogenesis;cellular component morphogenesis;cellular component morphogenesis	actin cytoskeleton	transcription cofactor;serine protease;nucleic acid binding;serine protease;non-motor actin binding protein
CAND1	30688	ENSG00000111530	55832	Cullin associated and neddylation disassociated 1	YES		YES		YES			YES	SUBFAMILY NOT NAMED (PTHR12696:SF0)	transcription factor activity;transcription factor activity	transcription from RNA polymerase II promoter		transcription factor
PURA	9701	ENSG00000185129	5813	Purine rich element binding protein a	YES			YES	YES	YES			SUBFAMILY NOT NAMED (PTHR12611:SF0)	single-stranded DNA binding;transcription factor activity;transcription factor activity	general transcription from RNA polymerase II promoter		transcription factor;DNA binding protein
HBA1	4823	ENSG00000206172	3039	Hemoglobin alpha, adult chain 2	YES		YES						HEMOGLOBIN ALPHA CHAIN (PTHR11442:SF14)		blood circulation;transport		transfer/carrier protein
HBB	4827	ENSG00000244734	3043	Hemoglobin beta chain complex	YES		YES						HEMOGLOBIN BETA, GAMMA, EPSILON CHAIN (PTHR11442:SF7)		blood circulation;transport		transfer/carrier protein
UBA1	12469	ENSG00000130985	7317	Ubiquitin-like modifier activating enzyme 1	YES	YES			YES	YES			SUBFAMILY NOT NAMED (PTHR10953:SF105)	ligase activity	intracellular protein transport;nuclear transport;intracellular signaling cascade;coenzyme metabolic process;protein modification process;proteolysis;intracellular signaling cascade		transfer/carrier protein;ligase	Ubiquitin proteasome pathway->Ubiquitin protein ligase E3;;Ubiquitin proteasome pathway->Ubiquitin activating enzyme E1;;;
TF	11740	ENSG00000091513	7018	Transferrin	YES		YES		YES			YES	LACTOFERRIN (PTHR11485:SF10)	serine-type peptidase activity	transport		transfer/carrier protein;serine protease;serine protease
NDST3	7682	ENSG00000164100	9348	N-deacetylase/n-sulfotransferase (heparan glucosaminyl) 3	YES		YES						BIFUNCTIONAL HEPARAN SULFATE N-DEACETYLASE/N-SULFOTRANSFERASE 3 (PTHR10605:SF15)	transferase activity	immune system process;signal transduction;sulfur metabolic process;polysaccharide metabolic process;protein modification process;signal transduction		transferase
PRKCSH	9411	ENSG00000130175	5589	Protein kinase c substrate 80k-h	YES			YES	YES		YES		GLUCOSIDASE II BETA SUBUNIT (PTHR12630:SF1)	transferase activity;protein binding;enzyme regulator activity	regulation of carbohydrate metabolic process;protein amino acid glycosylation		transferase;enzyme modulator
ACLY	115	ENSG00000131473	47	Atp citrate lyase	YES	YES			YES	YES			SUBFAMILY NOT NAMED (PTHR23118:SF0)	transferase activity;lyase activity;ligase activity	tricarboxylic acid cycle;coenzyme metabolic process;carbohydrate metabolic process;lipid metabolic process		transferase;lyase;ligase	Pyruvate metabolism->Citrate Lyase;;
GDAP1	15968	ENSG00000104381	54332	Ganglioside-induced differentiation-associated-protein 1	YES			YES	YES		YES		GANGLIOSIDE-INDUCED DIFFERENTIATION-ASSOCIATED PROTEIN 1, 2 GDAP (PTHR11260:SF9)	oxidoreductase activity;transferase activity;racemase and epimerase activity;structural constituent of cytoskeleton;translation factor activity, nucleic acid binding;receptor binding;translation elongation factor activity	immune system process;intracellular signaling cascade;oxygen and reactive oxygen species metabolic process;translation;intracellular signaling cascade;response to toxin	cytoskeleton	transferase;signaling molecule;reductase;translation elongation factor;epimerase/racemase;cytoskeletal protein
EEF1A2	3192	ENSG00000101210	1917	Eukaryotic translation elongation factor 1 alpha 2	YES		YES						ELONGATION FACTOR 1-ALPHA (EF-1-ALPHA) (PTHR23115:SF37)	GTPase activity;translation factor activity, nucleic acid binding;protein binding;translation initiation factor activity;translation elongation factor activity	translation		translation elongation factor;translation initiation factor;hydrolase;G-protein
TUFM	12420	ENSG00000178952	7284	Tu translation elongation factor, mitochondrial	YES		YES						ELONGATION FACTOR TU (EF-TU) (PTHR23115:SF31)	GTPase activity;translation factor activity, nucleic acid binding;protein binding;translation initiation factor activity;translation elongation factor activity	translation		translation elongation factor;translation initiation factor;hydrolase;G-protein
AP2A1	561	ENSG00000196961	160	Adaptor protein complex ap-2, alpha 1 subunit	YES	YES			YES	YES			ADAPTER-RELATED PROTEIN COMPLEX 2 ALPHA 1 SUBUNIT (ALPHA-ADAPTIN A) (PTHR22780:SF4)		intracellular protein transport;receptor-mediated endocytosis		transmembrane receptor regulatory/adaptor protein	Huntington disease->alpha-Adaptin;;
DLG1	2900	ENSG00000075711	1739	Discs, large homolog 1 (drosophila)	YES	YES			YES	YES			PRESYNAPTIC PROTEIN SAP97 (SYNAPSE-ASSOCIATED PROTEIN 97) (SAP-97) (DISCS, LARGE HOMOLOG 1) (PTHR23119:SF5)		neurological system process;cell surface receptor linked signal transduction;nerve-nerve synaptic transmission;cell adhesion;cell surface receptor linked signal transduction;nerve-nerve synaptic transmission;cell adhesion;cellular component morphogenesis;cellular component morphogenesis;ectoderm development;cellular component morphogenesis;nervous system development;asymmetric protein localization		transmembrane receptor regulatory/adaptor protein
DLG2	2901	ENSG00000150672	1740	Discs, large homolog 2 (drosophila)	YES	YES			YES	YES			CHANNEL ASSOCIATED PROTEIN OF SYNAPSE-110 (CHAPSYN-110) (DISCS, LARGE HOMOLOG 2) (PTHR23119:SF6)		neurological system process;cell surface receptor linked signal transduction;nerve-nerve synaptic transmission;cell adhesion;cell surface receptor linked signal transduction;nerve-nerve synaptic transmission;cell adhesion;cellular component morphogenesis;cellular component morphogenesis;ectoderm development;cellular component morphogenesis;nervous system development		transmembrane receptor regulatory/adaptor protein
DLG3	2902	ENSG00000082458	1741	Discs, large homolog 3 (drosophila)	YES	YES			YES	YES			PRESYNAPTIC PROTEIN SAP102 (SYNAPSE-ASSOCIATED PROTEIN 102) (DISCS, LARGE HOMOLOG 3) (PTHR23119:SF7)		neurological system process;cell surface receptor linked signal transduction;nerve-nerve synaptic transmission;cell adhesion;cell surface receptor linked signal transduction;nerve-nerve synaptic transmission;cell adhesion;cellular component morphogenesis;cellular component morphogenesis;ectoderm development;cellular component morphogenesis;nervous system development		transmembrane receptor regulatory/adaptor protein
DLG4	2903	ENSG00000132535	1742	Discs, large homolog 4 (drosophila)	YES	YES			YES	YES			PRESYNAPTIC DENSITY PROTEIN 95 (PSD-95) (DISCS, LARGE HOMOLOG 4) (PTHR23119:SF4)		neurological system process;cell surface receptor linked signal transduction;nerve-nerve synaptic transmission;cell adhesion;cell surface receptor linked signal transduction;nerve-nerve synaptic transmission;cell adhesion;cellular component morphogenesis;cellular component morphogenesis;ectoderm development;cellular component morphogenesis;nervous system development		transmembrane receptor regulatory/adaptor protein	Huntington disease->Postsynaptic density 95;;
DLGAP1	2905	ENSG00000170579	9229	Discs, large (drosophila) homolog-associated protein 1	YES	YES							DISKS LARGE-ASSOCIATED PROTEIN 1 (DAP-1) (SAP90/PSD-95-ASSOCIATED PROTEIN 1) (PTHR12353:SF7)		neurological system process		transmembrane receptor regulatory/adaptor protein
DLGAP2	2906	ENSG00000198010	9228	Discs, large (drosophila) homolog-associated protein 2	YES	YES							DISKS LARGE-ASSOCIATED PROTEIN 2 (DAP-2) (SAP90/PSD-95-ASSOCIATED PROTEIN 2) (PTHR12353:SF3)		neurological system process		transmembrane receptor regulatory/adaptor protein
ANKS1A	20961	ENSG00000064999	23294	Ankyrin repeat and sam domain containing 1	YES	YES							SUBFAMILY NOT NAMED (PTHR24174:SF0)		cell cycle;transmembrane receptor protein tyrosine kinase signaling pathway;cell cycle;transmembrane receptor protein tyrosine kinase signaling pathway		transmembrane receptor regulatory/adaptor protein
DLGAP4	24476	ENSG00000080845	22839	Discs, large homolog-associated protein 4 (drosophila)	YES	YES			YES			YES	DISKS LARGE-ASSOCIATED PROTEIN 4 (DAP-4) (SAP90/PSD-95-ASSOCIATED PROTEIN 4) (PTHR12353:SF6)		neurological system process		transmembrane receptor regulatory/adaptor protein
ANKS1B	24600	ENSG00000185046	56899	Ankyrin repeat and sterile alpha motif domain containing 1b	YES	YES							SUBFAMILY NOT NAMED (PTHR24174:SF0)		cell cycle;transmembrane receptor protein tyrosine kinase signaling pathway;cell cycle;transmembrane receptor protein tyrosine kinase signaling pathway		transmembrane receptor regulatory/adaptor protein
DLGAP3	30368	ENSG00000116544	58512	Discs, large homolog-associated protein 3 (drosophila)	YES	YES							DISKS LARGE-ASSOCIATED PROTEIN 3 (DAP-3) (SAP90/PSD-95-ASSOCIATED PROTEIN 3) (PTHR12353:SF4)		neurological system process		transmembrane receptor regulatory/adaptor protein
AP2A2	562	ENSG00000183020	161	Adaptor protein complex ap-2, alpha 2 subunit	YES		YES		YES		YES		ADAPTER-RELATED PROTEIN COMPLEX 2 ALPHA 1 SUBUNIT (ALPHA-ADAPTIN A) (PTHR22780:SF4)		intracellular protein transport;receptor-mediated endocytosis		transmembrane receptor regulatory/adaptor protein	Huntington disease->alpha-Adaptin;;
ANK1	492	ENSG00000029534	286	Ankyrin 1, erythroid	YES		YES						SUBFAMILY NOT NAMED (PTHR24123:SF3)	structural constituent of cytoskeleton;receptor binding;actin binding	signal transduction;signal transduction;cellular component morphogenesis;cellular component morphogenesis;cellular component morphogenesis	actin cytoskeleton	transmembrane receptor regulatory/adaptor protein;signaling molecule;non-motor actin binding protein
SLC44A1	18798	ENSG00000070214	23446	Solute carrier family 44, member 1	YES			YES	YES		YES		SUBFAMILY NOT NAMED (PTHR12385:SF28)	transmembrane transporter activity	transport		transporter
NRXN1	8008	ENSG00000179915	9378	Neurexin i	YES	YES			YES			YES	ECHINONECTIN-RELATED (PTHR10127:SF476)	oxidoreductase activity;serine-type peptidase activity;metallopeptidase activity;receptor activity;lipid transporter activity;transmembrane transporter activity;receptor binding;enzyme regulator activity	immune system process;visual perception;sensory perception;intracellular protein transport;endocytosis;vitamin transport;cell surface receptor linked signal transduction;synaptic transmission;cell-cell adhesion;proteolysis;cell surface receptor linked signal transduction;synaptic transmission;cell-cell adhesion;ectoderm development;mesoderm development;skeletal system development;angiogenesis;ner…	extracellular matrix	transporter;apolipoprotein;membrane-bound signaling molecule;receptor;metalloprotease;serine protease;oxidase;metalloprotease;serine protease;extracellular matrix protein;enzyme modulator;cell adhesion molecule	SCW_signaling_pathway->tolloid;;TGF-beta signaling pathway->Transforming growth factor beta;;DPP-SCW_signaling_pathway->tolloid;;BMP_signaling_pathway-drosophila->tolloid;;DPP_signaling_pathway->tolloid;;;;;;
NRXN2	8009	ENSG00000110076	9379	Neurexin ii	YES	YES			YES			YES	NEUREXIN-2-ALPHA (PTHR10127:SF307)	oxidoreductase activity;serine-type peptidase activity;metallopeptidase activity;receptor activity;lipid transporter activity;transmembrane transporter activity;receptor binding;enzyme regulator activity	immune system process;visual perception;sensory perception;intracellular protein transport;endocytosis;vitamin transport;cell surface receptor linked signal transduction;synaptic transmission;cell-cell adhesion;proteolysis;cell surface receptor linked signal transduction;synaptic transmission;cell-cell adhesion;ectoderm development;mesoderm development;skeletal system development;angiogenesis;ner…	extracellular matrix	transporter;apolipoprotein;membrane-bound signaling molecule;receptor;metalloprotease;serine protease;oxidase;metalloprotease;serine protease;extracellular matrix protein;enzyme modulator;cell adhesion molecule
KPNB1	6400	ENSG00000108424	3837	Karyopherin (importin) beta 1	YES		YES		YES		YES		IMPORTIN SUBUNIT BETA-1 (KARYOPHERIN SUBUNIT BETA-1) (PTHR10527:SF1)	transmembrane transporter activity	protein targeting;nuclear transport		transporter;transfer/carrier protein
IPO5	6402	ENSG00000065150	3843	Importin 5	YES	YES			YES	YES			IMPORTIN-5 (IMPORTIN SUBUNIT BETA-3) (PTHR10527:SF5)	transmembrane transporter activity;protein binding;small GTPase regulator activity	protein targeting;nuclear transport;nucleobase, nucleoside, nucleotide and nucleic acid metabolic process;RNA localization		transporter;transfer/carrier protein;G-protein modulator
TUBA4A	12407	ENSG00000127824	7277	Tubulin, alpha 4a	YES	YES			YES			YES	TUBULIN ALPHA CHAIN (PTHR11588:SF10)	structural constituent of cytoskeleton	intracellular protein transport;mitosis;cell motion;mitosis;chromosome segregation;cellular component morphogenesis;cellular component morphogenesis;cellular component morphogenesis	tubulin complex;tubulin complex	tubulin	Gonadotropin releasing hormone receptor pathway->Tubulin;;
TUBA1A	20766	ENSG00000167552	7846	Tubulin, alpha 1a	YES	YES			YES		YES		TUBULIN ALPHA CHAIN (PTHR11588:SF10)	structural constituent of cytoskeleton	intracellular protein transport;mitosis;cell motion;mitosis;chromosome segregation;cellular component morphogenesis;cellular component morphogenesis;cellular component morphogenesis	tubulin complex;tubulin complex	tubulin	Gonadotropin releasing hormone receptor pathway->Tubulin;;
TUBB3	20772	ENSG00000198211	10381	Tubulin, beta 3 class III	YES	YES							TUBULIN BETA CHAIN (PTHR11588:SF9)	structural constituent of cytoskeleton	intracellular protein transport;mitosis;cell motion;mitosis;chromosome segregation;cellular component morphogenesis;cellular component morphogenesis;cellular component morphogenesis	tubulin complex;tubulin complex	tubulin	Huntington disease->beta-Tubulin;;Huntington disease->Microtubule;;Cytoskeletal regulation by Rho GTPase->Tubulin;;;;
TUBB	20778	ENSG00000196230	203068	Tubulin, beta 5	YES	YES			YES			YES	TUBULIN BETA CHAIN (PTHR11588:SF9)	structural constituent of cytoskeleton	intracellular protein transport;mitosis;cell motion;mitosis;chromosome segregation;cellular component morphogenesis;cellular component morphogenesis;cellular component morphogenesis	tubulin complex;tubulin complex	tubulin	Huntington disease->beta-Tubulin;;Huntington disease->Microtubule;;Cytoskeletal regulation by Rho GTPase->Tubulin;;;;
TUBA8	12410	ENSG00000183785	51807	Tubulin, alpha 8	YES		YES						TUBULIN ALPHA CHAIN (PTHR11588:SF10)	structural constituent of cytoskeleton	intracellular protein transport;mitosis;cell motion;mitosis;chromosome segregation;cellular component morphogenesis;cellular component morphogenesis;cellular component morphogenesis	tubulin complex;tubulin complex	tubulin	Gonadotropin releasing hormone receptor pathway->Tubulin;;
TUBA1B	18809	ENSG00000123416	10376	Tubulin, alpha 1b	YES		YES						TUBULIN ALPHA CHAIN (PTHR11588:SF10)	structural constituent of cytoskeleton	intracellular protein transport;mitosis;cell motion;mitosis;chromosome segregation;cellular component morphogenesis;cellular component morphogenesis;cellular component morphogenesis	tubulin complex;tubulin complex	tubulin	Gonadotropin releasing hormone receptor pathway->Tubulin;;
EPHA4	3388	ENSG00000116106	2043	Eph receptor a4	YES	YES			YES	YES			EPHRIN TYPE-A RECEPTOR 4 (PTHR24416:SF25)	transmembrane receptor protein kinase activity;transmembrane receptor protein tyrosine kinase activity;transmembrane receptor protein kinase activity	transmembrane receptor protein tyrosine kinase signaling pathway;protein amino acid phosphorylation;transmembrane receptor protein tyrosine kinase signaling pathway		tyrosine protein kinase receptor;tyrosine protein kinase receptor;protein kinase
SNAP91	14986	ENSG00000065609	9892	Synaptosomal-associated protein 91	YES	YES			YES			YES	SUBFAMILY NOT NAMED (PTHR22951:SF6)		intracellular protein transport;receptor-mediated endocytosis	vesicle coat	vesicle coat protein
KCNJ4	6265	ENSG00000168135	3761	Potassium inwardly-rectifying channel, subfamily j, member 4	YES		YES						INWARD RECTIFIER POTASSIUM CHANNEL 4 (KIR2.3)(IRK3) (PTHR11767:SF13)	voltage-gated potassium channel activity;voltage-gated potassium channel activity;cation channel activity	muscle contraction;neuronal action potential propagation;cation transport		voltage-gated potassium channel;voltage-gated ion channel
KCNAB2	6229	ENSG00000069424	8514	Potassium voltage-gated channel, shaker-related subfamily, beta member 2	YES		YES		YES	YES			POTASSIUM CHANNEL BETA (PTHR11732:SF14)	oxidoreductase activity;voltage-gated potassium channel activity;voltage-gated potassium channel activity;cation channel activity	cation transport;metabolic process		voltage-gated potassium channel;voltage-gated ion channel;reductase
RAB6A	9786	ENSG00000175582	5870	Rab6, member ras oncogene family	YES	YES			YES			YES	SUBFAMILY NOT NAMED (PTHR24073:SF8)
ARC	648	ENSG00000198576	23237	Activity regulated cytoskeletal-associated protein	YES	YES			YES	YES			SUBFAMILY NOT NAMED (PTHR15962:SF0)
CAMK2A	1460	ENSG00000070808	815	Calcium/calmodulin-dependent protein kinase ii alpha	YES	YES							CALCIUM/CALMODULIN-DEPENDENT PROTEIN KINASE TYPE II SUBUNIT ALPHA (PTHR24347:SF109)					Ionotropic glutamate receptor pathway->calcium/calmodulin-dependent protein kinase II;;Inflammation mediated by chemokine and cytokine signaling pathway->Calcium/calModulin-dependent Kinase II;;;
GPD2	4456	ENSG00000115159	2820	Glycerol phosphate dehydrogenase 2, mitochondrial	YES	YES			YES	YES			SUBFAMILY NOT NAMED (PTHR11985:SF1)
NCKAP1	7666	ENSG00000061676	10787	Nck-associated protein 1	YES	YES			YES		YES		SUBFAMILY NOT NAMED (PTHR12093:SF3)
VCP	12666	ENSG00000165280	7415	Valosin containing protein	YES	YES			YES			YES	CELL DIVISION CONTROL PROTEIN 48 AAA FAMILY PROTEIN (TRANSITIONAL ENDOPLASMIC RETICULUM ATPASE) (PTHR23077:SF18)		intracellular protein transport;exocytosis;protein metabolic process
SYNJ2BP	18955	ENSG00000213463	55333	Synaptojanin 2 binding protein	YES	YES			YES		YES		SUBFAMILY NOT NAMED (PTHR17130:SF13)		protein targeting;intracellular signaling cascade;intracellular signaling cascade
FAM81A	28379	ENSG00000157470	145773	Family with sequence similarity 81, member a	YES	YES			YES	YES			SUBFAMILY NOT NAMED (PTHR22420:SF0)
TAX1BP3	30684	ENSG00000213977	30851	Tax1 (human t-cell leukemia virus type i) binding protein 3	YES	YES			YES	YES			SUBFAMILY NOT NAMED (PTHR23136:SF2)
AKAP12	370	ENSG00000131016	9590	A kinase (prka) anchor protein (gravin) 12	YES		YES						SUBFAMILY NOT NAMED (PTHR23209:SF5)
CAMK2B	1461	ENSG00000058404	816	Calcium/calmodulin-dependent protein kinase ii, beta	YES		YES						CALCIUM/CALMODULIN-DEPENDENT PROTEIN KINASE TYPE II SUBUNIT BETA (PTHR24347:SF107)					Ionotropic glutamate receptor pathway->calcium/calmodulin-dependent protein kinase II;;Inflammation mediated by chemokine and cytokine signaling pathway->Calcium/calModulin-dependent Kinase II;;Gonadotropin releasing hormone receptor pathway->Ca/CaMK II;;;;
CAMK2G	1463	ENSG00000148660	818	Calcium/calmodulin-dependent protein kinase ii gamma	YES		YES						CALCIUM/CALMODULIN-DEPENDENT PROTEIN KINASE TYPE II SUBUNIT GAMMA (PTHR24347:SF110)					Ionotropic glutamate receptor pathway->calcium/calmodulin-dependent protein kinase II;;Inflammation mediated by chemokine and cytokine signaling pathway->Calcium/calModulin-dependent Kinase II;;;
DLC1	2897	ENSG00000164741	10395	Deleted in liver cancer 1	YES		YES						SUBFAMILY NOT NAMED (PTHR12659:SF1)					PDGF signaling pathway->GTPase-activating protein Rho;;
EPB41L3	3380	ENSG00000082397	23136	Erythrocyte protein band 4.1-like 3	YES		YES						SUBFAMILY NOT NAMED (PTHR23280:SF0)					Dopamine receptor mediated signaling pathway->erythrocyte membrane protein band 4.1-like 1;;Dopamine receptor mediated signaling pathway->erythrocyte membrane protein band 4.1;;Nicotine pharmacodynamics pathway->Erythrocyte membrane protein band 4.1;;Dopamine receptor mediated signaling pathway->erythrocyte membrane protein band 4.1-like 2;;Nicotine pharmacodynamics pathway->Erythrocyte membrane …
IMMT	6047	ENSG00000132305	10989	Inner membrane protein, mitochondrial	YES		YES		YES		YES		SUBFAMILY NOT NAMED (PTHR15415:SF7)
LANCL1	6508	ENSG00000115365	10314	Lanc (bacterial lantibiotic synthetase component c)-like 1	YES		YES		YES		YES		LANC-LIKE PROTEIN 1 (PTHR12736:SF5)
LANCL2	6509	ENSG00000132434	55915	Lanc (bacterial lantibiotic synthetase component c)-like 2	YES		YES		YES		YES		LANC-LIKE PROTEIN 2 (PTHR12736:SF6)
CYTH3	9504	ENSG00000008256	9265	Cytohesin 3	YES		YES
RAB1A	9758	ENSG00000138069	5861	Rab1, member ras oncogene family	YES		YES		YES			YES	SUBFAMILY NOT NAMED (PTHR24073:SF212)
RAB3D	9779	ENSG00000105514	9545	Rab3d, member ras oncogene family	YES		YES		YES			YES	SUBFAMILY NOT NAMED (PTHR24073:SF13)
FBXO2	13581	ENSG00000116661	26232	F-box protein 2	YES		YES		YES	YES			SUBFAMILY NOT NAMED (PTHR32260:SF0)
H2AFJ	14456	ENSG00000246705	55766	H2a histone family, member j	YES		YES		YES			YES	SUBFAMILY NOT NAMED (PTHR23430:SF0)
RAB6B	14902	ENSG00000154917	51560	Rab6b, member ras oncogene family	YES		YES		YES		YES		SUBFAMILY NOT NAMED (PTHR24073:SF8)
RAB14	16524	ENSG00000119396	51552	Rab14, member ras oncogene family	YES		YES		YES		YES		SUBFAMILY NOT NAMED (PTHR24073:SF185)
RAB1B	18370	ENSG00000174903	81876	Rab1b, member ras oncogene family	YES		YES		YES		YES		SUBFAMILY NOT NAMED (PTHR24073:SF212)
TUBB4	20774	ENSG00000104833	10382	Tubulin, beta 4	YES		YES
FAM198B	25312	ENSG00000164125	51313	Family with sequence similarity 198, member b	YES		YES		YES		YES		SUBFAMILY NOT NAMED (PTHR15905:SF4)
CISD1	30880	ENSG00000122873	55847	Cdgsh iron sulfur domain 1	YES		YES						SUBFAMILY NOT NAMED (PTHR13680:SF2)
PLXNA4	9102	ENSG00000221866	91584	Plexin a4	YES			YES	YES		YES		SUBFAMILY NOT NAMED (PTHR22625:SF16)					Axon guidance mediated by semaphorins->Plexin B1;;Axon guidance mediated by semaphorins->Plexin A1;;;
RAB5A	9783	ENSG00000144566	5868	Rab5a, member ras oncogene family	YES			YES	YES		YES		SUBFAMILY NOT NAMED (PTHR24073:SF132)
RAB7A	9788	ENSG00000075785	7879	Rab7, member ras oncogene family	YES			YES	YES		YES		SUBFAMILY NOT NAMED (PTHR24073:SF57)
SUCLG1	11449	ENSG00000163541	8802	Succinate-coa ligase, gdp-forming, alpha subunit	YES			YES	YES		YES		SUBFAMILY NOT NAMED (PTHR11117:SF0)	catalytic activity	tricarboxylic acid cycle;carbohydrate metabolic process			Pyruvate metabolism->Citrate Lyase;;TCA cycle->Succinyl CoA Synthetase;;;
FAIM2	17067	ENSG00000135472	23017	Fas apoptotic inhibitory molecule 2	YES			YES	YES		YES		FAS APOPTOTIC INHIBITORY MOLECULE 2 (LIFEGUARD PROTEIN) (PTHR23291:SF18)		negative regulation of apoptosis
EPDR1	17572	ENSG00000086289	54749	Ependymin related protein 1 (zebrafish)	YES			YES	YES		YES		SUBFAMILY NOT NAMED (PTHR32366:SF0)
FDPS	3631	ENSG00000160752	2224	Farnesyl diphosphate synthetase					YES	YES			SUBFAMILY NOT NAMED (PTHR11525:SF0)	acyltransferase activity	cholesterol metabolic process		acyltransferase	Cholesterol biosynthesis->Geranyl trans-transferase;;
FARSA	3592	ENSG00000179115	2193	Phenylalanyl-trna synthetase, alpha subunit					YES		YES		PHENYLALANYL-TRNA SYNTHETASE (PTHR11538:SF15)	aminoacyl-tRNA ligase activity	tRNA aminoacylation for protein translation		aminoacyl-tRNA synthetase
WARS	12729	ENSG00000140105	7453	Tryptophanyl-trna synthetase					YES		YES		TRYPTOPHANYL-TRNA SYNTHETASE, CYTOPLASMIC (PTHR10055:SF1)	aminoacyl-tRNA ligase activity	tRNA aminoacylation for protein translation	cytoplasm	aminoacyl-tRNA synthetase
ATP6V1D	13527	ENSG00000100554	51382	Atpase, h+ transporting, lysosomal v1 subunit d					YES		YES		SUBFAMILY NOT NAMED (PTHR11671:SF0)	hydrolase activity;cation transmembrane transporter activity;hydrogen ion transmembrane transporter activity	cation transport;purine base metabolic process		ATP synthase;hydrolase
ATP6V0D1	13724	ENSG00000159720	9114	Atpase, h+ transporting, lysosomal v0 subunit d1					YES	YES			SUBFAMILY NOT NAMED (PTHR11028:SF0)	hydrolase activity;cation transmembrane transporter activity;hydrogen ion transmembrane transporter activity	cation transport		ATP synthase;hydrolase
PRPS2	9465	ENSG00000101911	5634	Phosphoribosyl pyrophosphate synthetase 2					YES		YES		RIBOSE-PHOSPHATE PYROPHOSPHOKINASE 2 (PTHR10210:SF30)	carbohydrate kinase activity;nucleotide kinase activity;ligase activity	purine base metabolic process;pyrimidine base metabolic process		carbohydrate kinase;nucleotide kinase;ligase;carbohydrate kinase;nucleotide kinase
SFXN1	16085	ENSG00000164466	94081	Sideroflexin 1					YES		YES		SIDEROFLEXIN 1,2,3 (PTHR11153:SF8)	cation transmembrane transporter activity	cation transport		cation transporter;transfer/carrier protein
SFXN3	16087	ENSG00000107819	81855	Sideroflexin 3					YES	YES			SIDEROFLEXIN 1,2,3 (PTHR11153:SF8)	cation transmembrane transporter activity	cation transport		cation transporter;transfer/carrier protein
BLVRA	1062	ENSG00000106605	644	Biliverdin reductase a					YES		YES		PREDICTED: HYPOTHETICAL PROTEIN (PTHR22604:SF38)	oxidoreductase activity	respiratory electron transport chain;metabolic process		dehydrogenase
LDHA	6535	ENSG00000134333	3939	Lactate dehydrogenase a					YES		YES		L-LACTATE DEHYDROGENASE (PTHR11540:SF3)	oxidoreductase activity	tricarboxylic acid cycle;glycolysis		dehydrogenase
SDHA	10680	ENSG00000073578	6389	Succinate dehydrogenase complex, subunit a, flavoprotein (fp)					YES		YES		SUCCINATE DEHYDROGENASE 2 FLAVOPROTEIN SUBUNIT (PTHR11632:SF5)	oxidoreductase activity	oxidative phosphorylation;respiratory electron transport chain;carbohydrate metabolic process		dehydrogenase;oxidase
CBR1	1548	ENSG00000159228	873	Carbonyl reductase 1					YES	YES			SUBFAMILY NOT NAMED (PTHR24322:SF58)	oxidoreductase activity	visual perception;sensory perception;steroid metabolic process		dehydrogenase;reductase
HSDL2	18572	ENSG00000119471	84263	Hydroxysteroid dehydrogenase like 2					YES	YES			SUBFAMILY NOT NAMED (PTHR24322:SF43)	oxidoreductase activity	visual perception;sensory perception;steroid metabolic process		dehydrogenase;reductase
KCTD8	22394	ENSG00000183783	386617	Potassium channel tetramerisation domain containing 8					YES			YES	BTB/POZ DOMAIN-CONTAINING PROTEIN KCTD8 (PTHR14499:SF31)	protein binding	cation transport		enzyme modulator
GJA1	4274	ENSG00000152661	2697	Gap junction protein, alpha 1					YES		YES		GAP JUNCTION ALPHA-1 PROTEIN (CONNEXIN 43) (PTHR11984:SF33)	gap junction channel activity	signal transduction;signal transduction	gap junction	gap junction
HPRT1	5157	ENSG00000165704	3251	Hypoxanthine guanine phosphoribosyl transferase					YES		YES		HYPOXANTHINE-GUANINE PHOSPHORIBOSYLTRANSFERASE (PTHR22573:SF8)	transferase activity, transferring glycosyl groups;intramolecular transferase activity	monosaccharide metabolic process;purine base metabolic process		glycosyltransferase;mutase	Xanthine and guanine salvage pathway->Guanine phosphoribosyltransferase;;Adenine and hypoxanthine salvage pathway->Hypoxanthine phosphoribosyl transferase;;Xanthine and guanine salvage pathway->Xanthine phosphoribosyltransferase;;;;
LRRC57	26719	ENSG00000180979	255252	Leucine rich repeat containing 57					YES		YES		DISEASE RESISTANCE PROTEIN (CC-NBS CLASS), PUTATIVE (PTHR23155:SF243)	adenylate cyclase activity;receptor activity;growth factor activity;kinase regulator activity	immune system process;G-protein coupled receptor protein signaling pathway;intracellular signaling cascade;cyclic nucleotide metabolic process;G-protein coupled receptor protein signaling pathway;intracellular signaling cascade		growth factor;receptor;adenylate cyclase;kinase modulator
GNAI1	4384	ENSG00000127955	2770	Guanine nucleotide binding protein (g protein), alpha inhibiting 1					YES		YES		GUANINE NUCLEOTIDE-BINDING PROTEIN G(I), ALPHA-1 SUBUNIT (PTHR10218:SF128)	GTPase activity;protein binding	G-protein coupled receptor protein signaling pathway;G-protein coupled receptor protein signaling pathway	heterotrimeric G-protein complex	heterotrimeric G-protein	Opioid proopiomelanocortin pathway->G-protein;;5HT1 type receptor mediated signaling pathway->G-protein;;Gonadotropin releasing hormone receptor pathway->gnai/o;;Gonadotropin releasing hormone receptor pathway->gnai;;Heterotrimeric G-protein signaling pathway-Gi alpha and Gs alpha mediated pathway->Gi-protein, alpha subunit;;Nicotine pharmacodynamics pathway->Guanine nuceotide-binding protein, al…
GNAZ	4395	ENSG00000128266	2781	Guanine nucleotide binding protein, alpha z subunit					YES		YES		GUANINE NUCLEOTIDE-BINDING PROTEIN G(Z) SUBUNIT ALPHA (PTHR10218:SF65)	GTPase activity;protein binding	G-protein coupled receptor protein signaling pathway;G-protein coupled receptor protein signaling pathway	heterotrimeric G-protein complex	heterotrimeric G-protein	Dopamine receptor mediated signaling pathway->guanine nucleotide-binding protein, alpha z polypeptide;;
ATL1	11231	ENSG00000198513	51062	Atlastin gtpase 1					YES		YES		ATLASTIN-1 (GUANINE NUCLEOTIDE-BINDING PROTEIN 3)(GTP-BINDING PROTEIN 3) (PTHR10751:SF15)	GTPase activity;protein binding	response to interferon-gamma;macrophage activation;response to stimulus	heterotrimeric G-protein complex	heterotrimeric G-protein
H1F0	4714	ENSG00000189060	3005	H1 histone family, member 0					YES	YES			SUBFAMILY NOT NAMED (PTHR11467:SF0)	DNA binding	nucleobase, nucleoside, nucleotide and nucleic acid metabolic process;establishment or maintenance of chromatin architecture;establishment or maintenance of chromatin architecture		histone
HSPA2	5235	ENSG00000126803	3306	Heat shock protein 2					YES		YES		HEAT SHOCK PROTEIN 70 (HSP70) (PTHR19375:SF1)		immune system process;protein folding;protein complex assembly;response to stress		Hsp70 family chaperone	Parkinson disease->Heat shock protein 70;;Apoptosis signaling pathway->Heat shock protein 70;;Gonadotropin releasing hormone receptor pathway->miR-132/212;;;;
GNB1	4396	ENSG00000078369	2782	Guanine nucleotide binding protein (g protein), beta 1					YES		YES		SUBFAMILY NOT NAMED (PTHR19850:SF15)	GTPase activity;protein binding	sensory perception;G-protein coupled receptor protein signaling pathway;G-protein coupled receptor protein signaling pathway	heterotrimeric G-protein complex	hydrolase;heterotrimeric G-protein	Heterotrimeric G-protein signaling pathway-rod outer segment phototransduction->G protein, beta subunit;;PI3 kinase pathway->G protein, beta and gamma subunit;;Opioid proopiomelanocortin pathway->G-protein;;5HT1 type receptor mediated signaling pathway->G-protein;;5HT4 type receptor mediated signaling pathway->G-protein;;Muscarinic acetylcholine receptor 1 and 3 signaling pathway->Gq-protein;;Bet…
UBE2M	12491	ENSG00000130725	9040	Ubiquitin-conjugating enzyme e2m (ubc12 homolog, yeast)					YES		YES		NEDD8-CONJUGATING ENZYME UBC12 (PTHR24067:SF39)	ligase activity	negative regulation of apoptosis;mitosis;meiosis;protein modification process;proteolysis;mitosis;meiosis;chromosome segregation;dorsal/ventral axis specification;embryonic development		ligase
NAPG	7642	ENSG00000134265	8774	N-ethylmaleimide sensitive fusion protein attachment protein gamma					YES	YES			GAMMA-SOLUBLE NSF ATTACHMENT PROTEIN (SNAP-GAMMA) (PTHR13768:SF2)		intracellular protein transport;exocytosis		membrane traffic protein
VPS26A	12711	ENSG00000122958	9559	Vacuolar protein sorting 26 homolog a (yeast)					YES		YES		VACUOLAR PROTEIN SORTING 26, VPS26 (PTHR12233:SF1)		intracellular protein transport		membrane traffic protein
SYNGR3	11501	ENSG00000127561	9143	Synaptogyrin 3					YES		YES		SYNAPTOGYRIN-3 (PTHR10838:SF8)		neurological system process		membrane trafficking regulatory protein
UQCRC1	12585	ENSG00000010256	7384	Ubiquinol-cytochrome c reductase core protein 1					YES	YES			MITOCHONDRIAL PROCESSING PEPTIDASE BETA SUBUNIT (PTHR11851:SF58)	oxidoreductase activity;metallopeptidase activity;hydrolase activity, acting on ester bonds	respiratory electron transport chain;proteolysis		metalloprotease;reductase;esterase;metalloprotease
MAPK3	6877	ENSG00000102882	5595	Mitogen-activated protein kinase 3					YES		YES		MITOGEN-ACTIVATED PROTEIN KINASE 3 (PTHR24055:SF111)	protein kinase activity	immune system process;mitosis;MAPKKK cascade;protein amino acid phosphorylation;cell motion;mitosis;MAPKKK cascade;response to stress		non-receptor serine/threonine protein kinase;non-receptor serine/threonine protein kinase	Angiotensin II-stimulated signaling through G proteins and beta-arrestin->mitogen-activated protein kinase;;Ras Pathway->Extracellular signal-regulated kinase;;T cell activation->Extracellular signal-regulated kinase;;Interleukin signaling pathway->Extracellular signal-regulated kinase family;;Alzheimer disease-amyloid secretase pathway->Mitogen activated protein kinase;;Apoptosis signaling pathw…
PRKDC	9413	ENSG00000253729	5591	Protein kinase, dna activated, catalytic polypeptide					YES		YES		SUBFAMILY NOT NAMED (PTHR11139:SF15)	protein kinase activity;nucleotide kinase activity;nucleic acid binding	immune system process;induction of apoptosis;cell cycle;signal transduction;DNA repair;DNA recombination;protein amino acid phosphorylation;cell cycle;signal transduction;establishment or maintenance of chromatin architecture;establishment or maintenance of chromatin architecture;response to stress		nucleotide kinase;non-receptor serine/threonine protein kinase;nucleic acid binding;nucleotide kinase;non-receptor serine/threonine protein kinase
GPX1	4553	ENSG00000233276	2876	Glutathione peroxidase 1					YES		YES		SUBFAMILY NOT NAMED (PTHR11592:SF0)	oxidoreductase activity;peroxidase activity	immune system process;oxygen and reactive oxygen species metabolic process;steroid metabolic process;response to stress;response to toxin		peroxidase
PPA1	9226	ENSG00000180817	5464	Pyrophosphatase (inorganic) 1					YES		YES		INORGANIC PYROPHOSPHATASE (PTHR10286:SF0)	pyrophosphatase activity	polyphosphate catabolic process		pyrophosphatase
CYB5R1	13397	ENSG00000159348	51706	Cytochrome b5 reductase 1					YES		YES		NADH-CYTOCHROME B5 REDUCTASE (PTHR19370:SF4)	oxidoreductase activity	respiratory electron transport chain;nitrogen compound metabolic process;unsaturated fatty acid biosynthetic process;cholesterol metabolic process		reductase
RPL27A	10329	ENSG00000166441	6157	Ribosomal protein l27a					YES		YES		SUBFAMILY NOT NAMED (PTHR11721:SF3)	structural constituent of ribosome;nucleic acid binding	translation		ribosomal protein
SERPINB4	10570	ENSG00000206073	6318	Serine (or cysteine) peptidase inhibitor, clade b, member 3c					YES			YES	SQUAMOUS CELL CARCINOMA ANTIGEN 1, 2 (PTHR11461:SF64)	protein binding;serine-type endopeptidase inhibitor activity	proteolysis		serine protease inhibitor
TPP1	2073	ENSG00000166340	1200	Tripeptidyl peptidase i					YES		YES		SUBFAMILY NOT NAMED (PTHR14218:SF5)	serine-type peptidase activity	proteolysis		serine protease;serine protease
PREP	9358	ENSG00000085377	5550	Prolyl endopeptidase					YES		YES		PROLYL ENDOPEPTIDASE (PROLYL OLIGOPEPTIDASE) (PTHR11757:SF2)	serine-type peptidase activity	proteolysis		serine protease;serine protease	Vasopressin synthesis->Endo Peptidase;;
CDC42	1736	ENSG00000070831	998	Cell division cycle 42 homolog (s. cerevisiae)					YES		YES		CELL DIVISION CONTROL PROTEIN 42 HOMOLOG (PTHR24072:SF1)	GTPase activity;protein binding	intracellular protein transport;receptor-mediated endocytosis;G-protein coupled receptor protein signaling pathway;intracellular signaling cascade;G-protein coupled receptor protein signaling pathway;intracellular signaling cascade		small GTPase	FGF signaling pathway->Ras-related C3 botulinum toxin substrate;;T cell activation->Cell division cycle 42;;Integrin signalling pathway->Cell division cycle 42;;Ras Pathway->Cell division cycle 42;;Axon guidance mediated by Slit/Robo->Cell division cycle 42;;p38 MAPK pathway->cell division cycle 42;;Inflammation mediated by chemokine and cytokine signaling pathway->Cell division cycle 42;;Cytoske…
MACF1	13664	ENSG00000127603	23499	Microtubule-actin crosslinking factor 1					YES		YES		SUBFAMILY NOT NAMED (PTHR11915:SF37)	structural constituent of cytoskeleton;calcium ion binding;actin binding	muscle contraction;neurological system process;cell cycle;nitric oxide mediated signal transduction;neuromuscular synaptic transmission;cell adhesion;cell motion;cell cycle;nitric oxide mediated signal transduction;neuromuscular synaptic transmission;cell adhesion;cellular component morphogenesis;cellular component morphogenesis;ectoderm development;mesoderm development;cellular component morphog…	actin cytoskeleton	structural protein;non-motor actin binding protein;calcium-binding protein
PSMD14	16889	ENSG00000115233	10213	Proteasome (prosome, macropain) 26s subunit, non-atpase, 14					YES		YES		26S PROTEASOME NON-ATPASE REGULATORY SUBUNIT 14 (PTHR10410:SF5)	transcription factor activity;transcription factor activity	protein metabolic process		transcription factor	Cell cycle->Proteasome;;Ubiquitin proteasome pathway->26S proteasome;;;
HNRNPR	5047	ENSG00000125944	10236	Heterogeneous nuclear ribonucleoprotein r					YES		YES		SUBFAMILY NOT NAMED (PTHR24011:SF191)	RNA splicing factor activity, transesterification mechanism;structural constituent of ribosome;DNA replication origin binding;single-stranded DNA binding;transcription factor activity;poly(A) RNA binding;transcription factor activity	cell cycle;DNA replication;transcription from RNA polymerase II promoter;nuclear mRNA splicing, via spliceosome;mRNA polyadenylation;rRNA metabolic process;protein metabolic process;cell cycle;ectoderm development;nervous system development	ribonucleoprotein complex	transcription factor;DNA binding protein;mRNA polyadenylation factor;mRNA splicing factor;ribonucleoprotein;ribosomal protein
ANXA6	544	ENSG00000197043	309	Annexin a6					YES	YES			ANNEXIN A6 (PTHR10502:SF19)	calcium ion binding;calcium-dependent phospholipid binding	synaptic vesicle exocytosis;intracellular protein transport;exocytosis;calcium-mediated signaling;fatty acid metabolic process;cell motion;calcium-mediated signaling		transfer/carrier protein;annexin
TST	12388	ENSG00000128311	7263	Thiosulfate sulfurtransferase, mitochondrial					YES		YES		THIOSULFATE SULFURTRANSFERASE (PTHR11364:SF1)	transferase activity	immune system process;anion transport;sulfur metabolic process;response to toxin		transferase;transfer/carrier protein
NDRG1	7679	ENSG00000104419	10397	N-myc downstream regulated gene 1					YES		YES		N-MYC DOWNSTREAM REGULATED (PTHR11034:SF7)
PHB	8912	ENSG00000167085	5245	Prohibitin					YES		YES		SUBFAMILY NOT NAMED (PTHR23222:SF0)		cell cycle;DNA replication;cell cycle
PDE4DIP	15580	ENSG00000178104	9659	Phosphodiesterase 4d interacting protein (myomegalin)					YES		YES		MYOMEGALIN (PTHR13895:SF6)		mitosis;mitosis;ectoderm development;nervous system development
TOLLIP	16476	ENSG00000078902	54472	Toll interacting protein					YES		YES		SUBFAMILY NOT NAMED (PTHR16461:SF3)					Toll receptor signaling pathway->Toll-interacting protein;;
FN3K	24822	ENSG00000167363	64122	Fructosamine 3 kinase					YES	YES			SUBFAMILY NOT NAMED (PTHR32228:SF0)
SCAI	26709	ENSG00000173611	286205	Suppressor of cancer cell invasion					YES		YES		SUBFAMILY NOT NAMED (PTHR21243:SF3)

## Sheet: Postsynap. protome vs. genome
PANTHER Protein Class	Total	Observed	expected	Over/Under-represented	P value	Significant after correction
cytoskeletal protein	955	223	66.42	+	1.29e-55	*
Unclassified	6898	222	479.76	-	3.11e-54	*
transcription factor	2041	19	141.95	-	4.68e-41	*
actin family cytoskeletal protein	485	124	33.73	+	2.9e-34	*
membrane traffic protein	425	115	29.56	+	5.93e-34	*
non-motor actin binding protein	263	77	18.29	+	4.54e-25	*
zinc finger transcription factor	791	3	55.01	-	1.38e-20	*
G-protein	223	62	15.51	+	2.32e-19	*
enzyme modulator	1540	206	107.11	+	3.12e-19	*
chaperone	224	61	15.58	+	1.19e-18	*
membrane trafficking regulatory protein	129	45	8.97	+	6.28e-18	*
G-protein modulator	503	93	34.98	+	9.57e-17	*
microtubule family cytoskeletal protein	264	62	18.36	+	5.47e-16	*
KRAB box transcription factor	524	1	36.44	-	3.52e-15	*
oxidoreductase	739	110	51.40	+	2.43e-13	*
DNA binding protein	925	18	64.33	-	3.93e-12	*
dehydrogenase	270	55	18.78	+	5.77e-12	*
calcium-binding protein	444	75	30.88	+	6.8e-12	*
heterotrimeric G-protein	44	20	3.06	+	1.06e-10	*
small GTPase	136	35	9.46	+	1.16e-10	*
non-motor microtubule binding protein	74	25	5.15	+	2.5e-10	*
kinase	660	92	45.90	+	6.37e-10	*
nucleic acid binding	2724	117	189.45	-	1.12e-09	*
ATP synthase	52	20	3.62	+	1.78e-09	*
cation transporter	253	46	17.60	+	9.57e-09	*
chaperonin	28	14	1.95	+	2.02e-08	*
reductase	226	41	15.72	+	6.34e-08	*
guanyl-nucleotide exchange factor	162	33	11.27	+	9.48e-08	*
Hsp70 family chaperone	19	11	1.32	+	1.56e-07	*
transmembrane receptor regulatory/adaptor protein	85	22	5.91	+	2.8e-07	*
nuclease	242	1	16.83	-	7.98e-07	*
aminoacyl-tRNA synthetase	44	15	3.06	+	8.14e-07	*
homeobox transcription factor	240	1	16.69	-	9.11e-07	*
helix-turn-helix transcription factor	240	1	16.69	-	9.11e-07	*
ribosomal protein	235	39	16.34	+	1.14e-06	*
receptor	1838	80	127.83	-	1.49e-06	*
cell junction protein	170	31	11.82	+	2.21e-06	*
defense/immunity protein	694	20	48.27	-	2.61e-06	*
nucleotide kinase	61	16	4.24	+	9.57e-06	*	NOTE: Some MAGUKS are wrongly assigned as Nucleoide Kinases=>Cathegory not considered
transcription cofactor	265	3	18.43	-	1.12e-05	*
actin binding motor protein	56	15	3.89	+	1.41e-05	*
transferase	1547	152	107.59	+	1.43e-05	*
vesicle coat protein	43	13	2.99	+	1.51e-05	*
protein kinase	496	61	34.50	+	2.22e-05	*
transporter	1151	118	80.05	+	2.44e-05	*
mitochondrial carrier protein	66	16	4.59	+	2.45e-05	*
serine protease	350	7	24.34	-	3.31e-05	*
G-protein coupled receptor	504	14	35.05	-	3.98e-05	*
transfer/carrier protein	475	58	33.04	+	4.25e-05	*
Hsp90 family chaperone	4	4	.28	+	0.000199	*
cytokine	184	2	12.80	-	0.000254	*
ionotropic glutamate receptor	23	8	1.60	+	0.000257	*
carbohydrate kinase	36	10	2.50	+	0.000276	*
translation elongation factor	43	11	2.99	+	0.000279	*
non-receptor serine/threonine protein kinase	286	37	19.89	+	0.000344	*
structural protein	331	41	23.02	+	0.000403	*
protease	717	28	49.87	-	0.000451	*
basic helix-loop-helix transcription factor	107	0	7.44	-	0.000575	*
membrane-bound signaling molecule	266	6	18.50	-	0.000696	*
chromatin/chromatin-binding protein	212	4	14.74	-	0.000994	*
peroxidase	29	8	2.02	+	0.00114	*
peptide hormone	126	1	8.76	-	0.00149	*
protein phosphatase	188	25	13.08	+	0.00204	*
protease inhibitor	196	4	13.63	-	0.00228	*
SNARE protein	40	9	2.78	+	0.0023	*
signaling molecule	1167	57	81.16	-	0.00232	*
major histocompatibility complex antigen	85	0	5.91	-	0.00267	*
intermediate filament binding protein	14	5	.97	+	0.00326
oxygenase	113	1	7.86	-	0.00336
phosphatase	317	36	22.05	+	0.00361
immunoglobulin superfamily cell adhesion molecule	97	15	6.75	+	0.00404
tubulin	22	6	1.53	+	0.00487
lyase	205	25	14.26	+	0.00598
extracellular matrix structural protein	129	2	8.97	-	0.00626
isomerase	199	24	13.84	+	0.00791
hydrolase	1852	156	128.81	+	0.00796
microtubule binding motor protein	86	13	5.98	+	0.00848
translation factor	116	16	8.07	+	0.00867
intracellular calcium-sensing protein	279	31	19.40	+	0.00875
calmodulin	279	31	19.40	+	0.00875
intermediate filament	87	13	6.05	+	0.00926
ion channel	363	38	25.25	+	0.00997
ligase	533	52	37.07	+	0.0108
ligand-gated ion channel	109	15	7.58	+	0.011
cytokine receptor	303	11	21.07	-	0.0119
hydratase	20	5	1.39	+	0.0139
nucleotidyltransferase	86	1	5.98	-	0.0175
annexin	139	17	9.67	+	0.0201
anion channel	39	7	2.71	+	0.0209
type I cytokine receptor	54	0	3.76	-	0.0233
voltage-gated potassium channel	104	2	7.23	-	0.0246
potassium channel	104	2	7.23	-	0.0246
extracellular matrix linker protein	69	10	4.80	+	0.0249
surfactant	53	0	3.69	-	0.0249
serine protease inhibitor	125	3	8.69	-	0.026
storage protein	24	5	1.67	+	0.0276
epimerase/racemase	61	9	4.24	+	0.0293
endoribonuclease	50	0	3.48	-	0.0308
acyltransferase	125	15	8.69	+	0.0319
aldolase	4	2	.28	+	0.0322
DNA-directed RNA polymerase	49	0	3.41	-	0.033
nuclear hormone receptor	48	0	3.34	-	0.0354
mRNA processing factor	325	14	22.60	-	0.0358
ubiquitin-protein ligase	269	11	18.71	-	0.0388
DNA helicase	71	1	4.94	-	0.0423
amino acid transporter	110	13	7.65	+	0.0479
transketolase	5	2	.35	+	0.0481
RNA binding protein	1059	88	73.65	+	0.0516
damaged DNA-binding protein	42	0	2.92	-	0.0537
histone	41	0	2.85	-	0.0576
adenylate cyclase	60	8	4.17	+	0.0618
transaldolase	1	1	.07	+	0.0672
acetyltransferase	108	12	7.51	+	0.0794
carbohydrate transporter	60	1	4.17	-	0.0794
protein kinase receptor	120	4	8.35	-	0.0808
interleukin superfamily	36	0	2.50	-	0.0816
DNA-directed DNA polymerase	36	0	2.50	-	0.0816
cyclase	64	8	4.45	+	0.0823
myelin protein	33	5	2.30	+	0.083
decarboxylase	35	0	2.43	-	0.0875
voltage-gated sodium channel	35	0	2.43	-	0.0875
sodium channel	35	0	2.43	-	0.0875
actin and actin related protein	34	5	2.36	+	0.0913
antibacterial response protein	135	5	9.39	-	0.0933
exoribonuclease	34	0	2.36	-	0.0938
methyltransferase	152	6	10.57	-	0.0972
extracellular matrix protein	548	30	38.11	-	0.102
kinase inhibitor	132	5	9.18	-	0.104
endodeoxyribonuclease	31	0	2.16	-	0.116
translation initiation factor	81	9	5.63	+	0.117
phosphodiesterase	37	5	2.57	+	0.119
aspartic protease	30	0	2.09	-	0.124
glycosyltransferase	246	12	17.11	-	0.128
complement component	90	3	6.26	-	0.129
mRNA splicing factor	278	14	19.33	-	0.132
serine/threonine protein kinase receptor	49	1	3.41	-	0.146
tyrosine protein kinase receptor	87	3	6.05	-	0.146
chemokine	48	1	3.34	-	0.154
replication origin binding protein	26	0	1.81	-	0.164
neuropeptide	26	0	1.81	-	0.164
growth factor	170	8	11.82	-	0.166
calcium channel	42	5	2.92	+	0.171
voltage-gated calcium channel	42	5	2.92	+	0.171
glycosidase	46	1	3.20	-	0.171
phosphorylase	11	2	.77	+	0.179
hydroxylase	45	1	3.13	-	0.18
helicase	150	7	10.43	-	0.183
RNA methyltransferase	23	0	1.60	-	0.202
HMG box transcription factor	42	1	2.92	-	0.211
immunoglobulin receptor superfamily	209	11	14.54	-	0.216
basic leucine zipper transcription factor	22	0	1.53	-	0.216
tumor necrosis factor receptor	22	0	1.53	-	0.216
CREB transcription factor	22	0	1.53	-	0.216
non-receptor tyrosine protein kinase	95	9	6.61	+	0.221
centromere DNA-binding protein	20	0	1.39	-	0.249
mRNA polyadenylation factor	89	4	6.19	-	0.26
oxidase	152	13	10.57	+	0.265
guanylate cyclase	19	0	1.32	-	0.267
cadherin	104	5	7.23	-	0.271
cell adhesion molecule	668	42	46.46	-	0.282
ATP-binding cassette (ABC) transporter	70	3	4.87	-	0.283
interferon superfamily	18	0	1.25	-	0.286
immunoglobulin	18	0	1.25	-	0.286
cyclic nucleotide-gated ion channel	18	0	1.25	-	0.286
glucosidase	18	0	1.25	-	0.286
phosphatase inhibitor	36	1	2.50	-	0.286
amino acid kinase	5	1	.35	+	0.294
dehydratase	40	4	2.78	+	0.304
mutase	16	2	1.11	+	0.306
exodeoxyribonuclease	16	0	1.11	-	0.328
kinase activator	97	5	6.75	-	0.334
amylase	6	1	.42	+	0.341
metalloprotease	233	14	16.21	-	0.348
TGF-beta receptor	15	0	1.04	-	0.352
esterase	110	9	7.65	+	0.359
deaminase	47	2	3.27	-	0.365
ribonucleoprotein	125	10	8.69	+	0.372
viral protein	14	0	.97	-	0.378
acetylcholine receptor	46	2	3.20	-	0.38
GABA receptor	46	2	3.20	-	0.38
phospholipase	59	5	4.10	+	0.391
phosphatase modulator	75	4	5.22	-	0.403
DNA methyltransferase	20	2	1.39	+	0.405
carbohydrate phosphatase	13	0	.90	-	0.405
type II cytokine receptor	13	0	.90	-	0.405
tumor necrosis factor family member	13	0	.90	-	0.405
nucleotide phosphatase	34	3	2.36	+	0.421
DNA glycosylase	12	0	.83	-	0.434
extracellular matrix glycoprotein	146	9	10.15	-	0.438
pyrophosphatase	22	2	1.53	+	0.452
voltage-gated ion channel	158	10	10.99	-	0.461
RNA helicase	94	7	6.54	+	0.48
kinase modulator	324	23	22.53	+	0.489
lipase	95	7	6.61	+	0.491
cysteine protease	126	9	8.76	+	0.513
transaminase	25	2	1.74	+	0.519
galactosidase	9	0	.63	-	0.535
viral coat protein	9	0	.63	-	0.535
neurotrophic factor	9	0	.63	-	0.535
tight junction	36	2	2.50	-	0.543
translation release factor	8	0	.56	-	0.573
reverse transcriptase	8	0	.56	-	0.573
apolipoprotein	102	7	7.09	-	0.585
cysteine protease inhibitor	20	1	1.39	-	0.595
gap junction	20	1	1.39	-	0.595
DNA strand-pairing protein	7	0	.49	-	0.615
deacetylase	30	2	2.09	-	0.653
DNA topoisomerase	6	0	.42	-	0.659
metalloprotease inhibitor	4	0	.28	-	0.757
DNA ligase	4	0	.28	-	0.757
DNA polymerase processivity factor	3	0	.21	-	0.812
calsequestrin	2	0	.14	-	0.87
DNA photolyase	2	0	.14	-	0.87
primase	1	0	.07	-	0.933
phosphatase activator	1	0	.07	-	0.933

## Sheet: NSB Total vs genome
PANTHER Protein Class	Total	Observed	expected	Over/Under-represented	P value	Significant after correction
Unclassified	6898	33	81.05	-	1.2e-12	*
transmembrane receptor regulatory/adaptor protein	85	13	1.00	+	4.69e-11	*
G-protein	223	16	2.62	+	1.4e-08	*
ionotropic glutamate receptor	23	7	.27	+	1.52e-08	*
transcription factor	2041	3	23.98	-	3.63e-08	*
chaperone	224	15	2.63	+	9.69e-08	*
tubulin	22	6	.26	+	3.13e-07	*
Hsp70 family chaperone	19	5	.22	+	3.69e-06	*
heterotrimeric G-protein	44	6	.52	+	1.62e-05	*
Hsp90 family chaperone	4	3	.05	+	1.65e-05	*
cytoskeletal protein	955	27	11.22	+	2.61e-05	*
enzyme modulator	1540	37	18.10	+	2.76e-05	*
ion channel	363	15	4.27	+	3.23e-05	*
ligand-gated ion channel	109	8	1.28	+	5.33e-05	*
zinc finger transcription factor	791	0	9.29	-	7.61e-05	*
nucleic acid binding	2724	14	32.01	-	0.000131	*
small GTPase	136	8	1.60	+	0.000239	*
microtubule family cytoskeletal protein	264	11	3.10	+	0.000341	*
peroxidase	29	4	.34	+	0.000419	*
transporter	1151	27	13.52	+	0.000533	*
nucleotide kinase	61	5	.72	+	0.000845	*	NOTE: Some MAGUKS are wrongly assigned as Nucleoide Kinases=>Cathegory not considered
hydrolase	1852	37	21.76	+	0.00103
DNA binding protein	925	2	10.87	-	0.00113
non-motor actin binding protein	263	10	3.09	+	0.00125
transfer/carrier protein	475	14	5.58	+	0.00166
KRAB box transcription factor	524	0	6.16	-	0.00195
kinase	660	17	7.76	+	0.00228
oxidoreductase	739	18	8.68	+	0.00309
lyase	205	8	2.41	+	0.00322
protein phosphatase	188	7	2.21	+	0.00731
carbohydrate kinase	36	3	.42	+	0.00913
anion channel	39	3	.46	+	0.0113
actin family cytoskeletal protein	485	12	5.70	+	0.013
phosphatase	317	9	3.72	+	0.0135
translation elongation factor	43	3	.51	+	0.0147
dehydrogenase	270	8	3.17	+	0.0154
G-protein coupled receptor	504	1	5.92	-	0.0176
hydratase	20	2	.24	+	0.0236
transferase	1547	26	18.18	+	0.0422
structural protein	331	8	3.89	+	0.0434
mitochondrial carrier protein	66	3	.78	+	0.0437
extracellular matrix linker protein	69	3	.81	+	0.0487
cell junction protein	170	5	2.00	+	0.0517
non-receptor serine/threonine protein kinase	286	7	3.36	+	0.0537
nuclease	242	0	2.84	-	0.0572
homeobox transcription factor	240	0	2.82	-	0.0586
helix-turn-helix transcription factor	240	0	2.82	-	0.0586
calcium-binding protein	444	9	5.22	+	0.0809
dehydratase	40	2	.47	+	0.0811
chromatin/chromatin-binding protein	212	0	2.49	-	0.0817
immunoglobulin superfamily cell adhesion molecule	97	3	1.14	+	0.107
voltage-gated ion channel	158	4	1.86	+	0.117
apolipoprotein	102	3	1.20	+	0.12
serine protease	350	7	4.11	+	0.121
phosphorylase	11	1	.13	+	0.121
membrane traffic protein	425	8	4.99	+	0.13
protease	717	12	8.42	+	0.141
metalloprotease	233	5	2.74	+	0.142
translation factor	116	3	1.36	+	0.157
carbohydrate transporter	60	2	.70	+	0.157
adenylate cyclase	60	2	.70	+	0.157
epimerase/racemase	61	2	.72	+	0.161
helicase	150	0	1.76	-	0.17
mutase	16	1	.19	+	0.171
cyclase	64	2	.75	+	0.174
ubiquitin-protein ligase	269	1	3.16	-	0.174
extracellular matrix glycoprotein	146	0	1.72	-	0.179
transcription cofactor	265	1	3.11	-	0.181
ribonucleoprotein	125	3	1.47	+	0.183
membrane trafficking regulatory protein	129	3	1.52	+	0.195
isomerase	199	4	2.34	+	0.208
kinase inhibitor	132	0	1.55	-	0.211
glycosyltransferase	246	1	2.89	-	0.214
non-motor microtubule binding protein	74	2	.87	+	0.216
peptide hormone	126	0	1.48	-	0.226
protein kinase	496	8	5.83	+	0.231
storage protein	24	1	.28	+	0.246
translation initiation factor	81	2	.95	+	0.246
ligase	533	4	6.26	-	0.248
oxygenase	113	0	1.33	-	0.264
kinase modulator	324	2	3.81	-	0.265
reductase	226	4	2.66	+	0.276
acetyltransferase	108	0	1.27	-	0.28
chaperonin	28	1	.33	+	0.281
basic helix-loop-helix transcription factor	107	0	1.26	-	0.283
complement component	90	2	1.06	+	0.285
defense/immunity protein	694	6	8.15	-	0.29
cadherin	104	0	1.22	-	0.294
aspartic protease	30	1	.35	+	0.297
ribosomal protein	235	4	2.76	+	0.299
lipase	95	2	1.12	+	0.307
kinase activator	97	0	1.14	-	0.319
myelin protein	33	1	.39	+	0.322
non-receptor tyrosine protein kinase	95	0	1.12	-	0.327
RNA helicase	94	0	1.10	-	0.331
decarboxylase	35	1	.41	+	0.337
voltage-gated potassium channel	104	2	1.22	+	0.346
potassium channel	104	2	1.22	+	0.346
cation transporter	253	4	2.97	+	0.347
mRNA polyadenylation factor	89	0	1.05	-	0.351
cytokine	184	1	2.16	-	0.363
nucleotidyltransferase	86	0	1.01	-	0.363
major histocompatibility complex antigen	85	0	1.00	-	0.368
amino acid transporter	110	2	1.29	+	0.371
histone	41	1	.48	+	0.383
membrane-bound signaling molecule	266	2	3.13	-	0.394
vesicle coat protein	43	1	.51	+	0.397
RNA binding protein	1059	11	12.44	-	0.408
phosphatase modulator	75	0	.88	-	0.414
intracellular calcium-sensing protein	279	4	3.28	+	0.415
calmodulin	279	4	3.28	+	0.415
glycosidase	46	1	.54	+	0.418
acetylcholine receptor	46	1	.54	+	0.418
GABA receptor	46	1	.54	+	0.418
serine protease inhibitor	125	2	1.47	+	0.432
DNA helicase	71	0	.83	-	0.434
ATP-binding cassette (ABC) transporter	70	0	.82	-	0.439
immunoglobulin receptor superfamily	209	3	2.46	+	0.445
ATP synthase	52	1	.61	+	0.458
extracellular matrix protein	548	7	6.44	+	0.465
cell adhesion molecule	668	7	7.85	-	0.472
annexin	139	2	1.63	+	0.486
signaling molecule	1167	13	13.71	-	0.493
phospholipase	59	1	.69	+	0.501
receptor	1838	21	21.60	-	0.504
actin binding motor protein	56	0	.66	-	0.517
cytokine receptor	303	3	3.56	-	0.523
antibacterial response protein	135	1	1.59	-	0.529
type I cytokine receptor	54	0	.63	-	0.53
mRNA processing factor	325	4	3.82	+	0.532
methyltransferase	152	2	1.79	+	0.534
oxidase	152	2	1.79	+	0.534
surfactant	53	0	.62	-	0.536
G-protein modulator	503	6	5.91	+	0.542
extracellular matrix structural protein	129	1	1.52	-	0.552
endoribonuclease	50	0	.59	-	0.555
DNA-directed RNA polymerase	49	0	.58	-	0.562
serine/threonine protein kinase receptor	49	0	.58	-	0.562
cysteine protease	126	1	1.48	-	0.564
acyltransferase	125	1	1.47	-	0.568
guanyl-nucleotide exchange factor	162	2	1.90	+	0.568
chemokine	48	0	.56	-	0.569
nuclear hormone receptor	48	0	.56	-	0.569
deaminase	47	0	.55	-	0.575
mRNA splicing factor	278	3	3.27	-	0.587
protein kinase receptor	120	1	1.41	-	0.588
hydroxylase	45	0	.53	-	0.589
growth factor	170	2	2.00	+	0.594
protease inhibitor	196	2	2.30	-	0.595
aminoacyl-tRNA synthetase	44	0	.52	-	0.596
damaged DNA-binding protein	42	0	.49	-	0.61
calcium channel	42	0	.49	-	0.61
voltage-gated calcium channel	42	0	.49	-	0.61
HMG box transcription factor	42	0	.49	-	0.61
SNARE protein	40	0	.47	-	0.625
esterase	110	1	1.29	-	0.629
phosphodiesterase	37	0	.43	-	0.647
interleukin superfamily	36	0	.42	-	0.655
phosphatase inhibitor	36	0	.42	-	0.655
tight junction	36	0	.42	-	0.655
DNA-directed DNA polymerase	36	0	.42	-	0.655
voltage-gated sodium channel	35	0	.41	-	0.663
sodium channel	35	0	.41	-	0.663
exoribonuclease	34	0	.40	-	0.67
actin and actin related protein	34	0	.40	-	0.67
nucleotide phosphatase	34	0	.40	-	0.67
endodeoxyribonuclease	31	0	.36	-	0.695
deacetylase	30	0	.35	-	0.703
intermediate filament	87	1	1.02	-	0.728
tyrosine protein kinase receptor	87	1	1.02	-	0.728
microtubule binding motor protein	86	1	1.01	-	0.732
replication origin binding protein	26	0	.31	-	0.737
neuropeptide	26	0	.31	-	0.737
transaminase	25	0	.29	-	0.745
RNA methyltransferase	23	0	.27	-	0.763
basic leucine zipper transcription factor	22	0	.26	-	0.772
tumor necrosis factor receptor	22	0	.26	-	0.772
pyrophosphatase	22	0	.26	-	0.772
CREB transcription factor	22	0	.26	-	0.772
cysteine protease inhibitor	20	0	.24	-	0.79
centromere DNA-binding protein	20	0	.24	-	0.79
gap junction	20	0	.24	-	0.79
DNA methyltransferase	20	0	.24	-	0.79
guanylate cyclase	19	0	.22	-	0.8
interferon superfamily	18	0	.21	-	0.809
immunoglobulin	18	0	.21	-	0.809
cyclic nucleotide-gated ion channel	18	0	.21	-	0.809
glucosidase	18	0	.21	-	0.809
exodeoxyribonuclease	16	0	.19	-	0.829
TGF-beta receptor	15	0	.18	-	0.838
intermediate filament binding protein	14	0	.16	-	0.848
viral protein	14	0	.16	-	0.848
carbohydrate phosphatase	13	0	.15	-	0.858
type II cytokine receptor	13	0	.15	-	0.858
tumor necrosis factor family member	13	0	.15	-	0.858
DNA glycosylase	12	0	.14	-	0.868
galactosidase	9	0	.11	-	0.9
viral coat protein	9	0	.11	-	0.9
neurotrophic factor	9	0	.11	-	0.9
translation release factor	8	0	.09	-	0.91
reverse transcriptase	8	0	.09	-	0.91
DNA strand-pairing protein	7	0	.08	-	0.921
amylase	6	0	.07	-	0.932
DNA topoisomerase	6	0	.07	-	0.932
amino acid kinase	5	0	.06	-	0.943
transketolase	5	0	.06	-	0.943
metalloprotease inhibitor	4	0	.05	-	0.954
aldolase	4	0	.05	-	0.954
DNA ligase	4	0	.05	-	0.954
DNA polymerase processivity factor	3	0	.04	-	0.965
calsequestrin	2	0	.02	-	0.977
DNA photolyase	2	0	.02	-	0.977
primase	1	0	.01	-	0.988
phosphatase activator	1	0	.01	-	0.988
transaldolase	1	0	.01	-	0.988

## Sheet: PM Total vs genome
PANTHER Protein Class	Total	Observed	expected	Over/Under-represented	P value	Significant after correction
Unclassified	6898	31	77.95	-	1.34e-12	*
heterotrimeric G-protein	44	9	.50	+	2.84e-09	*
ionotropic glutamate receptor	23	7	.26	+	1.16e-08	*
G-protein	223	15	2.52	+	5.49e-08	*
transcription factor	2041	5	23.06	-	2.99e-06	*
Hsp70 family chaperone	19	5	.21	+	3.05e-06	*
oxidoreductase	739	24	8.35	+	4.3e-06	*
nucleotide kinase	61	7	.69	+	7.46e-06	*	NOTE: Some MAGUKS are wrongly assigned as Nucleoide Kinases=>Cathegory not considered
Hsp90 family chaperone	4	3	.05	+	1.47e-05	*
peroxidase	29	5	.33	+	2.31e-05	*
enzyme modulator	1540	36	17.40	+	2.73e-05	*
ligand-gated ion channel	109	8	1.23	+	4.05e-05	*
transmembrane receptor regulatory/adaptor protein	85	7	.96	+	6.06e-05	*
dehydrogenase	270	12	3.05	+	7.06e-05	*
zinc finger transcription factor	791	0	8.94	-	0.000109	*
chaperone	224	10	2.53	+	0.000273	*
nucleic acid binding	2724	14	30.78	-	0.000286	*
transporter	1151	27	13.01	+	0.000287	*
transfer/carrier protein	475	15	5.37	+	0.000384	*
hydrolase	1852	35	20.93	+	0.00185
tubulin	22	3	.25	+	0.0021
KRAB box transcription factor	524	0	5.92	-	0.00248
lyase	205	8	2.32	+	0.00254
ion channel	363	11	4.10	+	0.0031
G-protein coupled receptor	504	0	5.70	-	0.00313
kinase	660	16	7.46	+	0.00372
reductase	226	8	2.55	+	0.00454
small GTPase	136	6	1.54	+	0.00482
protein phosphatase	188	7	2.12	+	0.00595
carbohydrate kinase	36	3	.41	+	0.00822
phosphatase	317	9	3.58	+	0.0107
non-motor actin binding protein	263	8	2.97	+	0.0108
cell junction protein	170	6	1.92	+	0.0135
mutase	16	2	.18	+	0.0145
transferase	1547	27	17.48	+	0.0165
DNA binding protein	925	4	10.45	-	0.0197
ATP synthase	52	3	.59	+	0.0217
hydratase	20	2	.23	+	0.0219
membrane traffic protein	425	10	4.80	+	0.0238
cytoskeletal protein	955	18	10.79	+	0.0244
calcium-binding protein	444	10	5.02	+	0.0308
adenylate cyclase	60	3	.68	+	0.0313
microtubule family cytoskeletal protein	264	7	2.98	+	0.0317
structural protein	331	8	3.74	+	0.0358
cyclase	64	3	.72	+	0.0368
mitochondrial carrier protein	66	3	.75	+	0.0397
extracellular matrix linker protein	69	3	.78	+	0.0443
non-receptor serine/threonine protein kinase	286	7	3.23	+	0.0453
serine protease	350	8	3.96	+	0.047
metalloprotease	233	6	2.63	+	0.0504
myelin protein	33	2	.37	+	0.0543
ribonucleoprotein	125	4	1.41	+	0.0546
membrane trafficking regulatory protein	129	4	1.46	+	0.0598
nuclease	242	0	2.73	-	0.0638
homeobox transcription factor	240	0	2.71	-	0.0653
helix-turn-helix transcription factor	240	0	2.71	-	0.0653
cation transporter	253	6	2.86	+	0.0691
anion channel	39	2	.44	+	0.0726
histone	41	2	.46	+	0.0791
aminoacyl-tRNA synthetase	44	2	.50	+	0.0892
chromatin/chromatin-binding protein	212	0	2.40	-	0.09
immunoglobulin superfamily cell adhesion molecule	97	3	1.10	+	0.0984
actin family cytoskeletal protein	485	9	5.48	+	0.101
defense/immunity protein	694	4	7.84	-	0.105
apolipoprotein	102	3	1.15	+	0.11
protease	717	12	8.10	+	0.115
phosphorylase	11	1	.12	+	0.117
cytokine	184	0	2.08	-	0.124
carbohydrate transporter	60	2	.68	+	0.148
epimerase/racemase	61	2	.69	+	0.152
helicase	150	0	1.69	-	0.182
isomerase	199	4	2.25	+	0.19
extracellular matrix glycoprotein	146	0	1.65	-	0.191
ubiquitin-protein ligase	269	1	3.04	-	0.191
transcription cofactor	265	1	2.99	-	0.198
protein kinase	496	8	5.60	+	0.201
gap junction	20	1	.23	+	0.202
non-motor microtubule binding protein	74	2	.84	+	0.204
antibacterial response protein	135	0	1.53	-	0.216
pyrophosphatase	22	1	.25	+	0.22
kinase inhibitor	132	0	1.49	-	0.224
signaling molecule	1167	10	13.19	-	0.228
storage protein	24	1	.27	+	0.238
RNA binding protein	1059	9	11.97	-	0.238
peptide hormone	126	0	1.42	-	0.24
oxidase	152	3	1.72	+	0.247
voltage-gated ion channel	158	3	1.79	+	0.265
chaperonin	28	1	.32	+	0.271
ribosomal protein	235	4	2.66	+	0.276
oxygenase	113	0	1.28	-	0.278
lipase	95	2	1.07	+	0.291
acetyltransferase	108	0	1.22	-	0.294
basic helix-loop-helix transcription factor	107	0	1.21	-	0.297
growth factor	170	3	1.92	+	0.302
mRNA processing factor	325	5	3.67	+	0.307
cadherin	104	0	1.18	-	0.308
decarboxylase	35	1	.40	+	0.327
kinase activator	97	0	1.10	-	0.333
non-receptor tyrosine protein kinase	95	0	1.07	-	0.341
RNA helicase	94	0	1.06	-	0.345
esterase	110	2	1.24	+	0.353
amino acid transporter	110	2	1.24	+	0.353
dehydratase	40	1	.45	+	0.364
intermediate filament	87	0	.98	-	0.373
nucleotidyltransferase	86	0	.97	-	0.378
major histocompatibility complex antigen	85	0	.96	-	0.382
mRNA splicing factor	278	4	3.14	+	0.385
vesicle coat protein	43	1	.49	+	0.385
translation elongation factor	43	1	.49	+	0.385
ligase	533	7	6.02	+	0.397
translation initiation factor	81	0	.92	-	0.4
glycosidase	46	1	.52	+	0.406
acetylcholine receptor	46	1	.52	+	0.406
GABA receptor	46	1	.52	+	0.406
acyltransferase	125	2	1.41	+	0.413
serine protease inhibitor	125	2	1.41	+	0.413
membrane-bound signaling molecule	266	2	3.01	-	0.42
immunoglobulin receptor superfamily	209	3	2.36	+	0.421
extracellular matrix protein	548	7	6.19	+	0.425
phosphatase modulator	75	0	.85	-	0.428
DNA helicase	71	0	.80	-	0.448
ATP-binding cassette (ABC) transporter	70	0	.79	-	0.453
annexin	139	2	1.57	+	0.466
glycosyltransferase	246	2	2.78	-	0.473
phospholipase	59	1	.67	+	0.487
G-protein modulator	503	5	5.68	-	0.496
kinase modulator	324	3	3.66	-	0.501
receptor	1838	21	20.77	+	0.512
methyltransferase	152	2	1.72	+	0.513
cell adhesion molecule	668	7	7.55	-	0.516
actin binding motor protein	56	0	.63	-	0.531
type I cytokine receptor	54	0	.61	-	0.543
guanyl-nucleotide exchange factor	162	2	1.83	+	0.547
surfactant	53	0	.60	-	0.549
cytokine receptor	303	3	3.42	-	0.552
endoribonuclease	50	0	.57	-	0.568
extracellular matrix structural protein	129	1	1.46	-	0.572
DNA-directed RNA polymerase	49	0	.55	-	0.574
serine/threonine protein kinase receptor	49	0	.55	-	0.574
chemokine	48	0	.54	-	0.581
nuclear hormone receptor	48	0	.54	-	0.581
cysteine protease	126	1	1.42	-	0.583
deaminase	47	0	.53	-	0.588
hydroxylase	45	0	.51	-	0.601
protein kinase receptor	120	1	1.36	-	0.607
intracellular calcium-sensing protein	279	3	3.15	-	0.613
calmodulin	279	3	3.15	-	0.613
protease inhibitor	196	2	2.21	-	0.618
damaged DNA-binding protein	42	0	.47	-	0.622
calcium channel	42	0	.47	-	0.622
voltage-gated calcium channel	42	0	.47	-	0.622
HMG box transcription factor	42	0	.47	-	0.622
microtubule binding motor protein	86	1	.97	+	0.622
translation factor	116	1	1.31	-	0.623
tyrosine protein kinase receptor	87	1	.98	+	0.627
SNARE protein	40	0	.45	-	0.636
phosphodiesterase	37	0	.42	-	0.658
interleukin superfamily	36	0	.41	-	0.666
phosphatase inhibitor	36	0	.41	-	0.666
tight junction	36	0	.41	-	0.666
DNA-directed DNA polymerase	36	0	.41	-	0.666
voltage-gated potassium channel	104	1	1.18	-	0.671
potassium channel	104	1	1.18	-	0.671
voltage-gated sodium channel	35	0	.40	-	0.673
sodium channel	35	0	.40	-	0.673
exoribonuclease	34	0	.38	-	0.681
actin and actin related protein	34	0	.38	-	0.681
nucleotide phosphatase	34	0	.38	-	0.681
endodeoxyribonuclease	31	0	.35	-	0.704
deacetylase	30	0	.34	-	0.712
aspartic protease	30	0	.34	-	0.712
complement component	90	1	1.02	-	0.729
mRNA polyadenylation factor	89	1	1.01	-	0.734
replication origin binding protein	26	0	.29	-	0.745
neuropeptide	26	0	.29	-	0.745
transaminase	25	0	.28	-	0.754
RNA methyltransferase	23	0	.26	-	0.771
basic leucine zipper transcription factor	22	0	.25	-	0.78
tumor necrosis factor receptor	22	0	.25	-	0.78
CREB transcription factor	22	0	.25	-	0.78
cysteine protease inhibitor	20	0	.23	-	0.798
centromere DNA-binding protein	20	0	.23	-	0.798
DNA methyltransferase	20	0	.23	-	0.798
guanylate cyclase	19	0	.21	-	0.807
interferon superfamily	18	0	.20	-	0.816
immunoglobulin	18	0	.20	-	0.816
cyclic nucleotide-gated ion channel	18	0	.20	-	0.816
glucosidase	18	0	.20	-	0.816
exodeoxyribonuclease	16	0	.18	-	0.835
TGF-beta receptor	15	0	.17	-	0.844
intermediate filament binding protein	14	0	.16	-	0.854
viral protein	14	0	.16	-	0.854
carbohydrate phosphatase	13	0	.15	-	0.863
type II cytokine receptor	13	0	.15	-	0.863
tumor necrosis factor family member	13	0	.15	-	0.863
DNA glycosylase	12	0	.14	-	0.873
galactosidase	9	0	.10	-	0.903
viral coat protein	9	0	.10	-	0.903
neurotrophic factor	9	0	.10	-	0.903
translation release factor	8	0	.09	-	0.914
reverse transcriptase	8	0	.09	-	0.914
DNA strand-pairing protein	7	0	.08	-	0.924
amylase	6	0	.07	-	0.934
DNA topoisomerase	6	0	.07	-	0.934
amino acid kinase	5	0	.06	-	0.945
transketolase	5	0	.06	-	0.945
metalloprotease inhibitor	4	0	.05	-	0.956
aldolase	4	0	.05	-	0.956
DNA ligase	4	0	.05	-	0.956
DNA polymerase processivity factor	3	0	.03	-	0.967
calsequestrin	2	0	.02	-	0.978
DNA photolyase	2	0	.02	-	0.978
primase	1	0	.01	-	0.989
phosphatase activator	1	0	.01	-	0.989
transaldolase	1	0	.01	-	0.989

## Sheet: NSB tripilcate vs. postsyn prot
PANTHER Protein Class	Total	Observed	expected	Over/Under-represented	P value	Significant after correction
transmembrane receptor regulatory/adaptor protein	24	11	0.96	+	3.77e-09	*
ionotropic glutamate receptor	8	6	0.32	+	9.75e-07	*
nucleic acid binding	202	0	8.11	-	0.000194	*
receptor	129	14	5.18	+	0.000586	*
ligand-gated ion channel	27	6	1.08	+	0.000789	*
tubulin	11	4	0.44	+	0.00105	*
RNA binding protein	151	0	6.06	-	0.00183	*
ion channel	70	9	2.81	+	0.00199	*
metalloprotease	15	4	0.6	+	0.00322
anion channel	10	3	0.4	+	0.00779
nucleotide kinase	22	4	0.88	+	0.0121
cell junction protein	38	5	1.53	+	0.0186
protease	38	5	1.53	+	0.0186
transporter	174	13	6.98	+	0.0209
peroxidase	8	2	0.32	+	0.0414
lyase	33	4	1.32	+	0.0442
Unclassified	379	9	15.21	-	0.0456
About | Contact Us | System Requirements | Privacy Policy | Disclaimer
© Copyright 2012 Paul Thomas All Rights Reserved,
