# Supplementary material for: Human post-mortem synapse proteome integrity screening for proteomic studies of postsynaptic complexes
Source: Mol Brain. 2014 Nov 28;7:88. doi: 10.1186/s13041-014-0088-4 (PMC4271336; doi:10.1186/s13041-014-0088-4)
Supplement: Additional file 5 — MASC genes in Disease. List of human MASC genes known to cause inherited diseases or positively associated with genetically complex psychiatric and neurologic disorders. [file 13041_2014_88_MOESM5_ESM.xlsx]

## Sheet: Legend
Supplementary Table 4: MASC genes in Disease
Sheet#1: Summary table with numbers of diseases and genes causing PNS, CNS, CNS and PNS and non-NS, as defined by OMIM and text mining curation.
Sheet#2: List of genes coding for MASC proteins and causing inherited diseases as described in the Online Mendelian Inheritance in Man (OMIM) repository, or identified using text minig software as assocaited to disease. Identified diseases are classified into those affecting the Peripheral Nervous System (PNS), central nervous system (CNS) or both (PNS and CNS). Diseases are also classified using…

## Sheet: Summary Table
			OMIM	Linguamatics	OMIM + Linguamatics
	All Diseases	Gene Number	66	34	100
		Disease Number	93	33	126
	PNS only Diseases	Gene Number	5	2	7
		Disease Number	9	2	11
	CNS only Diseases	Gene Number	39	30	69
		Disease Number	47	29	76
	CNS and PNS Diseases	Gene Number	4	2	6
		Disease Number	4	2	6
	Non-NS Diseases	Gene Number	23	1	24
		Disease Number	33	1	34

## Sheet: MASC genes in disease
HGNC Symbol	HGNC ID	Protein Description	PNS Disease Only	CNS Disease Only	PNS & CNS Disease	Non NS Disease	OMIM ID	OMIM Yes	Text Mining - PubMed ID	OMIM Phenotype / MedDRA Term	ICD-10 Chapter for CNS Disease	ICD-10 Section for 'Diseases of the Nervous System'
GDAP1	HGNC:15968	Ganglioside-induced differentiation-associated-protein 1	YES				214400	YES	15772096	Charcot-Marie-Tooth disease, type 4A
RAB7A	HGNC:9788	Rab7, member ras oncogene family	YES				600882	YES	15455439	Charcot-Marie-Tooth disease, type 2B
NDRG1	HGNC:7679	N-myc downstream regulated gene 1	YES				601455	YES	17142040	Charcot-Marie-Tooth disease, type 4D
HSPB1	HGNC:5246	Heat shock protein 1	YES				606595	YES		Charcot-Marie-Tooth disease, axonal, type 2F
GDAP1	HGNC:15968	Ganglioside-induced differentiation-associated-protein 1	YES				607706	YES		Charcot-Marie-Tooth disease, axonal, with vocal cord paresis
GDAP1	HGNC:15968	Ganglioside-induced differentiation-associated-protein 1	YES				607831	YES		Charcot-Marie-Tooth disease, axonal, type 2K
GDAP1	HGNC:15968	Ganglioside-induced differentiation-associated-protein 1	YES				608340	YES		Charcot-Marie-Tooth disease, recessive intermediate, A
HSPB1	HGNC:5246	Heat shock protein 1	YES				608634	YES		Neuropathy, distal hereditary motor, type IIB
IDH3B	HGNC:5385	Isocitrate dehydrogenase 3 (nad+) beta	YES				612572	YES		Retinitis pigmentosa 46
SNCA	HGNC:11138	Synuclein, alpha		YES			127750	YES		Dementia, Lewy body	Diseases of the nervous system	Other degenerative diseases of the nervous system
VCP	HGNC:12666	Valosin containing protein		YES			167320	YES		Inclusion body myopathy with early-onset Paget disease and frontotemporal dementia	Diseases of the nervous system	Other degenerative diseases of the nervous system
SNCA	HGNC:11138	Synuclein, alpha		YES			168601	YES		Parkinson disease 1	Diseases of the nervous system	Extrapyramidal and movement disorders
ATL1	HGNC:11231	Atlastin gtpase 1		YES			182600	YES	15742100	Spastic paraplegia 3A, autosomal dominant	Diseases of the nervous system	Cerebral palsy and other paralytic syndromes
GNAQ	HGNC:4390	guanine nucleotide binding protein (G protein), q polypeptide		YES			185300	YES	23656586	Sturge-Weber syndrome, somatic, mosaic	Congenital malformations of the nervous system
HADH	HGNC:4799	Hydroxyacyl-coenzyme a dehydrogenase		YES			231530	YES	15860413	3-hydroxyacyl-CoA dehydrogenase deficiency	No ICD-10 Correspondance	No ICD-10 Correspondance
SUCLG1	HGNC:11449	Succinate-coa ligase, gdp-forming, alpha subunit		YES			245400	YES		Mitochondrial DNA depletion syndrome 9 (encephalomyopathic type with methylmalonic aciduria)	No ICD-10 Correspondance	No ICD-10 Correspondance
NDUFS1	HGNC:7707	Nadh dehydrogenase (ubiquinone) fe-s protein 1		YES			252010	YES		Mitochondrial complex I deficiency	No ICD-10 Correspondance	No ICD-10 Correspondance
SDHA	HGNC:10680	Succinate dehydrogenase complex, subunit a, flavoprotein (fp)		YES			252011	YES		Mitochondrial respiratory chain complex II deficiency	No ICD-10 Correspondance	No ICD-10 Correspondance
NDUFA10	HGNC:7684	Nadh dehydrogenase (ubiquinone) 1 alpha subcomplex 10		YES			256000	YES		Leigh syndrome	Diseases of the nervous system	Other degenerative diseases of the nervous system
SDHA	HGNC:10680	Succinate dehydrogenase complex, subunit a, flavoprotein (fp)		YES			256000	YES	16361598	Leigh syndrome	Diseases of the nervous system	Other degenerative diseases of the nervous system
PC	HGNC:8636	Pyruvate carboxylase		YES			266150	YES		Pyruvate carboxylase deficiency	Endocrine, nutritional and metabolic diseases	Metabolic Disorders
HPRT1	HGNC:5157	Hypoxanthine guanine phosphoribosyl transferase		YES			300322	YES		Lesch-Nyhan syndrome	Endocrine, nutritional and metabolic diseases	Metabolic Disorders
GRIA3	HGNC:4573	Glutamate receptor, ionotropic, ampa3 (alpha 3)		YES			300699	YES		Mental retardation, X-linked 94	Mental and behavioural disorders	Mental Retardation
DLG3	HGNC:2902	Discs, large homolog 3 (drosophila)		YES			300850	YES	15185169	Mental retardation, X-linked 90	Mental and behavioural disorders	Mental Retardation
IQSEC2	HGNC:29059	Iq motif and sec7 domain 2		YES			309530	YES		Mental retardation, X-linked 1	Mental and behavioural disorders	Mental Retardation
PLP1	HGNC:9086	Proteolipid protein (myelin) 1		YES			312080	YES	18437021, 12601703, 9247276	Pelizaeus-Merzbacher disease	Endocrine, nutritional and metabolic diseases	Metabolic Disorders
PLP1	HGNC:9086	Proteolipid protein (myelin) 1		YES			312920	YES		Spastic paraplegia 2, X-linked	Diseases of the nervous system	Cerebral palsy and other paralytic syndromes
LGI1	HGNC:6572	Leucine-rich repeat lgi family, member 1		YES			600512	YES	18711109, 12205652	Epilepsy, familial temporal lobe, 1	Diseases of the nervous system	Episodic and Paroxysmal syndromes
SLC2A1	HGNC:11005	Solute carrier family 2 (facilitated glucose transporter), member 1		YES			601042	YES		Dystonia 9	Diseases of the nervous system	Extrapyramidal and movement disorders
PRKCG	HGNC:9402	Protein kinase c, gamma		YES			605361	YES	16189624	Spinocerebellar ataxia 14	Diseases of the nervous system	Systemic atrophies primarily affecting the central nervous system
SNCA	HGNC:11138	Synuclein, alpha		YES			605543	YES		Parkinson disease 4	Diseases of the nervous system	Extrapyramidal and movement disorders
FTL	HGNC:3999	Ferritin light chain 1		YES			606159	YES		Neurodegeneration with brain iron accumulation 3	Diseases of the nervous system	Other degenerative diseases of the nervous system
SLC2A1	HGNC:11005	Solute carrier family 2 (facilitated glucose transporter), member 1		YES			606777	YES	17169300	GLUT1 deficiency syndrome 1	No ICD-10 Correspondance	No ICD-10 Correspondance
VAPB	HGNC:12649	Vesicle-associated membrane protein, associated protein b and c		YES			608627	YES	15372378	Amyotrophic lateral sclerosis 8	Diseases of the nervous system	Systemic atrophies primarily affecting the central nervous system
SLC25A22	HGNC:19954	Solute carrier family 25 (mitochondrial carrier, glutamate), member 22		YES			609304	YES	19780765	Epileptic encephalopathy, early infantile, 3	Diseases of the nervous system	Episodic and Paroxysmal syndromes
HADH	HGNC:4799	Hydroxyacyl-coenzyme a dehydrogenase		YES			609975	YES	15860413	Hyperinsulinemic hypoglycemia, familial, 4	No ICD-10 Correspondance	No ICD-10 Correspondance
CTSD	HGNC:2529	Cathepsin d		YES			610127	YES		Ceroid lipofuscinosis, neuronal, 10	Endocrine, nutritional and metabolic diseases	Metabolic Disorders
TUFM	HGNC:12420	Tu translation elongation factor, mitochondrial		YES			610678	YES		Combined oxidative phosphorylation deficiency 4	No ICD-10 Correspondance	No ICD-10 Correspondance
GABRA1	HGNC:4075	Gamma-aminobutyric acid (gaba) a receptor, subunit alpha 1		YES			611136	YES		Epilepsy, childhood absence, susceptibility to, 4	Diseases of the nervous system	Episodic and Paroxysmal syndromes
TUBA1A	HGNC:20766	Tubulin, alpha 1a		YES			611603	YES	18954413	Lissencephaly 3	Congenital malformations, deformations and chromosomal abnormalities	Congenital malformations of the nervous system
SLC2A1	HGNC:11005	Solute carrier family 2 (facilitated glucose transporter), member 1		YES			612126	YES		GLUT1 deficiency syndrome 2	No ICD-10 Correspondance	No ICD-10 Correspondance
SYNGAP1	HGNC:11497	Synaptic ras gtpase activating protein 1 homolog (rat)		YES			612621	YES	19196676	Mental retardation, autosomal dominant 5	Mental and behavioural disorders	Mental Retardation
SLC1A3	HGNC:10941	Solute carrier family 1 (glial high affinity glutamate transporter), member 3		YES			612656	YES	19139306	Episodic ataxia, type 6	Diseases of the nervous system	Systemic atrophies primarily affecting the central nervous system
TUBA8	HGNC:12410	Tubulin, alpha 8		YES			613180	YES		Polymicrogyria with optic nerve hypoplasia	Congenital malformations, deformations and chromosomal abnormalities	Congenital malformations of the nervous system
IDH2	HGNC:5383	Isocitrate dehydrogenase 2 (nadp+), mitochondrial		YES			613657	YES		D-2-hydrosyglutaric aciduria 2	No ICD-10 Correspondance	No ICD-10 Correspondance
VCP	HGNC:12666	Valosin containing protein		YES			613954	YES	19380227	Amyotrophic lateral sclerosis 14, with or without frontotemporal dementia	Diseases of the nervous system	Systemic atrophies primarily affecting the central nervous system
GRIN2B	HGNC:4586	Glutamate receptor, ionotropic, nmda2b (epsilon 2)		YES			613970	YES		Mental retardation, autosomal dominant 6	Mental and behavioural disorders	Mental Retardation
GRIN2A	HGNC:4585	Glutamate receptor, ionotropic, nmda2a (epsilon 1)		YES			613971	YES		Epilepsy with neurodevelopmental defects	Diseases of the nervous system	Episodic and Paroxysmal syndromes
TUBB3	HGNC:20773	Tubulin, beta 3 class III		YES			614039	YES		Cortical dysplasia, complex, with other brain malformations	Congenital malformations, deformations and chromosomal abnormalities	Congenital malformations of the nervous system
MOG	HGNC:7197	Myelin oligodendrocyte glycoprotein		YES			614250	YES		Narcolepsy 7	Diseases of the nervous system	Episodic and Paroxysmal syndromes
GRIN1	HGNC:4584	Glutamate receptor, ionotropic, nmda1 (zeta 1)		YES			614254	YES		Mental retardation, autosomal dominant 8	Mental and behavioural disorders	Mental Retardation
NRXN1	HGNC:8008	Neurexin 1		YES			614325	YES		Pitt-Hopkins-like syndrome 2	No ICD-10 Correspondance	No ICD-10 Correspondance
ACO2	HGNC:118	Aconitase 2, mitochondrial		YES			614559	YES		Infantile cerebellar-retinal degeneration	Diseases of the nervous system	Systemic atrophies primarily affecting the central nervous system
SLC2A1	HGNC:11005	Solute carrier family 2 (facilitated glucose transporter), member 1		YES			614847	YES		Epilepsy, idiopathic generalized, suscpetibility to, 12	Diseases of the nervous system	Episodic and Paroxysmal syndromes
KIF5C	HGNC:6325	kinesin family member 5C		YES			615282	YES	24812067, 23603762	Cortical dysplasia, complex, with other brain malformations 2	Congenital malformations of the nervous system
GNAO1	HGNC:4389	guanine nucleotide binding protein (G protein), alpha activating activity polypeptide O		YES			615473	YES	23993195	Epileptic encephalopathy, early infantile, 17	Diseases of the nervous system	Episodic and Paroxysmal syndromes
DNAJC6	HGNC:15469	DnaJ (Hsp40) homolog, subfamily C, member 6		YES			615528	YES	23211418, 22563501	Parkinson Disease 19, juvenile onset	Diseases of the nervous system	Extrapyramidal and movement disorders
NEFH	HGNC:7737	Neurofilament, heavy polypeptide			YES		105400	YES	9931323	Amyotrophic lateral sclerosis, susceptibility to	Diseases of the nervous system	Systemic atrophies primarily affecting the central nervous system
VAPB	HGNC:12649	Vesicle-associated membrane protein, associated protein b and c			YES		182980	YES	18677189	Spinal muscular atrophy, late-onset, Finkel type	Diseases of the nervous system	Systemic atrophies primarily affecting the central nervous system
TPP1	HGNC:2073	Tripeptidyl peptidase i			YES		204500	YES	20820830	Ceroid lipofuscinosis, neuronal, 2	Endocrine, nutritional and metabolic diseases	Metabolic Disorders
UBA1	HGNC:12469	Ubiquitin-like modifier activating enzyme 1			YES		301830	YES		Spinal muscular atrophy, X-linked 2, infantile	Diseases of the nervous system	Systemic atrophies primarily affecting the central nervous system
GSN	HGNC:4620	Gelsolin				YES	105120	YES	10072044	Amyloidosis, Finnish type
SDHB	HGNC:10681	succinate dehydrogenase complex, subunit B, iron sulfur (Ip)				YES	115310	YES		Paragangliomas 4
GJA1	HGNC:4274	Gap junction protein, alpha 1				YES	164200	YES		Oculodentodigital dysplasia
SDHB	HGNC:10681	succinate dehydrogenase complex, subunit B, iron sulfur (Ip)				YES	171300	YES		Pheochromocytoma
PRKCSH	HGNC:9411	Protein kinase c substrate 80k-h				YES	174050	YES		Polycystic liver disease
ANK1	HGNC:492	Ankyrin 1, erythroid				YES	182900	YES		Spherocytosis, type 1
GJA1	HGNC:4274	Gap junction protein, alpha 1				YES	186100	YES		Syndactyly, type III
GNAI2	HGNC:4385	Guanine nucleotide binding protein (g protein), alpha inhibiting 2				YES	192605	YES		Ventricular tachycardia, idiopathic
TF	HGNC:11740	Transferrin				YES	209300	YES		Atransferrinemia
AGL	HGNC:321	Amylo-1,6-glucosidase, 4-alpha-glucanotransferase				YES	232400	YES		Glycogen storage disease IIIa
PFKM	HGNC:8877	Phosphofructokinase, muscle				YES	232800	YES		Glycogen storage disease VII
GJA1	HGNC:4274	Gap junction protein, alpha 1				YES	234100	YES		Hallermann-Streiff syndrome
HK1	HGNC:4922	Hexokinase 1				YES	235700	YES		Hemolytic anemia due to hexokinase deficiency
GJA1	HGNC:4274	Gap junction protein, alpha 1				YES	241550	YES		Hypoplastic left heart syndrome 1
GJA1	HGNC:4274	Gap junction protein, alpha 1				YES	257850	YES		Oculodentodigital dysplasia, autosomal recessive
HPRT1	HGNC:5157	Hypoxanthine guanine phosphoribosyl transferase				YES	300323	YES		HPRT-related gout
TUBB3	HGNC:20772	Tubulin, beta 3 class III				YES	600638	YES		Fibrosis of extraocular muscles, congenital, 3A, with or without extraocular involvement
FTL	HGNC:3999	Ferritin light chain 1				YES	600886	YES		Hyperferritinemia-cataract syndrome
IGHM	HGNC:5541	Immunoglobulin heavy constant mu				YES	601495	YES		Agammaglobulinemia 1
RASA1	HGNC:9871	Ras p21 protein activator 1				YES	608354	YES		Capillary malformation-arteriovenous malformation
RASA1	HGNC:9871	Ras p21 protein activator 1				YES	608355	YES		Parkes Weber slndrome
CFH	HGNC:4883	Complement component factor h				YES	609814	YES		Complement factor H deficiency
C3	HGNC:1318	Complement component 3				YES	611378	YES		Macular degeneration, age-related, 9
ACTN2	HGNC:164	Actinin alpha 2				YES	612158	YES		Cardiomyopathy, dilated, 1AA
SDHB	HGNC:10681	succinate dehydrogenase complex, subunit B, iron sulfur (Ip)				YES	612359	YES		Cowden-like syndrome
RPL11	HGNC:10301	Ribosomal protein l11				YES	612562	YES		Diamond-Blackfan anemia 7
C3	HGNC:1318	Complement component 3				YES	612925	YES		Hemolytic uremic syndrome, atypical, susceptibility to, 5
LDHA	HGNC:6535	Lactate dehydrogenase a				YES	612933	YES		Glycogen storage disease XI
DPP6	HGNC:3010	Dipeptidylpeptidase 6				YES	612956	YES		Ventricular fibrillation, paroxysmal familial, 2
SDHA	HGNC:10680	Succinate dehydrogenase complex, subunit a, flavoprotein (fp)				YES	613642	YES		Cardiomyopathy, dilated, 1GG
C3	HGNC:1318	Complement component 3				YES	613779	YES		C3 deficiency
BLVRA	HGNC:1062	Biliverdin reductase a				YES	614156	YES		Hyperbiliverdinemia
SDHA	HGNC:10680	Succinate dehydrogenase complex, subunit a, flavoprotein (fp)				YES	614165	YES		Paragangliomas 5
ATP1A1	HGNC:799	Atpase, na+/k+ transporting, alpha 1 polypeptide	YES						9165217	Neuropathy peripheral
SLC2A1	HGNC:11005	Solute carrier family 2 (facilitated glucose transporter), member 1	YES						18577546	Paroxysmal exercise-induced dyskinesia
CFH	HGNC:4883	Complement component factor h		YES					18163432	Alzheimer's Disease	Diseases of the nervous system	Other degenerative diseases of the nervous system
CTSD	HGNC:2529	Cathepsin d		YES					20083556	Alzheimer's Disease	Diseases of the nervous system	Other degenerative diseases of the nervous system
GPD2	HGNC:4456	glycerol-3-phosphate dehydrogenase 2		YES					23554088	Mental Disability	Mental and behavioural disorders	Mental Retardation
GPX1	HGNC:4553	glutathione peroxidase 1		YES					23289525	Depression	Mental and behavioural disorders
GPX4	HGNC:4556	glutathione peroxidase 4		YES					22158110	Cerebral stroke in patients with essential hypertension
GRIA1	HGNC:4571	glutamate receptor, ionotropic, AMPA 1		YES					20579352	Aura	Diseases of the nervous system	Episodic and Paroxysmal syndromes
GRIA1	HGNC:4571	glutamate receptor, ionotropic, AMPA 1		YES					23053966	Schizophrenia	Mental and behavioural disorders
GRIA3	HGNC:4573	Glutamate receptor, ionotropic, ampa3 (alpha 3)		YES					23772601	Migraine	Diseases of the nervous system	Episodic and Paroxysmal syndromes
GRIN1	HGNC:4584	Glutamate receptor, ionotropic, nmda1 (zeta 1)		YES					23840674	Multiple Sclerosis	Diseases of the nervous system	Demyelinating diseases of the central nervous system
GRIN1	HGNC:4584	Glutamate receptor, ionotropic, nmda1 (zeta 1)		YES					18792810, 12679240	Schizophrenia	Mental and behavioural disorders
GRIN2A	HGNC:4585	Glutamate receptor, ionotropic, nmda2a (epsilon 1)		YES					24504326, 20890276, 23933820	Encephalopathies	Diseases of the nervous system	Other disorders of the nervous system
GRIN2A	HGNC:4585	Glutamate receptor, ionotropic, nmda2a (epsilon 1)		YES					23693003	Alcoholism	Mental and behavioural disorders
GRIN2A	HGNC:4585	Glutamate receptor, ionotropic, nmda2a (epsilon 1)		YES					23933820	Speech Disorder	Mental and behavioural disorders
GRIN2B	HGNC:4587	Glutamate receptor, ionotropic, nmda2b (epsilon 2)		YES					20537720	Bipolar Disorder	Mental and behavioural disorders
GRIN2B	HGNC:4588	Glutamate receptor, ionotropic, nmda2b (epsilon 2)		YES					22833210	Autism Spectrum Disorder	Mental and behavioural disorders
GRIN2B	HGNC:4586	Glutamate receptor, ionotropic, nmda2b (epsilon 2)		YES					17010153	Attention deficit/hyperactivity disorder	Mental and behavioural disorders
GRIN2B	HGNC:4586	Glutamate receptor, ionotropic, nmda2b (epsilon 2)		YES					15083261	Obsessive-compulsive disorder	Mental and behavioural disorders
GRIN2B	HGNC:4586	Glutamate receptor, ionotropic, nmda2b (epsilon 2)		YES					17224684	Schizophrenia	Mental and behavioural disorders
GSN	HGNC:4620	Gelsolin		YES					19557557, 17453628	Ataxia	Diseases of the nervous system	Systemic atrophies primarily affecting the central nervous system
HOMER1	HGNC:17512	homer homolog 1 (Drosophila)		YES					22558107	Autism	Mental and behavioural disorders
IDH2	HGNC:5383	Isocitrate dehydrogenase 2 (nadp+), mitochondrial		YES					19554337, 24149775	Glioma	Neoplasms
LGI1	HGNC:6572	Leucine-rich repeat lgi family, member 1		YES					19268539	Migraine	Diseases of the nervous system	Episodic and Paroxysmal syndromes
MAGI2	HGNC:18957	Membrane associated guanylate kinase, ww and pdz domain containing 2		YES					22649501	Cognitive impairment in Schizophrenia	Mental and behavioural disorders
MAGI2	HGNC:18957	Membrane associated guanylate kinase, ww and pdz domain containing 2		YES					18565486	Infantile Spasm	Diseases of the nervous system	Episodic and Paroxysmal syndromes
NDUFS1	HGNC:7707	Nadh dehydrogenase (ubiquinone) fe-s protein 1		YES					24952175, 21203893	Leukoencephalopathy	Diseases of the nervous system	Other disorders of the nervous system
NLGN2	HGNC:14290	neuroligin 2		YES					21551456	Schizophrenia	Mental and behavioural disorders
NRCAM	HGNC:7994	neuronal cell adhesion molecule		YES					19685344, 12435569, 10805190, 7920660	Hydrocephalus	Congenital malformations of the nervous system
NRCAM	HGNC:7994	neuronal cell adhesion molecule		YES					23251206	Substance abuse	Mental and behavioural disorders
NRXN1	HGNC:8008	Neurexin 1		YES					20468056, 23533028, 21827697	Mental disability	Mental and behavioural disorders	Mental Retardation
NRXN1	HGNC:8008	Neurexin 1		YES					19545994	Autism Spectrum Disorders	Mental and behavioural disorders
NRXN1	HGNC:8008	Neurexin 1		YES					18945720, 24633560, 18945720	Schizophrenia	Mental and behavioural disorders
NRXN2	HGNC:8009	neurexin 2		YES					21424692	Autism spectrum disorder	Mental and behavioural disorders
PCMT1	HGNC:8728	Protein-l-isoaspartate (d-aspartate) o-methyltransferase 1		YES					16256389	Spina Bifida	Congenital malformations, deformations and chromosomal abnormalities
PLXNA4	HGNC:9102	plexin A4		YES					24244438	Parkinson's Disease	Diseases of the nervous system	Extrapyramidal and movement disorders
PRKCB	HGNC:9395	Protein kinase c, beta		YES					18317465	Autism Spectrum Disorders	Mental and behavioural disorders
RAC1	HGNC:9801	Ras-related c3 botulinum substrate 1		YES					14736526	Brain Tummors	Neoplasms
SCRIB	HGNC:30377	scribbled planar cell polarity protein		YES					23922697	Spina bifida	Congenital malformations of the nervous system
SLC1A3	HGNC:10941	Solute carrier family 1 (glial high affinity glutamate transporter), member 3		YES					16116111	Migraine	Diseases of the nervous system	Episodic and Paroxysmal syndromes
SLC25A22	HGNC:19954	Solute carrier family 25 (mitochondrial carrier, glutamate), member 22		YES					19780765	Microcephaly	Congenital malformations, deformations and chromosomal abnormalities	Congenital malformations of the nervous system
SLC2A1	HGNC:11005	Solute carrier family 2 (facilitated glucose transporter), member 1		YES					18451999	Migraine	Diseases of the nervous system	Episodic and Paroxysmal syndromes
SLC2A1	HGNC:11005	Solute carrier family 2 (facilitated glucose transporter), member 1		YES					12325075	Microcephaly	Congenital malformations, deformations and chromosomal abnormalities	Congenital malformations of the nervous system
SYNGAP1	HGNC:11497	Synaptic ras gtpase activating protein 1 homolog (rat)		YES					23161826, 21237447	Autism Spectrum Disorder	Mental and behavioural disorders
SYNGAP1	HGNC:11497	Synaptic ras gtpase activating protein 1 homolog (rat)		YES					23161826	Epilepsy	Diseases of the nervous system	Episodic and Paroxysmal syndromes
TNR	HGNC:11953	tenascin R		YES					22730557	Mental disability	Mental and behavioural disorders	Mental Retardation
MOG	HGNC:7197	Myelin oligodendrocyte glycoprotein			YES				17928868	Multiple Sclerosis	Diseases of the nervous system	Demyelinating diseases of the central nervous system
SNCA	HGNC:11138	Synuclein, alpha			YES				19475667	Multiple system atrophy	Diseases of the nervous system	Other disorders of the nervous system
GJA1	HGNC:4274	Gap junction protein, alpha 1				YES			9210880	Meningioma	Neoplasms
