# Supplementary material for: Human post-mortem synapse proteome integrity screening for proteomic studies of postsynaptic complexes
Source: Mol Brain. 2014 Nov 28;7:88. doi: 10.1186/s13041-014-0088-4 (PMC4271336; doi:10.1186/s13041-014-0088-4)
Supplement: Additional file 6 — MASC genes causing Intellectual Disability. List of human MASC genes known to cause Intellectual Disability. [file 13041_2014_88_MOESM6_ESM.xlsx]

## Sheet: Legend
Supplementary Table 5: MASC genes causing Intellectual Disability
Sheet #1: List of all genes identified in GENECARDS as related to ‘Intellectual Disability’ or ‘Mental Retardation’. Pertainance to postsynaptic protein complex is given.
Sheet #2: List of genes known to cause non-syndromic intellectual disability as described in the scientific literature. Pertainance to postsynaptic protein complex is given.

## Sheet: Genes in GENE CARD MR or ID
Gene Cards: MR and ID genes	Human PSD (1461)	Human cPSD (748)	Human NSB - Total MASC (239)	Human NSB - HC MASC (198)	Human PM - Total MASC (221)	Human PM- HC MASC (180)
L1CAM	YES	YES
CASK	YES	YES
IQSEC2	YES	YES	YES	YES	YES
GDI1	YES	YES
DLG3	YES	YES	YES	YES	YES	YES
CC2D1A	YES	YES
FLNA	YES	YES
SYP	YES	YES
SYNGAP1	YES	YES	YES	YES	YES	YES
TRAPPC9	YES	YES
RAB3GAP2	YES	YES
ATIC	YES	YES
MYO5A	YES	YES
EPB41L1	YES	YES
KIF1A	YES	YES
CTNND2	YES	YES
HSPD1	YES	YES
KRAS	YES	YES
HSD17B4	YES	YES
SPTAN1	YES	YES
STXBP1	YES	YES
PLP1	YES	YES	YES		YES	YES
TUBB3	YES	YES	YES	YES
TUBA1A	YES	YES	YES	YES	YES	YES
SHANK2	YES	YES
DYNC1H1	YES	YES
GNPAT	YES	YES
COX6B1	YES	YES
MT-CO2	YES	YES
TPI1	YES	YES
SLC1A3	YES	YES	YES	YES	YES
QDPR	YES	YES
RPS19	YES	YES
OGDH	YES	YES
WASF1	YES	YES
RBX1	YES	YES
CYFIP1	YES	YES
VDAC1	YES	YES	YES	YES	YES
COX5A	YES	YES
MAP1B	YES	YES
GIT1	YES	YES
MPP2	YES	YES
SHANK3	YES	YES
DIP2B	YES	YES
DLG4	YES	YES	YES	YES	YES	YES
GPHN	YES	YES
YWHAG	YES	YES
NRXN1	YES	YES	YES	YES	YES
NRCAM	YES	YES	YES	YES	YES
AP1S1	YES	YES
TBC1D24	YES	YES
FASN	YES	YES
GRIA3	YES	YES	YES	YES	YES	YES
GRIN1	YES	YES	YES	YES	YES	YES
RGS7	YES	YES
SLC25A5	YES	YES	YES		YES	YES
ACSL4	YES
DCX	YES
SLC4A4	YES
ALDH3A2	YES
SLC2A1	YES		YES	YES	YES
PC	YES		YES	YES
CCDC22	YES
ARHGAP26	YES
CDKL5	YES
FXR2	YES
ACAT1	YES
PRPS1	YES
CNTNAP2	YES
PDHX	YES
ALDH4A1	YES
LMNB2	YES
SRGAP3	YES
RAB18	YES
RAB3GAP1	YES
ROGDI	YES
GRM5	YES
CSNK2A2	YES
KCNQ2	YES
RDX	YES
ARHGEF7	YES
GK	YES
ARHGAP1	YES		YES	YES
HNRNPK	YES
DOCK3	YES
BCKDK	YES
HIP1	YES
APPL1	YES
KIAA1033	YES
PRKRA	YES
SYNCRIP	YES
MECP2
ARX
HSD17B10
HUWE1
ATRX
AFF2
OPHN1
AP1S2
ATP6AP2
ARHGEF6
UPF3B
SLC9A6
KDM5C
FTSJ1
PQBP1
IL1RAPL1
POMGNT1
POMT1
MAGT1
BRWD3
SHROOM4
ZNF81
FMR1
CUL4B
VLDLR
LARGE
TSPAN7
FKTN
PRSS12
ZDHHC15
ZNF674
UBE2A
ZEB2
SRPX2
GRIK2
ZNF41
TUSC3
DOCK8
FGD1
AGTR2
CA8
IGBP1
PHF8
PIGV
RAB39B
FKRP
DYRK1A
CDH15
POMT2
KIRREL3
CRBN
RAB40AL
PAX6
SMS
SOX3
ZDHHC9
MEF2C
IDS
ZBTB16
MED12
FOXP1
KCNK9
INPP5E
PIGL
ZNF711
AMMECR1
TMCO1
SOBP
MBD5
WDR81
PAH
DHCR7
ADSL
OFD1
PCDH19
ATR
HPRT1					YES	YES
MTR
NF1
LAMP2
FBN1
GAMT
HPD
OCRL
GATM
TAT
RELN
DLX5
HOXA1
IDUA
SLC6A8
AGA
MLL2
NSD1
SATB2
SLC17A5
KCNC3
SC5DL
PEPD
FOXC1
TBCE
CLN8
MED13L
RAI1
PHF6
WDR62
DCAF17
SMARCA4
SMARCB1
HCFC1
ARID1A
WT1
STS
HELLS
S12
DPYD
ERCC6
MAN1B1
MAN2B1
TECR
RBBP8
MANBA
ST3GAL3
CACNG2
NFIX
MED23
CEP152
KCNE1L
TMEM67
CACNA1A
DMD
PARK2
ASPA
NLGN4X
COL4A5
CHM
ALDH18A1
HBA2
SLC16A2
FXR1
PHOX2A
MCPH1
HN1
TSPAN32
VCX3A
ENSG00000258947
GCH1
SMPD1
SMAD3
GAD1
HDAC8
DAG1
GALT
ACOX1
CPS1
TRIM32
EXT1
KIF11
SLC12A6
SMARCA2
GALE
MYCN
MTHFR
EXT2
UMPS
ERCC5
RPL10
EIF2AK3
ERCC8
KCNJ10
CRADD
SMARCE1
SMC3
EHMT1
NEU1
NUP62
PEX7
HCCS
SEPSECS
TRPS1
CTSA
ALG6
ARHGEF9
FTCD
TMLHE
COX15
COX10
CHSY1
CENPJ
AGPS
MAFB
NSUN2
SCO1
SLC25A15
ELOVL4
CAMTA1
L2HGDH
BBS4
ARID1B
NIN
XPNPEP3
SIL1
FOXG1
GLYCTK
KDM6A
UBR1
SRD5A3
PIGO
ARL6
PDSS1
NDE1
KANK1
MLC1
ESCO2
GNPTAB
SLC46A1
AP4B1
CASC5
CLIC2
CEP290
CEP63
ASXL1
AP4S1
BBS2
B4GALT7
BBS1
KAT6B
MKKS
RBM28
KIAA1279
ZMYM3
UROC1
GTF2H5
SLC9A9
AP4M1
BBS5
CEP135
MKS1
NXF5
GNPTG
ZFYVE26
TTC8
SLC35C1
BBS10
BBS12
BBS7
BBS9
MMADHC
CCBE1
TTC21B
SETBP1
RPGRIP1L
KIF7
CC2D2A
NHS
KCTD7
MAGEL2
MT-CO1
KIAA2022
WDPCP
FBXO25
MT-CYB
TMEM237
MT-CO3
GTDC2
TMEM132E
ISPD
COA5
GAA
BDNF
NGF
GRPR
DRD2
CREB1
GHR
THRB
GUSB
IL1RAP
PRKG1
EZH2
VHL
ATP7A
CHRNA4
ELN
NR0B1
GDNF
TPH1
PTS
SIRT1
PSMC4			YES	YES
TSHR
GLDC
CFI
AQP2
HTR3A
MTOR
MBD4
NLGN3
PPT1
CYB5R3
SP1
NLRP3
GPC3
TGIF1
VIP
TIMM8A
TFAP2A
TWIST1
OTC
RCAN1
DAXX
SUOX
SHBG
BTD
NTF4
NAGLU
NRF1
TCN2
TBX1
PPOX
SNRPN
BCOR
GTF2I
SPAST
TRPC5
SRY
SRSF2
SCN8A
CCL26
NDP
NIPBL
NCS1
SIM2
USF2
PDLIM1
ZMYM2
DLX2
RHOD
DCP2
RBMX
ASPM
AHI1
ARC			YES	YES	YES	YES
DYM
AGFG1
HIST2H3C
DDN
VPS13B
ZMYM4
MPPED2
NAP1L3
MPPED1
RNPC3
ZMYM6
CGGBP1
VCX2
AMMECR1L
VCX3B
RBFOX1
PNKP
POLR3B
ANKRD11
MLL
ABCC9
COL4A2
VPS37A
SULT2B1
ALB
SMC1A
DHFR
PAFAH1B1
KCNJ6
GRIK1
ACADM
LIMK1
CARS
BLMH
HDAC5
CSF3
PMM2
WHSC1
SLC6A4
DRD4
GABRD
MTRR
NLGN1
LAMA2
ARSE
GPR56
TRPV6
PRPF31
SCN1A
CHRNA7
NXF1
MB
SMARCA1
DSCAM
FBN2
ANTXR2
DCXR
GTF2IRD1
CLN5
CHKB
ASMT
CDK5RAP2
ASRGL1
NPHP1
PTGES3
WSB1
STARD13
MPP3
CXXC1
CYB5A
TBL1X
KCNG1
KCNF1
ALX4
AFF1
AFF3
NXF2
PES1
TBR1
AP4E1
CNTN4
MYT1L
ARHGAP18
IL1RAPL2
MKRN3
TRAPPC2
FAM120C
PTER
ZCCHC12
TSHZ1
SLC9A7
NUFIP2
NPAS4
PTCHD1
ZC3H14
TMEM185A
SPG11
TRAPPC8
TOR3A
RABEP2
NUFIP1
VCX
PLEKHG3
DOPEY2
FSIP1
HDGFL1
C16orf13
PRSS41
ADK
ADRA2B
ARIH1
ASCC3
ASCL1
BPIL3
C11orf46
C12orf57
C8orf41
C9orf86
CASP2
CCNA2
CHD2
CIC
CNKSR2
COQ5
CTTNBP2
DEAF1
EEF1B2
AGO1
ELP2
ENTPD1
GRIPAP1
HIST3H3
HIVEP2
INPP4A
NDST1
PAK3
PECR
PGA5
PRMT10
PRRT2
RALGDS
RPS6KA3
SCAPER
SCN2A
SETD5
SLC6A1
TCF4
TRMT1
UBR7
YY1
ZCCHC8
ZNF407
ZNF526
ZNF599
	91	56	19	17	16	10

## Sheet: Genes causing Non-Syndromic ID
Ensembl Gene ID	HGNC ID(s)	HGNC symbol	Reference	Human PSD (1461)	Human cPSD (748)	Human NSB - Total MASC (239)	Human NSB - HC MASC (198)	Human PM - Total MASC (221)	Human PM- HC MASC (180)
ENSG00000180772	338	AGTR2	Kaufman L J Neurodevelop Disord July 2010
ENSG00000182287	560	AP1S2	Kaufman L J Neurodevelop Disord July 2010
ENSG00000129675	685	ARHGEF6	Kaufman L J Neurodevelop Disord July 2010
ENSG00000085224	886	ATRX	Kaufman L J Neurodevelop Disord July 2010
ENSG00000130294	888	KIF1A	Hamndan FF Am J Hum Genetics 2011	YES	YES
ENSG00000166862	1406	CACNG2	Hamndan FF Am J Hum Genetics 2011
ENSG00000147044	1497	CASK	Kaufman L J Neurodevelop Disord July 2010	YES	YES
ENSG00000129910	1754	CDH15	Kaufman L J Neurodevelop Disord July 2010
ENSG00000158290	2555	CUL4B	Tarpey PS Am J Hum Genet 2007
ENSG00000082458	2902	DLG3	Kaufman L J Neurodevelop Disord July 2010	YES	YES	YES	YES	YES	YES
ENSG00000197102	2961	DYNC1H1	Vissers LM Nat Genet Dec 2010	YES	YES
ENSG00000088367	3378	EPB41L1	Hamndan FF Am J Hum Genetics 2011	YES	YES
ENSG00000068366.	3571	ACSL4	Kaufman L J Neurodevelop Disord July 2010	YES
ENSG00000102302	3663	FGD1	Kaufman L J Neurodevelop Disord July 2010
ENSG00000155966	3776	AFF2	Kaufman L J Neurodevelop Disord July 2010
ENSG00000203879	4226	GDI1	Kaufman L J Neurodevelop Disord July 2010	YES	YES
ENSG00000099797	4551	TECR	Caliskan M Hum Mol genet 2011
ENSG00000125675	4573	GRIA3	Wu Y PNAS 2007	YES	YES	YES	YES	YES	YES
ENSG00000164418	4580	GRIK2	Kaufman L J Neurodevelop Disord July 2010
ENSG00000176884	4584	GRIN1	Hamndan FF Am J Hum Genetics 2011	YES	YES	YES	YES	YES	YES
ENSG00000169306	5996	IL1RAPL1	Kaufman L J Neurodevelop Disord July 2010
ENSG00000169057	6990	MECP2	Kaufman L J Neurodevelop Disord July 2010
ENSG00000077264	8592	PAK3	Kaufman L J Neurodevelop Disord July 2010
ENSG00000256713	8887	PGA5	Vissers LM Nat Genet Dec 2010
ENSG00000102103	9330	PQBP1	Kaufman L J Neurodevelop Disord July 2010
ENSG00000164099	9477	PRSS12	Kaufman L J Neurodevelop Disord July 2010
ENSG00000147403	10298	RPL10	Vandewalle J Am J Hum Genet Dec 2009
ENSG00000177189	10432	RPS6KA3	Kaufman L J Neurodevelop Disord July 2010
ENSG00000005022	10991	SLC25A5	Vandewale 2013 Human Genetics	YES	YES	YES		YES	YES
ENSG00000130821	11055	SLC6A8	Kaufman L J Neurodevelop Disord July 2010
ENSG00000198689	11079	SLC9A6	Gilfillan GD Am J Hum Genet 2008
ENSG00000126012	11114	KDM5C	Vissers LM Nat Genet Dec 2010
ENSG00000136854	11444	STXBP1	Kaufman L J Neurodevelop Disord July 2010	YES	YES
ENSG00000197283	11497	SYNGAP1	Kaufman L J Neurodevelop Disord July 2010	YES	YES	YES	YES	YES	YES
ENSG00000102003	11506	SYP	Kaufman L J Neurodevelop Disord July 2010	YES	YES
ENSG00000156298	11854	TSPAN7	Kaufman L J Neurodevelop Disord July 2010
ENSG00000100811	12856	YY1	Vissers LM Nat Genet Dec 2011
ENSG00000147130	13054	ZMYM3	van der Maarel SM Hum Mol Genet 1996
ENSG00000147124	13107	ZNF41	Kaufman L J Neurodevelop Disord July 2010
ENSG00000147180	13128	ZNF711	Kaufman L J Neurodevelop Disord July 2010
ENSG00000197779	13156	ZNF81	Kaufman L J Neurodevelop Disord July 2010
ENSG00000068438	13254	FTSJ1	Kaufman L J Neurodevelop Disord July 2010
ENSG00000079432	14214	CIC	Vissers LM Nat Genet Dec 2010
ENSG00000146938	14287	NLGN4X	Kaufman L J Neurodevelop Disord July 2010
ENSG00000196338	14289	NLGN3	Lamounier F Am J Hum Genet 74 2004
ENSG00000251322	14294	SHANK3	Hamndan FF Am J Hum Genetics 2011	YES	YES	YES
ENSG00000162105	14295	SHANK2	Kaufman L J Neurodevelop Disord July 2010	YES	YES
ENSG00000177030	14677	DEAF1	Vissers LM Nat Genet Dec 2010
ENSG00000155961	16499	RAB39B	Vissers LM Nat Genet Dec 2011
ENSG00000167104	16504	BPIL3	Vissers LM Nat Genet Dec 2010
ENSG00000165288	17342	BRWD3	Kaufman L J Neurodevelop Disord July 2010
ENSG00000251192	17625	ZNF674	Kaufman L J Neurodevelop Disord July 2010
ENSG00000004848	18060	ARX	Kaufman L J Neurodevelop Disord July 2010
ENSG00000188706	18475	ZDHHC9	Raymonf FL Am J Hum Genet 2007
ENSG00000107099	19191	DOCK8	Kaufman L J Neurodevelop Disord July 2010
ENSG00000125351	20439	UPF3B	Kaufman L J Neurodevelop Disord July 2010
ENSG00000204406	20444	MBD5	Kaufman L J Neurodevelop Disord July 2010
ENSG00000149571	23204	KIRREL3	Kaufman L J Neurodevelop Disord July 2010
ENSG00000165186	26392	PTCHD1	Kaufman L J Neurodevelop Disord July 2010
ENSG00000153896	26408	ZNF599	Vissers LM Nat Genet Dec 2011
ENSG00000174460	27273	ZCCHC12	Cho G Am J Med Genet A 2008
ENSG00000102158	28880	MAGT1	Kaufman L J Neurodevelop Disord July 2010
ENSG00000124313	29059	IQSEC2	Shoubridge C Nat Genetics 42 2010	YES	YES	YES	YES
ENSG00000136051	29174	KIAA1033	Ropers F Huma Mol Genet 2011	YES
ENSG00000158352	29215	SHROOM4	Kaufman L J Neurodevelop Disord July 2010
ENSG00000113851	30185	CRBN	Kaufman L J Neurodevelop Disord July 2010
ENSG00000132024	30237	CC2D1A	Kaufman L J Neurodevelop Disord July 2010	YES	YES
ENSG00000104723	30242	TUSC3	Kaufman L J Neurodevelop Disord July 2010
ENSG00000167632	30832	TRAPPC9	Kaufman L J Neurodevelop Disord July 2010	YES	YES	YES
ENSG00000086758	30892	HUWE1	Kaufman L J Neurodevelop Disord July 2010
ENSG00000012963	20344	UBR7	Najmabadi Nature Sept 2011
ENSG00000033030	25265	ZCCHC8	Najmabadi Nature Sept 2011
ENSG00000040933	6074	INPP4A	Najmabadi Nature Sept 2011
ENSG00000070614	7680	NDST1	Najmabadi Nature Sept 2011
ENSG00000104907	25980	TRMT1	Najmabadi Nature Sept 2011
ENSG00000106144	1503	CASP2	Najmabadi Nature Sept 2011
ENSG00000110871	28722	COQ5	Najmabadi Nature Sept 2011
ENSG00000111678	29521	C12orf57	Najmabadi Nature Sept 2011
ENSG00000112249	18697	ASCC3	Najmabadi Nature Sept 2011
ENSG00000114942	3208	EEF1B2	Najmabadi Nature Sept 2011
ENSG00000115425	18281	PECR	Najmabadi Nature Sept 2011
ENSG00000129696	26262	C8orf41	Najmabadi Nature Sept 2011
ENSG00000134759	18248	ELP2	Najmabadi Nature Sept 2011
ENSG00000138185	3363	ENTPD1	Najmabadi Nature Sept 2011
ENSG00000139352	738	ASCL1	Najmabadi Nature Sept 2011
ENSG00000140386	13081	SCAPER	Najmabadi Nature Sept 2011
ENSG00000145386	1578	CCNA2	Najmabadi Nature Sept 2011
ENSG00000152219	26798	C11orf46	Najmabadi Nature Sept 2011
ENSG00000156110	257	ADK	Najmabadi Nature Sept 2011
ENSG00000160271	9842	RALGDS	Najmabadi Nature Sept 2011
ENSG00000164169	25099	PRMT10	Najmabadi Nature Sept 2011
ENSG00000167371	30500	PRRT2	Najmabadi Nature Sept 2011
ENSG00000167625	29415	ZNF526	Najmabadi Nature Sept 2011
ENSG00000168148	4778	HIST3H3	Najmabadi Nature Sept 2011
ENSG00000169710	3594	FASN	Najmabadi Nature Sept 2011	YES	YES
ENSG00000177239	6823	MAN1B1	Najmabadi Nature Sept 2011
ENSG00000182901	10003	RGS7	Najmabadi Nature Sept 2011	YES	YES
ENSG00000196628	11634	TCF4	Hamdan FF Clinical Genet Jun 2012
ENSG00000196642	24703	C9orf86	Najmabadi Nature Sept 2011
ENSG00000222040	282	ADRA2B	Najmabadi Nature Sept 2011
ENSG00000180228	9438	PRKRA	Najmabadi Nature Sept 2011	YES
ENSG00000117394	11005	SLC2A1	Najmabadi Nature Sept 2011	YES		YES	YES	YES
ENSG00000135316	16918	SYNCRIP	Rauch A lancet 2012	YES	YES
ENSG00000166233	689	ARIH1	Rauch A lancet 2012
ENSG00000173575	1917	CHD2	Rauch A lancet 2012
ENSG00000149970	19701	CNKSR2	Houge G Mol Syndromol jan 2012
ENSG00000077063	15679	CTTNBP2	Rauch A lancet 2012
ENSG00000092847	3262	AGO1	Rauch A lancet 2012
ENSG00000068400	18706	GRIPAP1	Rauch A lancet 2012
ENSG00000010818	4921	HIVEP2	Rauch A lancet 2012
ENSG00000123066	22962	MED13L	Najmabadi Nature Sept 2011
ENSG00000136531	10588	SCN2A	Rauch A lancet 2012
ENSG00000152217	15573	SETBP1	Rauch A lancet 2012
ENSG00000168137	25566	SETD5	Rauch A lancet 2012
ENSG00000157103	11042	SLC6A1	Rauch A lancet 2012
ENSG00000109046	19221	WSB1	Ropers F Huma Mol Genet Jul 2011
ENSG00000215421	19904	ZNF407	Ren CM BBA 2013
ENSG00000100722	20509	ZC3H14	Pak C PNAS 2011
ENSG00000112282	2372	MED23	Hashimoto Science 2011
ENSG00000129696	26262	TTI2	Najmabadi Nature Sept 2011
ENSG00000196642	24703	RABL6	Najmabadi Nature Sept 2011
ENSG00000169372	2340	CRADD	Puffenberge S PLoS ONE 2012
ENSG00000126091	10866	ST3GAL3	Hu H Am J Hum Genet 2011
				24	20	9	6	6	5
GENS CAUSING NSID. Genes that cause both NSID and SID are also included
